# Supplementary material for: Calcium Handling Machinery and Sarcomere Assembly are Impaired Through Multipronged Mechanisms in Cancer Cytokine‐Induced Cachexia
Source: J Cachexia Sarcopenia Muscle. 2025 Apr 4;16(2):e13776. doi: 10.1002/jcsm.13776 (PMC11969248; doi:10.1002/jcsm.13776)
Supplement: Supplementary file 4 — Table S1 Processed data from mass spectrometric proteomics analysis. Data after analysis with MaxQuant and Persues is shown. Significantly up‐ and downregulated protein groups are highlighted in blue orange, respectively. [file JCSM-16-e13776-s005.xlsx]

## Sheet: supplementary_table_S1
fold_change_average	fc_rep1	fc_rep2	fc_rep3	protein_names	gene_name	protein_ID	peptides	neg_log_10_p_value	N: Razor + unique peptides	N: Unique peptides	N: Sequence coverage [%]	N: Mol. weight [kDa]	N: Q-value	N: Score	N: ANOVA q-value	T: Protein IDs	T: id	label	regulated
9.96949	10.3322	10.4784	9.09792	NA	Tgtp1	Q62293;Q3T9E4	7	5.01792	6	6	25.1	47.12	0	182.84	0.0386667	Q62293;Q3T9E4;Q5SVP4	2309	NA	up		Protein groups labeled in blue are significantly upregulated in CIC compared to Ctrl.
8.32628	8.43028	7.56605	8.9825	NA	Igtp	Q9DCE9	7	4.8642	3	3	19.4	48.493	0	323.31	0.029	Q9DCE9	3905	NA	up		Protein groups labeled in orange are significantly downregulated in CIC compared to Ctrl.
8.30498	7.2518	8.07403	9.58912	Interferon-inducible GTPase 1	Iigp1	Q9QZ85	5	3.75598	5	4	12.8	47.571	0	110.3	0.0135	Q9QZ85	4069	NA	up		Unlabeled protein groups are not significantly changed in CIC in any direction.
8.28383	7.4851	9.09837	8.26801	Nitric oxide synthase, inducible	Nos2	P29477;A0A1L1STZ4	19	4.36927	19	19	20.4	130.57	0	169.21	0.024	P29477;A0A1L1STZ4;P70313;E9Q9X4	361	Nos2	up
7.9284	9.14218	6.02219	8.62084	Interferon-induced guanylate-binding protein 1	Gbp1	Q01514;A4UUI2	8	2.63905	8	6	22.2	67.711	0	179.59	0.0402667	Q01514;A4UUI2;E9Q2N7	2254	NA	up
7.15863	6.64883	7.80975	7.0173	Tapasin	Tapbp	Q9R233;Q3TCU5;Q9R233-2	7	4.26081	7	7	18.9	49.736	0	34.478	0.018	Q9R233;Q3TCU5;Q9R233-2;G3UZZ2;A0A3Q4EGL0	2321	NA	up
6.97661	7.13806	7.15576	6.63602	Antigen peptide transporter 2	Tap2	P36371	14	5.25525	14	14	22.9	77.444	0	71.568	0.058	P36371	1935	NA	up
6.70129	7.60776	4.20392	8.29219	Guanylate-binding protein 5	Gbp5	Q8CFB4;Q8BMN7;Q8CFB4-2	6	1.76763	5	5	17.3	66.929	0	86.531	0.129829	Q8CFB4;Q8BMN7;Q8CFB4-2	3132	NA	up
6.41685	6.43245	5.88616	6.93195	Immunity-related GTPase family M protein 1	Irgm1	Q60766-2;Q60766	7	4.73676	7	7	26.2	44.887	0	117.18	0.0193333	Q60766-2;Q60766	2540	NA	up
6.3161	6.21787	6.5969	6.13354	Proteasome subunit beta type-10	Psmb10	O35955	9	4.36041	9	9	50.2	29.063	0	323.31	0.0216	O35955	1639	NA	up
6.06041	7.20172	5.19058	5.78894	Bone marrow stromal antigen 2	Bst2	Q8R2Q8	2	3.06582	2	2	11	19.152	0	23.303	0.0226667	Q8R2Q8	3290	NA	up
5.98488	5.91609	5.58528	6.45328	NA	Irgm2	Q9Z1M2;A0A140LIF8	8	4.30552	8	4	25.6	45.204	0	323.31	0.0196364	Q9Z1M2;A0A140LIF8	281	NA	up
5.90643	6.66127	5.23532	5.82269	NA	Gm12185	Q5NCB2;Q5SVP0;Q5NCB3;A6PWD6	9	4.06877	9	8	14	94.507	0	151.8	0.0144	Q5NCB2;Q5SVP0;Q5NCB3;A6PWD6;Q5SVP2;Q8CB10;Q5SVN9;A0A1L1SQM2;Q61635	2497	NA	up
5.72239	4.518	6.48857	6.16061	Antigen peptide transporter 1	Tap1	P21958;Q3TBA3	9	3.66352	9	9	16.7	78.863	0	29.869	0.0195294	P21958;Q3TBA3;F6QHF1	1849	NA	up
5.59527	5.58817	4.74576	6.45187	Signal transducer and activator of transcription	Stat2	E9QJX9;Q9QXJ2	9	3.57223	9	9	13.5	105.51	0	26.294	0.0225263	E9QJX9;Q9QXJ2;Q9WVL2	1303	NA	up
5.49729	4.60489	6.80174	5.08523	H-2 class I histocompatibility antigen, D-K alpha chain	H2-D1	P14426	8	3.47846	7	3	20.7	40.619	0	88.457	0.020381	P14426;E9PWT4;E9QJR9;P79568;P14430;P14429;V9GXI3;F6VXI7;H3BJA9;H3BK58;A7VMS3	1803	NA	up
5.35124	4.16992	6.52221	5.3616	Stimulator of interferon genes protein	Tmem173	Q3TBT3;Q3TBT3-3;Q3TBT3-2	10	2.95487	10	10	30.2	42.829	0	140.67	0.0245854	Q3TBT3;Q3TBT3-3;Q3TBT3-2;A0A494BB43;A0A494B980;A0A494BBL9;A0A494B9A3	2314	NA	up
5.10864	7.62232	0.928252	6.77535	Guanylate-binding protein 4	Gbp4	Q61107	9	1.20878	9	8	17.3	70.801	0	106.24	0.254459	Q61107;A0A0G2JDL1;D3YVW6;D3YUH5	2563	NA	unchanged
5.08607	4.61777	6.30471	4.33573	Interferon-induced protein with tetratricopeptide repeats 1	Ifit1	Q64282	6	3.37874	6	6	19.2	53.737	0	78.79	0.0288	Q64282	2636	NA	up
4.93265	5.22851	3.75758	5.81186	Poly [ADP-ribose] polymerase 14	Parp14	Q2EMV9	11	3.46404	11	11	8.6	203.8	0	44.794	0.0186087	Q2EMV9;Q2EMV9-2	2299	NA	up
4.81172	7.23497	0.530275	6.66991	NA	Gbp7	Q91Z40	6	0.972297	5	5	13.2	72.72	0	278.68	0.385426	Q91Z40	3475	NA	unchanged
4.56383	5.65997	3.61134	4.42019	NA	Apol9a	Q8VDU3	6	3.02601	2	2	27.7	33.302	0	5.5553	0.0265263	Q8VDU3	3365	NA	up
4.46624	6.45696	0.784352	6.15741	Signal transducer and activator of transcription;Signal transducer and activator of transcription 1	Stat1	Q8C3V4;A0A087WSP5;P42225;Q99K94;Q8CFQ1	12	1.23795	12	12	23.2	87.314	0	323.31	0.245812	Q8C3V4;A0A087WSP5;P42225;Q99K94;Q8CFQ1;A0A087WSQ5;A0A087WRI1	34	NA	unchanged
4.36529	4.05082	5.06541	3.97964	Z-DNA-binding protein 1	Zbp1	Q9QY24;A2APF7;Q9QY24-2	4	3.64435	4	4	17.5	44.331	0	82.842	0.0184444	Q9QY24;A2APF7;Q9QY24-2	713	NA	up
4.17654	3.85746	3.90573	4.76642	Nicotinamide phosphoribosyltransferase	Nampt	Q99KQ4	2	3.31844	2	2	4.9	55.446	0	51.87	0.0291429	Q99KQ4	3566	NA	up
4.05265	5.14284	2.71789	4.29723	NA	Apol9b	Q8C7I4	6	2.70103	6	2	28.4	33.385	0	59.926	0.0332857	Q8C7I4;A0A2R8W6I1;A0A2R8W6T2;A0A2R8W6N5	3098	NA	up
4.0446	4.10693	5.03965	2.98723	ERO1-like protein alpha	Ero1l	Q8R180;A0A2I3BPM1	8	2.87505	8	8	21.3	54.084	0	72.26	0.0280909	Q8R180;A0A2I3BPM1;Q8R2E9;A0A1Y7VJM4;A0A1Y7VNF4	3273	NA	up
4.01414	3.81316	4.79847	3.43077	NA	F830016B08Rik	G3UWE2	3	3.25033	3	3	11.1	47.984	0	7.2961	0.0281379	G3UWE2	1447	NA	up
3.82986	3.5042	5.25761	2.72776	Adenylate kinase 4, mitochondrial	Ak4	Q9WUR9;A2ARF6;F6TEU8	4	2.517	4	4	23.8	25.061	0	7.0625	0.0424928	Q9WUR9;A2ARF6;F6TEU8;A2ARF5	4131	NA	up
3.7523	4.26411	2.296	4.6968	NA	NA	P0DOV2	5	2.49423	4	4	15.7	69.437	0	10.45	0.0431781	P0DOV2;E9Q3L4;D3Z2E7;Q8BV49;Q504N7;G3UXS8;E9PVL3;P0DOV1-2;P0DOV1;G3UZV2	1770	NA	up
3.5184	4.43174	1.55845	4.56503	Endoplasmic reticulum aminopeptidase 1	Erap1	Q9EQH2	6	2.12604	6	6	8.9	106.6	0	25.62	0.0827368	Q9EQH2;A0A1Y7VMT6	3937	NA	up
3.47151	4.49857	1.72288	4.19308	E3 ubiquitin-protein ligase RNF213	Rnf213	E9Q555;A0A171EBL2	23	1.42605	23	23	5.5	584.78	0	40.145	0.199508	E9Q555;A0A171EBL2	294	NA	up
3.43511	5.20076	0.0895636	5.01501	Interferon-induced guanylate-binding protein 2	Gbp2	Q9Z0E6	4	1.09092	2	2	14.3	66.739	0	5.8114	0.313685	Q9Z0E6	4147	NA	unchanged
3.32967	2.67144	3.71939	3.5982	Interferon-induced 35 kDa protein homolog	Ifi35	Q9D8C4;D6RFB1	2	3.01884	2	2	14.3	31.875	0	32.468	0.0258462	Q9D8C4;D6RFB1	3836	NA	up
3.21692	4.12834	3.10297	2.41946	Cyclin-dependent kinase 6	Cdk6	Q64261	5	1.6975	4	4	20.2	37.028	0	27.969	0.144043	Q64261;A0A0G2JGA8	2635	NA	up
3.17446	2.73619	4.05796	2.72923	Mixed lineage kinase domain-like protein	Mlkl	Q9D2Y4-2;Q9D2Y4	6	1.94047	6	6	15.5	53.375	0	25.522	0.0983733	Q9D2Y4-2;Q9D2Y4;D3YV42	3795	NA	up
3.14123	3.12919	2.6834	3.6111	Poly [ADP-ribose] polymerase 9	Parp9	Q8CAS9-2;Q8CAS9;Q8CAS9-3;H7BWY5	6	2.15281	6	6	9.8	92.668	0	14.055	0.0794128	Q8CAS9-2;Q8CAS9;Q8CAS9-3;H7BWY5	3114	NA	up
3.11304	3.83249	3.38597	2.12066	Caspase-12;Caspase	Casp12	O08736;E9Q575	2	2.94859	2	2	7.2	47.853	0	24.395	0.024	O08736;E9Q575	1238	NA	up
3.0728	3.00873	2.83618	3.37348	Xanthine dehydrogenase/oxidase;Xanthine dehydrogenase;Xanthine oxidase	Xdh	Q00519	4	3.47754	4	4	4.9	146.56	0	7.1507	0.0194545	Q00519;A0A3B2W454;A0A3B2WDA8;A0A3B2WBF8	2245	NA	up
3.06737	4.98432	2.89848	1.3193	Protein PML	Pml	Q60953;Q60953-2;D3Z3A6;D3YXR5;F7BTZ2	14	1.26074	14	14	21.5	98.241	0	323.31	0.245112	Q60953;Q60953-2;D3Z3A6;D3YXR5;F7BTZ2;D3Z2V0;F6XUT1	2549	NA	unchanged
3.0654	0.525899	1.50105	7.16925	Adiponectin	Adipoq	E9PWU4;Q60994	2	0.739427	2	2	11.3	17.888	0	5.8202	0.542532	E9PWU4;Q60994	1154	NA	unchanged
3.01229	2.5801	4.84979	1.60697	NA	Parp10	Q8CIE4	11	1.64367	11	11	18.6	103.68	0	25.788	0.155556	Q8CIE4;A0A5H1ZRM9	3170	NA	up
3.00414	2.38687	1.30382	5.32174	Tubulin beta-3 chain	Tubb3	Q9ERD7	12	0.737673	3	3	34.7	50.418	0	28.153	0.543293	Q9ERD7;A0A1D5RM76	3950	NA	unchanged
2.97494	2.73512	3.83483	2.35487	Three-prime repair exonuclease 1	Trex1	Q91XB0	6	2.06935	6	6	20.4	33.675	0	10.748	0.0803359	Q91XB0	3445	NA	up
2.92121	2.47155	3.53926	2.75281	Tapasin-related protein	Tapbpl	Q8VD31	3	2.39001	3	3	9.3	48.732	0	8.0484	0.0514286	Q8VD31	3346	NA	up
2.86955	3.43982	4.33864	0.83018	Transmembrane protein 161A	Tmem161a	F6UNW2;Q8VCA6;S4R2H0;M0QWV0;Q8VCA6-3;Q8VCA6-2	2	1.20694	2	2	4.2	50.791	0	6.613	0.254628	F6UNW2;Q8VCA6;S4R2H0;M0QWV0;Q8VCA6-3;Q8VCA6-2	1360	NA	unchanged
2.8445	1.72705	3.06972	3.73673	Tumor necrosis factor receptor superfamily member 10B	Tnfrsf10b	Q9QZM4	2	2.09418	2	2	8.4	42.164	0	6.4749	0.0816911	Q9QZM4	4079	NA	up
2.80755	4.66349	0.446855	3.3123	Alpha-2-macroglobulin-P;Alpha-2-macroglobulin;Alpha-2-macroglobulin 165 kDa subunit;Alpha-2-macroglobulin 35 kDa subunit	A2mp	Q6GQT1;Q61838	2	1.41058	2	2	1.7	164.35	0.0035951	2.5163	0.203645	Q6GQT1;Q61838	2667	NA	up
2.79756	2.83537	3.03864	2.51867	Tryptophan--tRNA ligase, cytoplasmic;T1-TrpRS;T2-TrpRS	Wars	P32921-2;P32921	6	2.68436	6	6	12.8	53.64	0	318.85	0.0347368	P32921-2;P32921	1916	NA	up
2.6442	2.34267	1.2556	4.33433	2-5-oligoadenylate synthase-like protein 2	Oasl2	Q9Z2F2	5	1.73874	5	5	16.1	58.767	0	9.9789	0.133229	Q9Z2F2;D3Z324;F6VMV6;D3Z352	4187	NA	up
2.57472	3.02614	1.11331	3.5847	39S ribosomal protein L19, mitochondrial	Mrpl19	Q9D338	3	2.06453	3	3	11.6	33.578	0	6.3013	0.0805455	Q9D338	3796	NA	up
2.57446	2.10107	3.18751	2.43481	Fibroblast growth factor-binding protein 1	Fgfbp1	O70514	2	3.40338	2	2	7.2	28.294	0	3.8389	0.0263333	O70514	1684	NA	up
2.50709	2.65909	2.75217	2.11002	Sterol O-acyltransferase 1	Soat1	Q61263;A0A087WNN8	3	2.48309	3	3	6.3	63.798	0	4.5681	0.0420267	Q61263;A0A087WNN8	2572	NA	up
2.5045	1.95333	3.76256	1.79761	Galectin-3-binding protein	Lgals3bp	Q07797	3	1.36249	3	3	9	64.49	0	9.3468	0.218212	Q07797;E9Q5X5	2280	NA	up
2.44099	3.66663	2.35701	1.29932	Starch-binding domain-containing protein 1	Stbd1	Q8C7E7	6	1.8225	6	6	28.7	36.127	0	15.889	0.12	Q8C7E7;A0A0J9YUR6	3095	NA	up
2.41788	5.71177	0.690574	0.851302	Peptidyl-prolyl cis-trans isomerase FKBP8	Fkbp8	O35465;O35465-2	5	0.670768	5	5	20.4	43.528	0	203.45	0.583793	O35465;O35465-2;F6WP10;D3Z597	1619	NA	unchanged
2.37644	1.88307	3.16878	2.07746	Argininosuccinate synthase	Ass1	P16460	7	2.49849	7	7	20.4	46.584	0	19.268	0.0420556	P16460	1817	NA	up
2.36193	2.56539	2.8986	1.62181	Proteasome activator complex subunit 2	Psme2	P97372;G3X9V0	5	1.93312	5	5	21.8	27.057	0	263.23	0.0977219	P97372;G3X9V0;E0CZ90	1489	NA	up
2.33857	3.09133	1.73159	2.1928	Heme oxygenase 1	Hmox1	P14901	5	2.61791	5	5	26.3	32.928	0	100.27	0.0423226	P14901	1809	NA	up
2.3172	4.48479	-1.83578	4.30258	Deoxynucleoside triphosphate triphosphohydrolase SAMHD1	Samhd1	Q60710;F6TVP2;Q60710-2;E9PYG9	10	0.522755	10	10	22.3	75.892	0	165.14	0.684704	Q60710;F6TVP2;Q60710-2;E9PYG9;E0CXZ5	1356	NA	unchanged
2.30122	5.03743	0.622243	1.244	Pyridoxal phosphate phosphatase	Pdxp	P60487	5	0.723525	5	5	21.6	31.512	0	8.8763	0.550749	P60487	2077	NA	unchanged
2.25985	-0.211232	4.77731	2.21348	Protein RUFY3	Rufy3	Q9D394-2;A0A0G2JFT8;Q9D394;Q9D394-3;Q9D394-4	5	0.863132	5	5	8.7	74.401	0	10.109	0.441814	Q9D394-2;A0A0G2JFT8;Q9D394;Q9D394-3;Q9D394-4	105	NA	unchanged
2.19849	1.50034	2.10426	2.99086	Phosphoglycolate phosphatase	Pgp	Q8CHP8	4	2.29774	4	4	15.9	34.54	0	9.6039	0.0624176	Q8CHP8	3152	NA	up
2.1821	3.00274	0.739102	2.80445	DnaJ homolog subfamily B member 2	Dnajb2	Q9QYI5;Q9QYI5-1;Q9QYI5-2	6	1.19042	6	6	26.2	35.593	0	13.255	0.262249	Q9QYI5;Q9QYI5-1;Q9QYI5-2;A0A087WR37;A0A087WPZ9	4062	NA	unchanged
2.15746	2.62693	1.90671	1.93873	Glutamate--cysteine ligase regulatory subunit	Gclm	O09172;A0A0G2JDI4;H3BJA3	4	2.05397	4	4	19	30.534	0	32.437	0.0819403	O09172;A0A0G2JDI4;H3BJA3;F6VNW5	1598	NA	up
2.14132	2.37466	2.31327	1.73604	Gasdermin-D	Gsdmdc1	Q9D8T2;A0A2R8VKQ7	2	2.63303	2	2	5.1	53.237	0	26.334	0.0396066	Q9D8T2;A0A2R8VKQ7	3842	NA	up
2.12538	1.9705	1.5129	2.89274	Acid sphingomyelinase-like phosphodiesterase 3b	Smpdl3b	P58242	4	2.5655	4	4	13.8	51.599	0	12.968	0.0418462	P58242	2059	NA	up
2.11356	2.97242	0.540092	2.82818	Transmembrane anterior posterior transformation protein 1	Tapt1	Q4VBD2	6	1.41308	6	6	14.2	63.893	0	8.7844	0.202388	Q4VBD2;A0A0G2JGM7	2471	NA	up
2.07318	2.18515	0.804601	3.2298	Lipase maturation factor 2	Lmf2	Q8C3X8	7	0.564357	7	7	14.8	79.996	0	23.075	0.647335	Q8C3X8	3077	NA	unchanged
2.07227	6.68494	-0.667218	0.199086	Peroxiredoxin-1	Prdx1	P35700;B1AXW5;B1AXW6	2	0.439384	2	2	7.5	22.176	0	28.588	0.74021	P35700;B1AXW5;B1AXW6	825	NA	unchanged
2.06966	1.95126	2.54135	1.71638	Inorganic pyrophosphatase	Ppa1	Q9D819	3	1.29902	3	3	9.7	32.667	0	5.8157	0.231077	Q9D819	3830	NA	unchanged
2.04784	3.27524	0.72297	2.1453	NA	Serpinb9	O08797	4	1.15755	4	4	13.6	42.259	0	84.655	0.278637	O08797	1584	NA	unchanged
1.98676	0.771484	2.46275	2.72605	Guanine nucleotide-binding protein subunit alpha-13	Gna13	P27601	7	0.780144	6	6	24.7	44.054	0	15.618	0.501899	P27601;Q9D034	1880	NA	unchanged
1.96809	2.33285	2.06736	1.50408	Alpha-1,3/1,6-mannosyltransferase ALG2	Alg2	Q9DBE8;F6RBY3	3	2.60332	3	3	9.2	47.404	0	3.7128	0.0416508	Q9DBE8;F6RBY3	3870	NA	up
1.94338	1.75579	0.999402	3.07494	NA	Slc2a6	Q3UDF0;Q3UDF0-2	5	0.662159	5	5	14.9	54.433	0	11.422	0.589983	Q3UDF0;Q3UDF0-2;A2AR27	2387	NA	unchanged
1.93963	1.66757	1.90847	2.24284	Glucose-6-phosphate isomerase	Gpi	P06745;A0A0U1RQ72	6	3.34391	6	3	9.5	62.766	0	19.753	0.0302222	P06745;A0A0U1RQ72;A0A0U1RP97	1749	NA	up
1.9395	0.312144	3.04787	2.45848	Ig gamma-2B chain C region	Igh-3	P01867-2;P01867;A0A075B5P3;A0A0A6YVP0	5	0.639474	5	5	29.3	36.587	0	156.91	0.603373	P01867-2;P01867;A0A075B5P3;A0A0A6YVP0	1728	NA	unchanged
1.86462	1.61824	0.577573	3.39804	Carbonic anhydrase 3	Ca3	P16015	2	1.00674	2	2	6.9	29.366	0.0017559	2.9395	0.364218	P16015	1814	NA	unchanged
1.83756	2.88363	-0.35658	2.98562	NA	Trip11	E9Q512;H3BJG4	9	0.855722	9	9	6	226.45	0	44.407	0.446157	E9Q512;H3BJG4;Q8BVJ9;H3BJH8	1236	NA	unchanged
1.83332	0.431092	1.78644	3.28241	Histone-lysine N-methyltransferase SETD7	Setd7	Q8VHL1	3	0.812549	3	3	9.3	40.506	0	6.6481	0.476302	Q8VHL1	3389	NA	unchanged
1.82094	3.13136	2.12578	0.20567	Translational activator of cytochrome c oxidase 1	Taco1	Q8K0Z7	2	0.745541	2	2	13.9	32.314	0	8.6293	0.535518	Q8K0Z7	3207	NA	unchanged
1.81161	0.0650282	0.0502501	5.31954	Phosphoglycerate mutase 2	Pgam2	O70250	4	0.448716	3	3	19.4	28.827	0	23.703	0.739013	O70250	1672	NA	unchanged
1.79682	1.46329	1.78031	2.14687	AarF domain-containing protein kinase 4	Adck4	Q566J8;E9QLB8	4	1.49575	4	4	11.3	59.231	0	6.8336	0.178427	Q566J8;E9QLB8;A0A0R4J1X1	1312	NA	up
1.73825	0.885393	0.938052	3.3913	BRISC complex subunit Abro1	Fam175b	Q3TCJ1;Z4YJY0;D6RJ39;D3Z4D8	3	0.963107	3	3	6.7	46.942	0	5.2793	0.385637	Q3TCJ1;Z4YJY0;D6RJ39;D3Z4D8	2319	NA	unchanged
1.72688	1.95491	1.81032	1.41541	Epoxide hydrolase 1	Ephx1	Q9D379;E9PWK1;F6YTS6	10	3.05767	10	10	19.1	52.576	0	20.917	0.0220541	Q9D379;E9PWK1;F6YTS6	3797	NA	up
1.72626	2.22892	1.40934	1.54052	Ribosome maturation protein SBDS	Sbds	P70122;D6REV5	5	0.64778	5	5	15.2	28.78	0	8.0122	0.598453	P70122;D6REV5;F6TN03	2151	NA	unchanged
1.71632	3.35892	0.599977	1.19006	Probable ATP-dependent RNA helicase DDX47	Ddx47	Q9CWX9;A0A0N4SWC5;F6QKD2;A0A0N4SVT1	3	0.864709	3	3	9	50.638	0	6.5003	0.441574	Q9CWX9;A0A0N4SWC5;F6QKD2;A0A0N4SVT1	146	NA	unchanged
1.71073	0.796638	3.78239	0.553168	COP9 signalosome complex subunit 6	Cops6	O88545;D3Z0F5;F6QK86	2	0.577904	2	2	6.8	35.88	0	5.8362	0.635764	O88545;D3Z0F5;F6QK86	1032	NA	unchanged
1.71017	1.92301	2.63435	0.573143	Interferon-induced protein with tetratricopeptide repeats 3	Ifit3	Q64345;E9PV48	4	1.6254	4	4	13.4	47.222	0	95.702	0.160475	Q64345;E9PV48	2640	NA	up
1.70437	1.77919	1.6311	1.70281	Solute carrier family 2, facilitated glucose transporter member 1	Slc2a1	P17809	4	1.40768	4	4	8.5	53.984	0	50.583	0.205231	P17809;A0A140LIU2;G3UYL0;A2A7P3;G3V010	1828	NA	up
1.70239	1.29814	1.95687	1.85215	Cytosol aminopeptidase	Lap3	Q9CPY7;Q9CPY7-2	8	3.36177	8	8	18.5	56.141	0	72.082	0.0313846	Q9CPY7;Q9CPY7-2;A0A0G2JEM7	3638	NA	up
1.69898	-1.16181	7.67144	-1.41268	ATP-dependent RNA helicase DDX50	Ddx50	Q99MJ9	6	0.256333	6	6	10.5	82.175	0	10.787	0.865451	Q99MJ9;A0A1W2P700	3606	NA	unchanged
1.69204	2.53481	0.674054	1.86727	[Pyruvate dehydrogenase (acetyl-transferring)] kinase isozyme 3, mitochondrial	Pdk3	Q922H2	8	1.6253	8	7	23.9	47.922	0	28.659	0.159685	Q922H2	3509	NA	up
1.67295	2.58081	1.16411	1.27392	[Pyruvate dehydrogenase (acetyl-transferring)] kinase isozyme 1, mitochondrial	Pdk1	Q8BFP9	5	1.67415	4	4	13.1	48.994	0	7.0535	0.15117	Q8BFP9	2866	NA	up
1.59841	-0.421517	3.6479	1.56884	Uridine phosphorylase 1	Upp1	P52624	2	0.623809	2	2	7.1	34.086	0	29.926	0.607817	P52624	2028	NA	unchanged
1.59738	0.371518	3.03411	1.3865	Zinc-binding alcohol dehydrogenase domain-containing protein 2	Zadh2	Q8BGC4	4	1.32106	4	4	12.2	40.528	0	24.662	0.224648	Q8BGC4;A0A494BB38	2885	NA	up
1.59611	1.42246	1.77821	1.58766	Geranylgeranyl transferase type-2 subunit alpha	Rabggta	Q9JHK4;A0A2K6EDL0	3	2.46392	3	3	6	64.989	0	10.353	0.0481039	Q9JHK4;A0A2K6EDL0;Q9JHK4-2	3980	NA	up
1.59555	0.69543	1.30518	2.78605	Retinol dehydrogenase 11	Rdh11	Q9QYF1;Q9R1R8	2	0.646344	2	2	8.5	35.147	0	39.789	0.598443	Q9QYF1;Q9R1R8	4057	NA	unchanged
1.58238	1.19897	0.511855	3.03632	Coiled-coil domain-containing protein 47	Ccdc47	Q9D024;Q9D024-2	6	1.06867	6	6	9.5	55.843	0	168.51	0.331908	Q9D024;Q9D024-2;Q9D024-3	3746	NA	unchanged
1.58161	0.599244	2.18471	1.96086	Tricarboxylate transport protein, mitochondrial	Slc25a1	Q8JZU2	3	0.456059	3	3	9	33.931	0	6.0959	0.737775	Q8JZU2;F6VVY4	3193	NA	unchanged
1.57874	0.731023	0.733945	3.27125	Dehydrogenase/reductase SDR family member 4	Dhrs4	Q99LB2;A0A2I3BQ25;A0A2I3BRG8;A0A2I3BPY3;Q9D2U3	2	0.824478	2	2	10.8	29.884	0	4.4519	0.470194	Q99LB2;A0A2I3BQ25;A0A2I3BRG8;A0A2I3BPY3;Q9D2U3	441	NA	unchanged
1.57715	-0.0341055	1.50829	3.25726	Vacuolar protein sorting-associated protein 13A	Vps13a	Q5H8C4;Q5H8C4-2;A0A286YCT3	9	0.582267	9	9	3.3	359.4	0	14.162	0.632632	Q5H8C4;Q5H8C4-2;A0A286YCT3;A0A286YCC3	2493	NA	unchanged
1.55218	-0.0226145	2.92046	1.75868	NA	Fubp3	A2AJ72;Q3TIX6;A0A0A6YVV5	13	1.00835	13	13	23.7	61.447	0	26.403	0.362005	A2AJ72;Q3TIX6;A0A0A6YVV5;F7AM43;A2AJ71;A0A0A6YY39;A0A0A6YX76	683	NA	unchanged
1.54782	0.253516	0.477494	3.91244	U4/U6 small nuclear ribonucleoprotein Prp31	Prpf31	Q8CCF0;Q8CCF0-2	4	0.600721	4	4	12.6	55.429	0	7.051	0.618018	Q8CCF0;Q8CCF0-2	3121	NA	unchanged
1.54727	2.02368	0.543938	2.07419	Coiled-coil domain-containing protein 137	Ccdc137	Q8R0K4;H3BJB7;H3BLI5	3	1.10051	3	3	13.1	32.918	0	6.6683	0.307156	Q8R0K4;H3BJB7;H3BLI5	3266	NA	unchanged
1.5379	1.38503	1.53002	1.69866	Protein NDRG1	Ndrg1	Q62433	5	1.65186	5	5	20.8	43.008	0	39.234	0.154338	Q62433;F6VLR8;E9Q514;E9Q5I8;E9Q3F9;E9PVF3	2622	NA	up
1.53629	2.12081	0.748689	1.73938	Protein farnesyltransferase subunit beta	Fntb	Q8K2I1;D3YWJ4	2	0.559448	2	2	3.9	48.819	0.0017316	2.8309	0.649304	Q8K2I1;D3YWJ4	995	NA	unchanged
1.52885	0.43709	0.899484	3.24997	Protein RRP5 homolog	Pdcd11	Q6NS46	7	0.808106	7	7	4.6	207.78	0	11.506	0.480804	Q6NS46	2676	NA	unchanged
1.49281	2.36068	0.153918	1.96383	N-acetylgalactosamine kinase	Galk2	Q68FH4;Q8BUU7	3	0.867664	3	3	5.5	50.503	0.0012019	3.2062	0.440782	Q68FH4;Q8BUU7;B7ZCT4	2655	NA	unchanged
1.48918	1.50552	1.05158	1.91043	Growth hormone-inducible transmembrane protein	Ghitm	Q91VC9	2	2.27478	2	2	9	37.275	0	10.075	0.0670108	Q91VC9	3409	NA	up
1.48855	0.651359	1.9868	1.82749	Thioredoxin-related transmembrane protein 2	Tmx2	Q9D710;D3Z2J6	3	1.26007	3	3	11.5	33.942	0	10.912	0.244917	Q9D710;D3Z2J6;D3YYX0	3819	NA	unchanged
1.48618	2.00546	2.24263	0.210441	Alpha-N-acetylgalactosaminidase	Naga	Q9QWR8	3	1.21007	3	2	8	47.234	0	5.4349	0.255065	Q9QWR8	4041	NA	unchanged
1.46882	0.0719538	3.65142	0.683082	Interferon-activable protein 202	Ifi202	Q9R002	2	0.581514	2	2	5.2	50.466	0	3.4945	0.631071	Q9R002	4083	NA	unchanged
1.46793	0.68537	2.79603	0.922397	Branched-chain-amino-acid aminotransferase, cytosolic;Branched-chain-amino-acid aminotransferase	Bcat1	P24288;Q8CBC8;E9Q4K3	3	1.28374	3	3	8.5	42.791	0	10.348	0.24124	P24288;Q8CBC8;E9Q4K3;A0A0N4SV61;B2KFA8	1859	NA	unchanged
1.4481	2.61273	-0.597276	2.32884	CD109 antigen	Cd109	Q8R422	7	0.662894	7	7	7.9	161.66	0	14.269	0.58903	Q8R422	3316	NA	unchanged
1.43292	0.412757	0.422524	3.46347	Citrate lyase subunit beta-like protein, mitochondrial	Clybl	Q8R4N0	2	0.747013	2	2	5	37.548	0	3.3984	0.533873	Q8R4N0	3319	NA	unchanged
1.4261	1.97847	1.25881	1.04103	S-formylglutathione hydrolase	Esd	Q9R0P3;H3BK43;H3BKH6;H3BJP2;H3BLJ9;H3BJL6	3	1.40584	3	3	23.4	31.319	0	66.985	0.204412	Q9R0P3;H3BK43;H3BKH6;H3BJP2;H3BLJ9;H3BJL6;H3BL99;H3BJC6	1525	NA	up
1.40431	3.44133	0.430104	0.341506	Sodium/potassium-transporting ATPase subunit alpha-2;Sodium/potassium-transporting ATPase subunit alpha-3	Atp1a2	Q6PIE5;D3YYN7;Q6PIC6;A0A0G2JGX4;Q8VCE0	10	0.492413	6	6	12.2	112.22	0	8.7753	0.713127	Q6PIE5;D3YYN7;Q6PIC6;A0A0G2JGX4;Q8VCE0;Q9WV27;Q64436;Q91WH7;E9QNX7	2747	NA	unchanged
1.39529	1.93066	1.06296	1.19226	Purine nucleoside phosphorylase	Pnp	P23492;Q543K9;Q9D8C9;A0A2I3BQH2	7	1.87917	7	7	34.3	32.277	0	91.735	0.115484	P23492;Q543K9;Q9D8C9;A0A2I3BQH2;A0A2I3BS22	1855	NA	up
1.39387	3.38866	0.46527	0.32768	N(G),N(G)-dimethylarginine dimethylaminohydrolase 1	Ddah1	Q9CWS0	3	0.545619	3	3	13	31.381	0	19.55	0.660654	Q9CWS0;D3YU15	3698	NA	unchanged
1.38108	0.277567	2.59786	1.2678	Acyl-CoA dehydrogenase family member 10	Acad10	Q8K370;D3Z7X0;D3Z2B3	2	1.33302	2	2	2.2	118.98	0.0011958	3.1633	0.22193	Q8K370;D3Z7X0;D3Z2B3	3241	NA	up
1.37332	0.489486	1.3869	2.24357	Multidrug resistance-associated protein 1	Abcc1	O35379	5	0.95883	5	5	4.3	171.18	0	7.0021	0.388026	O35379;E9Q1I5	1614	NA	unchanged
1.37144	0.783902	0.610818	2.71959	Inositol 1,4,5-trisphosphate receptor type 3	Itpr3	P70227	10	0.841155	10	9	5.1	304.27	0	23.629	0.457176	P70227	2158	NA	unchanged
1.3682	1.4028	1.09979	1.60201	Lysophospholipid acyltransferase 7	Mboat7	Q8CHK3;F6UP63	2	0.952471	2	2	8	53.435	0	5.3123	0.394313	Q8CHK3;F6UP63	3150	NA	unchanged
1.36012	1.28495	0.838603	1.95682	Thioredoxin reductase 1, cytoplasmic	Txnrd1	Q9JMH6;Q9JMH6-2	7	2.07668	7	7	17.1	67.083	0	62.354	0.080093	Q9JMH6;Q9JMH6-2;A0A1W2P6U1	4036	NA	up
1.35604	2.40293	-0.845693	2.51089	Protein-glutamine gamma-glutamyltransferase 2	Tgm2	P21981	6	0.327474	6	6	12.7	77.06	0	32.757	0.831021	P21981;G3UXE8	1850	NA	unchanged
1.35503	-0.325303	-0.134324	4.52473	Phosphatidate cytidylyltransferase 2;Phosphatidate cytidylyltransferase	Cds2	Q99L43;A2AMQ5;Q6PBC0	3	0.403824	3	3	9.2	51.313	0	173.65	0.769043	Q99L43;A2AMQ5;Q6PBC0;F6S4G2	705	NA	unchanged
1.34855	1.34873	1.60449	1.09241	Aldose reductase	Akr1b1	P45376	7	2.24474	7	7	26.3	35.732	0	266.73	0.0635918	P45376;D3YVJ7	1958	NA	up
1.33386	1.82774	0.848052	1.32579	28S ribosomal protein S2, mitochondrial	Mrps2	Q924T2	4	1.46374	4	4	18.9	32.313	0	27.562	0.186219	Q924T2	3524	NA	up
1.32438	1.73427	1.93585	0.303025	Ribosome production factor 2 homolog	Rpf2	S4R1Y5;G3X926;Q9JJ80;S4R2R2;S4R2H5	4	0.601888	4	4	19.1	29.66	0	12.876	0.617365	S4R1Y5;G3X926;Q9JJ80;S4R2R2;S4R2H5	1482	NA	unchanged
1.32349	1.63001	1.73761	0.602859	Glutathione S-transferase Mu 1	Gstm1	P10649;A2AE89;F6WHQ7	7	0.200429	7	6	32.6	25.97	0	102.7	0.900017	P10649;A2AE89;F6WHQ7;P19639;D3YZ29;A2AE91;E9QAC8;D3YVP5	665	NA	unchanged
1.30573	0.623988	2.91112	0.38207	Transport and Golgi organization 2 homolog	Tango2	P54797;D3Z2V8;D6RH68;Q99K56;A0A338P7G4;Q8BTN3;A0A338P6X6;A0A338P6R4	2	0.971699	2	2	6.5	30.947	0.00030386	3.3255	0.384161	P54797;D3Z2V8;D6RH68;Q99K56;A0A338P7G4;Q8BTN3;A0A338P6X6;A0A338P6R4	489	NA	unchanged
1.30376	-0.294036	4.49708	-0.291759	Eukaryotic translation initiation factor 2 subunit 2	Eif2s2	Q99L45	2	0.37369	2	2	10	38.092	0	9.421	0.792006	Q99L45	3573	NA	unchanged
1.30355	3.18222	0.241162	0.487256	H/ACA ribonucleoprotein complex subunit 1	Gar1	Q9CY66;D3YZ09;Q9CY66-3;Q9CY66-2	2	0.45346	2	2	7.8	23.474	0	3.7732	0.741367	Q9CY66;D3YZ09;Q9CY66-3;Q9CY66-2	1020	NA	unchanged
1.2885	1.63357	1.86294	0.369002	COP9 signalosome complex subunit 7b	Cops7b	Q8BV13	2	0.600506	2	2	10.2	29.689	0	5.611	0.617258	Q8BV13	3008	NA	unchanged
1.27748	1.33436	0.691749	1.80633	Ankyrin repeat domain-containing protein 2	Ankrd2	A0A494B9J0;Q9WV06	7	1.1702	7	7	28.9	37.125	0	119.73	0.271037	A0A494B9J0;Q9WV06	524	NA	unchanged
1.27497	2.01562	1.25281	0.556483	Guanine nucleotide-binding protein G(k) subunit alpha	Gnai3	Q9DC51	4	0.761709	3	3	15.8	40.538	0	86.437	0.51914	Q9DC51	3897	NA	unchanged
1.27043	0.550185	1.74122	1.51988	Regulator of microtubule dynamics protein 3	Rmdn3	Q3UJU9	3	0.756691	3	3	8.5	52.028	0	9.9977	0.523289	Q3UJU9	2418	NA	unchanged
1.26145	0.424913	2.84377	0.515668	Charged multivesicular body protein 7	Chmp7	Q8R1T1;Q8R1T1-2	3	0.84226	3	3	8.6	50.632	0	18.505	0.456398	Q8R1T1;Q8R1T1-2	3282	NA	unchanged
1.25889	1.96686	0.0561666	1.75363	Zinc finger RNA-binding protein	Zfr	O88532;D3Z5G4	4	0.477294	4	4	7.1	116.86	0	17.177	0.72054	O88532;D3Z5G4;F6QJP7	1696	NA	unchanged
1.25143	2.87663	0.138556	0.739093	Cytochrome c1, heme protein, mitochondrial	Cyc1	Q9D0M3;Q9D0M3-2;A0A2R8VHK1	6	0.27505	6	6	20.6	35.327	0	18.578	0.857618	Q9D0M3;Q9D0M3-2;A0A2R8VHK1	3764	NA	unchanged
1.24356	1.00445	2.35167	0.374545	Serine/threonine-protein phosphatase CPPED1	Cpped1	Q8BFS6;Q8BFS6-2;D3Z7F7;Q8BFS6-3;Q8BFS6-5;Q8BFS6-4	2	1.33206	2	2	6.4	35.247	0	5.3835	0.221965	Q8BFS6;Q8BFS6-2;D3Z7F7;Q8BFS6-3;Q8BFS6-5;Q8BFS6-4	2870	NA	up
1.24346	1.47735	0.645879	1.60716	Cytosolic purine 5-nucleotidase	Nt5c2	Q3V1L4;A0A494BBP6;A0A494B9X3;E9Q9M1	6	1.1006	6	6	16.1	64.808	0	16.767	0.307697	Q3V1L4;A0A494BBP6;A0A494B9X3;E9Q9M1;A0A494BBI8;G3X9J6;A0A494BBM7	525	NA	unchanged
1.24152	1.41273	-0.0828943	2.39473	Thioredoxin domain-containing protein 5	Txndc5	Q91W90;A0A0R4J1Y7;E9PXX7	4	0.352179	4	4	13.7	46.415	0	23.969	0.81082	Q91W90;A0A0R4J1Y7;E9PXX7	250	NA	unchanged
1.24089	2.67136	-0.675799	1.72711	E3 ubiquitin-protein ligase MARCH5	March5	Q3KNM2;A0A0R4J1H0	3	0.534276	3	3	14.7	31.231	0	5.3775	0.676076	Q3KNM2;A0A0R4J1H0	238	NA	unchanged
1.23921	2.7212	0.755811	0.240611	Mitochondrial dicarboxylate carrier	Slc25a10	Q9QZD8	5	0.915286	5	5	25.1	31.715	0	32.435	0.412041	Q9QZD8	4071	NA	unchanged
1.23596	2.24231	0.283322	1.18224	E3 ubiquitin-protein ligase UBR5	Ubr5	A0A2I3BQS6;Q80TP3;E9Q2H1	6	0.639382	6	6	2.9	308.96	0	16.375	0.602792	A0A2I3BQS6;Q80TP3;E9Q2H1	450	NA	unchanged
1.22533	0.561816	1.88519	1.22898	CDP-diacylglycerol--glycerol-3-phosphate 3-phosphatidyltransferase, mitochondrial	Pgs1	Q8BHF7;F8WI04	2	1.40123	2	2	5.1	62.488	0	8.7977	0.206008	Q8BHF7;F8WI04	2916	NA	up
1.2132	2.11068	0.937428	0.591489	Protein CDV3	Cdv3	Q4VAA2;A0A087WNP6;Q4VAA2-2	5	0.905248	5	5	28.1	29.729	0	105.28	0.416459	Q4VAA2;A0A087WNP6;Q4VAA2-2;A0A087WRM0;F8WGL9;A0A087WS49	4	NA	unchanged
1.20421	1.83413	1.79317	-0.0146742	Beta-2-syntrophin	Sntb2	Q61235;B7ZNU9	4	0.697154	4	4	9	56.381	0	6.166	0.561725	Q61235;B7ZNU9	878	NA	unchanged
1.19866	1.14308	1.17162	1.28129	Gamma-enolase;Enolase	Eno2	P17183;D3Z6E4;A0A0N4SUX5	4	0.699599	2	2	14.7	47.296	0	8.0753	0.562834	P17183;D3Z6E4;A0A0N4SUX5;A0A0N4SUI6;B1ARR6;Q5SX61;Q5SX60;D3YVD3;D3Z2S4;Q5SX59	137	NA	unchanged
1.1887	-0.761979	1.67396	2.65413	Uridine-cytidine kinase 1;Uridine-cytidine kinase	Uck1	P52623;A2AN37;F7CBX2	4	0.487144	4	4	17	31.068	0	6.708	0.718145	P52623;A2AN37;F7CBX2	709	NA	unchanged
1.18588	1.70622	0.493779	1.35763	Ephrin type-A receptor 2	Epha2	Q03145	2	1.54334	2	2	3.2	108.85	0	4.4617	0.171378	Q03145	2265	NA	up
1.17678	1.1369	0.846721	1.54674	28S ribosomal protein S30, mitochondrial	Mrps30	Q9D0G0	6	0.59923	6	6	19.2	49.939	0	15.671	0.617983	Q9D0G0	3759	NA	unchanged
1.1752	1.36997	2.69558	-0.539948	39S ribosomal protein L46, mitochondrial	Mrpl46	Q9EQI8	3	0.387668	3	3	12.7	32.131	0	35.694	0.785872	Q9EQI8	3939	NA	unchanged
1.15379	1.93134	-0.52892	2.05896	Transmembrane 9 superfamily member 2	Tm9sf2	P58021;E9PZ69	4	0.695739	4	4	5.6	75.329	0	36.186	0.561678	P58021;E9PZ69	2058	NA	unchanged
1.14525	1.72348	0.6668	1.04545	39S ribosomal protein L37, mitochondrial	Mrpl37	Q921S7	8	0.451611	8	8	24.3	48.34	0	19.764	0.742423	Q921S7	3501	NA	unchanged
1.13228	0.603898	1.42357	1.36939	39S ribosomal protein L15, mitochondrial	Mrpl15	Q9CPR5;Q9CPR5-2;A0A0A6YVP4	6	0.674702	6	6	23.7	33.541	0	27.604	0.581523	Q9CPR5;Q9CPR5-2;A0A0A6YVP4	3630	NA	unchanged
1.13	0.717568	1.46086	1.21156	Glutathione reductase, mitochondrial	Gsr	P47791;P47791-2	5	1.54243	5	5	21.6	53.662	0	53.615	0.170619	P47791;P47791-2	1974	NA	up
1.1296	0.547446	1.06474	1.77663	RRP12-like protein	Rrp12	Q6P5B0	5	0.637956	5	5	4.7	143.13	0	17.421	0.602824	Q6P5B0	2697	NA	unchanged
1.12514	1.11722	1.5228	0.735412	Mitochondrial carrier homolog 2	Mtch2	Q791V5;A2AFW6;Q9D050	7	2.03095	7	7	25.7	33.499	0	73.801	0.0837353	Q791V5;A2AFW6;Q9D050	672	NA	up
1.11977	0.354232	2.20148	0.803603	Glycogen synthase kinase-3 alpha	Gsk3a	Q2NL51;D3Z7E5	4	0.820372	4	4	15.1	51.66	0	11.7	0.471438	Q2NL51;D3Z7E5	1088	NA	unchanged
1.11878	2.27553	0.991784	0.0890152	Transmembrane and TPR repeat-containing protein 3	Tmtc3	Q8BRH0;A0A0R4J173;G5E8C4;Q8BRH0-2	4	0.67167	4	4	5.9	104.2	0	5.5565	0.583048	Q8BRH0;A0A0R4J173;G5E8C4;Q8BRH0-2;D3Z2Z3;D6RHA9;Q8BG19-2;Q8BG19	223	NA	unchanged
1.11205	0.188193	0.970834	2.17712	Short/branched chain specific acyl-CoA dehydrogenase, mitochondrial	Acadsb	Q9DBL1;E9Q5L3	4	0.805621	4	4	9.5	47.874	0	33.487	0.483127	Q9DBL1;E9Q5L3	1244	NA	unchanged
1.08563	1.16317	1.2232	0.870532	Copine-2	Cpne2	P59108;A0A0R4J1D0	6	1.8069	6	5	12.6	61.035	0	21.512	0.125224	P59108;A0A0R4J1D0;Q8JZW4;Q1RLL3;Q8BLR2;Q0VE82;Q9DC53;A0A1D5RLP0;Q9D6C8;A0A0R4J0J1	231	NA	up
1.08433	0.855426	2.14096	0.2566	ER membrane protein complex subunit 3	Emc3	Q99KI3	4	0.634867	4	4	19.5	29.98	0	243.35	0.602255	Q99KI3	3560	NA	unchanged
1.08301	2.47967	-0.211995	0.981359	Adaptin ear-binding coat-associated protein 1	Necap1	Q9CR95	3	0.321466	3	3	17.1	29.639	0	5.4491	0.83189	Q9CR95	3680	NA	unchanged
1.08038	1.51252	0.18706	1.54156	ATP-binding cassette sub-family B member 6, mitochondrial	Abcb6	Q9DC29	8	0.385705	8	7	16.2	93.769	0	60.266	0.78718	Q9DC29;P21440;F6SGP4;A0A0G2JDM4	3894	NA	unchanged
1.07589	2.05638	0.447423	0.723876	Peroxisomal acyl-coenzyme A oxidase 1	Acox1	Q9R0H0-2;Q9R0H0;A2A848	5	0.477948	5	5	15.4	74.717	0	11.171	0.71931	Q9R0H0-2;Q9R0H0;A2A848	4091	NA	unchanged
1.07571	0.311572	-2.09144	5.00701	Paralemmin-1	Palm	Q9Z0P4;Q9Z0P4-2;A0A1W2P831	5	0.273018	5	5	16.7	41.614	0	134.97	0.858961	Q9Z0P4;Q9Z0P4-2;A0A1W2P831;A0A1W2P879;Q3UZP7	4156	NA	unchanged
1.06	-0.759408	0.300256	3.63914	Epiplakin	Eppk1	Q8R0W0;A0A7N9VRC4	7	0.372749	5	5	8.8	723.3	0	42.18	0.791484	Q8R0W0;A0A7N9VRC4	605	NA	unchanged
1.05476	1.39242	0.951482	0.820371	Catalase	Cat	P24270	9	2.55968	9	9	22.6	59.795	0	76.441	0.0412121	P24270;A2AL20	1858	NA	up
1.05225	0.1622	2.74063	0.253936	Transmembrane and coiled-coil domain-containing protein 1	Tmco1	Q921L3;A0A0A6YVS2	2	0.224095	2	2	12.2	21.175	0	4.0928	0.882738	Q921L3;A0A0A6YVS2	48	NA	unchanged
1.03993	1.86786	0.794772	0.457156	Proliferation-associated protein 2G4	Pa2g4	P50580;P50580-2	9	0.855947	9	9	27.2	43.698	0	72.801	0.446417	P50580;P50580-2	2007	NA	unchanged
1.03718	-0.375831	0.72016	2.76722	Synaptic vesicle membrane protein VAT-1 homolog	Vat1	Q62465	6	0.354757	6	6	17.5	43.096	0	39.923	0.809879	Q62465	2624	NA	unchanged
1.02309	2.79758	0.785848	-0.514165	Transmembrane protein 201	Tmem201	A2A8U2;A2A8U2-2;A2A8U2-3	3	0.465897	3	3	4.7	72.499	0	8.8019	0.730492	A2A8U2;A2A8U2-2;A2A8U2-3	637	NA	unchanged
1.00357	1.22636	-0.0348558	1.8192	NAD(P) transhydrogenase, mitochondrial	Nnt	Q61941;E9Q8F4;Q8C9V5;Q8BGK0	6	0.924251	6	6	7.2	113.84	0	15.057	0.41032	Q61941;E9Q8F4;Q8C9V5;Q8BGK0	2596	NA	unchanged
1.00181	2.68226	-0.602174	0.925347	UPF0317 protein C14orf159 homolog, mitochondrial	9030617O03Rik	Q8BH86;E9QMK9;Q8BH86-2	6	0.229912	6	6	9.9	66.365	0	16.501	0.880087	Q8BH86;E9QMK9;Q8BH86-2;F7CUW7	1320	NA	unchanged
1.00128	-0.92776	2.17269	1.75891	Translocating chain-associated membrane protein 1	Tram1	Q91V04	2	0.449228	2	2	5.6	43.039	0	3.9759	0.742357	Q91V04	3401	NA	unchanged
0.997165	0.264823	1.78315	0.943524	Small nuclear ribonucleoprotein-associated protein B;Small nuclear ribonucleoprotein-associated protein N	Snrpb	P27048;P63163;A0A0G2JGN4	2	0.205942	2	2	6.9	23.656	0	4.3351	0.897562	P27048;P63163;A0A0G2JGN4	1878	NA	unchanged
0.995999	1.60162	0.796802	0.58957	NA	Rap1gds1	E9Q912-2;E9Q912;E9Q912-3;A0A0G2JGC8	8	0.927055	8	8	19.1	66.005	0	28.829	0.408025	E9Q912-2;E9Q912;E9Q912-3;A0A0G2JGC8	1280	NA	unchanged
0.993346	0.949584	0.790326	1.24013	Sphingolipid delta(4)-desaturase DES1	Degs1	O09005	2	0.931811	2	2	10.5	38.241	0	14.852	0.405848	O09005	1591	NA	unchanged
0.989724	1.37536	0.0851374	1.50867	LanC-like protein 1	Lancl1	O89112;B2KGR2	4	1.2432	4	4	13.8	45.341	0	10.92	0.247418	O89112;B2KGR2	1723	NA	unchanged
0.980529	0.884905	0.28086	1.77582	LisH domain and HEAT repeat-containing protein KIAA1468	Kiaa1468	Q148V7;Q148V7-2;A0A087WSS1;E9QM90;G3X9J4	7	0.418152	7	7	10.4	134.59	0	16.854	0.756894	Q148V7;Q148V7-2;A0A087WSS1;E9QM90;G3X9J4;A0A087WRM8;Q148V7-3	2291	NA	unchanged
0.973246	1.156	0.458371	1.30537	Pyruvate carboxylase, mitochondrial;Pyruvate carboxylase	Pc	Q05920;G5E8R3;E9QPD7	18	0.699973	18	18	24.2	129.68	0	131.07	0.563297	Q05920;G5E8R3;E9QPD7;A0A494B951;A0A286YCC5;A0A494B912	1330	NA	unchanged
0.971536	3.57454	0.0173559	-0.677293	NA	NA	A0A1D5RLM8	3	0.310892	3	3	0.9	654.2	0	3.6764	0.840786	A0A1D5RLM8	330	NA	unchanged
0.968547	2.80838	-1.09973	1.19699	1,4-alpha-glucan-branching enzyme	Gbe1	Q9D6Y9;F6ZHD8;G3UW30	6	0.266051	6	6	10.5	80.363	0	10.217	0.86172	Q9D6Y9;F6ZHD8;G3UW30	1387	NA	unchanged
0.966597	0.857612	0.76883	1.27335	Aminoacyl tRNA synthase complex-interacting multifunctional protein 1;Endothelial monocyte-activating polypeptide 2	Aimp1	P31230;Q3UZG4	4	1.03338	4	4	19.7	33.997	0	7.8409	0.350509	P31230;Q3UZG4;A0A0G2JDH0;A0A0G2JEU9;A0A0G2JDW6	1910	NA	unchanged
0.964608	1.269	1.23381	0.391023	Torsin-2A;Prosalusin;Salusin-beta	Tor2a	H3BK73;Q8R1J9;Q8R1J9-2;P0C7W3	2	0.691045	2	2	10.8	30.07	0	4.2243	0.564877	H3BK73;Q8R1J9;Q8R1J9-2;P0C7W3	1526	NA	unchanged
0.963379	-0.276341	3.00791	0.158574	Transformer-2 protein homolog alpha	Tra2a	Q6PFR5;A0A0N4SVC2;E9QP00	4	0.38342	4	4	12.1	32.316	0	21.351	0.785315	Q6PFR5;A0A0N4SVC2;E9QP00	144	NA	unchanged
0.960976	-0.241681	2.31671	0.807902	Chloride intracellular channel protein 4	Clic4	Q9QYB1	6	0.494325	6	6	23.7	28.729	0	82.498	0.710384	Q9QYB1	4055	NA	unchanged
0.957105	0.778581	0.814038	1.2787	BUB3-interacting and GLEBS motif-containing protein ZNF207	Znf207	Q9JMD0;Q9JMD0-4;Q9JMD0-3;Q9JMD0-2;B1AQG7;Q8CCB2;M0QWF0	2	0.493139	2	2	5.3	52.792	0	4.1477	0.712452	Q9JMD0;Q9JMD0-4;Q9JMD0-3;Q9JMD0-2;B1AQG7;Q8CCB2;M0QWF0	4035	NA	unchanged
0.957045	0.143071	-1.07102	3.79908	Protein PRRC2C	Prrc2c	Q3TLH4;S4R294;S4R2J9;A0A0A0MQ79;Q3TLH4-5	9	0.320874	9	9	3.6	310.89	0	15.496	0.83219	Q3TLH4;S4R294;S4R2J9;A0A0A0MQ79;Q3TLH4-5;S4R2L9;S4R209;S4R2E2	38	NA	unchanged
0.956209	0.0913794	1.99833	0.778916	Tight junction protein ZO-2	Tjp2	Q9Z0U1;A0A3B2WBH9;A0A3B2WCN9	4	1.0891	4	4	3.6	131.28	0	5.8362	0.314454	Q9Z0U1;A0A3B2WBH9;A0A3B2WCN9	498	NA	unchanged
0.953463	0.565272	0.86377	1.43135	NAD-dependent malic enzyme, mitochondrial	Me2	Q99KE1	5	1.52507	5	5	9.2	65.798	0	11.632	0.178649	Q99KE1	3555	NA	unchanged
0.942248	0.682719	0.933925	1.2101	Voltage-dependent anion-selective channel protein 3	Vdac3	Q60931;J3QMG3	4	1.12962	4	4	19.8	30.752	0	309.9	0.293293	Q60931;J3QMG3	1547	NA	unchanged
0.935215	2.52132	0.316234	-0.031909	Hsc70-interacting protein	St13	Q99L47;F8WJK8;E9Q1X9	2	0.373609	2	2	6.5	41.655	0	127.91	0.791707	Q99L47;F8WJK8;E9Q1X9	1443	NA	unchanged
0.931748	2.39672	0.520282	-0.121762	CCAAT/enhancer-binding protein zeta	Cebpz	P53569;A0A0R4J046;A0A3B2WCE8;P53569-2	4	0.448952	4	4	4.5	120.26	0	7.0288	0.742036	P53569;A0A0R4J046;A0A3B2WCE8;P53569-2	167	NA	unchanged
0.928589	0.86777	0.910012	1.00798	Basigin	Bsg	P18572;J3QP71;K3W4Q8;P18572-2	2	0.699875	2	2	4.6	42.444	0	3.8625	0.562614	P18572;J3QP71;K3W4Q8;P18572-2	1551	NA	unchanged
0.925542	0.397994	1.39752	0.981107	Prenylcysteine oxidase-like	Pcyox1l	Q8C7K6	5	1.94735	5	5	15.6	54.874	0	21.892	0.097027	Q8C7K6;A0A0A6YY26	3099	NA	unchanged
0.923442	2.1163	0.291572	0.362454	Dymeclin	Dym	Q8CHY3	2	0.785782	2	2	4.5	75.847	0	3.763	0.498238	Q8CHY3	3160	NA	unchanged
0.920021	0.915019	1.07726	0.767781	Delta(3,5)-Delta(2,4)-dienoyl-CoA isomerase, mitochondrial	Ech1	O35459;F7B227	4	2.46278	4	4	21.4	36.118	0	164.72	0.0474872	O35459;F7B227	1618	NA	unchanged
0.920009	1.7328	0.48083	0.546401	Phosphatidylinositol 4-kinase type 2-alpha	Pi4k2a	Q2TBE6;A0A494BBQ4	4	0.417665	4	4	15.7	54.257	0	48.027	0.756671	Q2TBE6;A0A494BBQ4	2300	NA	unchanged
0.915405	2.10696	1.03496	-0.395703	Eukaryotic translation initiation factor 3 subunit J-A;Eukaryotic translation initiation factor 3 subunit J-B	Eif3j1	Q3UGC7;Q66JS6	3	0.333707	3	3	17.2	29.343	0	51.335	0.829274	Q3UGC7;Q66JS6	2398	NA	unchanged
0.909762	0.617286	1.22741	0.884593	Ras-related protein Rab-21	Rab21	P35282	5	0.307471	5	5	21.2	24.106	0	33.297	0.842105	P35282;A0A1W2P6Z4	1923	NA	unchanged
0.89678	0.089776	2.14872	0.451838	Glycosylphosphatidylinositol anchor attachment 1 protein	Gpaa1	E9PW03;Q9WTK3	4	0.823103	4	4	7.5	61.396	0	6.7936	0.469814	E9PW03;Q9WTK3;E9QA52;F6T7Y8	1145	NA	unchanged
0.896315	0.592074	0.392276	1.70459	Integrin alpha-5;Integrin alpha-5 heavy chain;Integrin alpha-5 light chain	Itga5	P11688	10	0.967965	10	10	11.6	115.04	0	67.024	0.384291	P11688	1786	NA	unchanged
0.87568	1.23103	0.762704	0.633306	Uridine-cytidine kinase 2	Uck2	Q99PM9;A0A0A6YXW7;A0A0B4J1E5;A0A0A6YVQ3;A0A0A6YXG9	3	0.886623	3	3	13.8	29.404	0	5.7319	0.433704	Q99PM9;A0A0A6YXW7;A0A0B4J1E5;A0A0A6YVQ3;A0A0A6YXG9	70	NA	unchanged
0.871574	1.65824	0.694909	0.261577	28S ribosomal protein S5, mitochondrial	Mrps5	Q99N87	4	0.146976	4	4	10.4	48.206	0	8.4413	0.929171	Q99N87;B2FDG7	3614	NA	unchanged
0.864894	1.85382	0.201762	0.539098	Nuclear pore complex protein Nup214	Nup214	Q80U93	13	0.5586	13	13	8.8	212.98	0	27.642	0.648966	Q80U93;A0A0A6YW83	2818	NA	unchanged
0.857433	0.735717	0.425435	1.41115	Transmembrane 9 superfamily member 4	Tm9sf4	Q8BH24	6	0.630283	6	6	10.3	74.692	0	16.318	0.600354	Q8BH24	2901	NA	unchanged
0.857167	1.40552	0.245334	0.920644	Flotillin-2	Flot2	Q60634;Q5SS83;Q60634-3;Q60634-2	7	1.27589	7	7	18	47.037	0	52.04	0.242789	Q60634;Q5SS83;Q60634-3;Q60634-2	2535	NA	unchanged
0.851973	0.951272	0.858443	0.746203	YrdC domain-containing protein, mitochondrial	Yrdc	Q3U5F4	2	0.48545	2	2	11.1	29.454	0	18.514	0.719761	Q3U5F4	2374	NA	unchanged
0.840973	0.395091	0.719037	1.40879	Serine/threonine-protein phosphatase PGAM5, mitochondrial	Pgam5	Q8BX10;Q8BX10-2;A0A0G2JG95	6	0.734628	6	6	21.9	31.994	0	10.156	0.541788	Q8BX10;Q8BX10-2;A0A0G2JG95	3025	NA	unchanged
0.832496	0.186358	1.01489	1.29624	Polymerase delta-interacting protein 2	Poldip2	Q91VA6;F6SQH7	8	0.984848	8	8	34	41.87	0	27.926	0.38	Q91VA6;F6SQH7	3406	NA	unchanged
0.827612	-0.0836744	-0.210298	2.77681	Calcium-binding protein 39	Cab39	Q06138	5	0.221007	5	4	15.5	39.842	0	26.354	0.887374	Q06138	2276	NA	unchanged
0.827343	1.38503	0.326949	0.770051	26S proteasome non-ATPase regulatory subunit 12	Psmd12	Q9D8W5;B1AT36;Q3TRH2	12	0.442388	12	12	26.8	52.895	0	167.05	0.739892	Q9D8W5;B1AT36;Q3TRH2	3844	NA	unchanged
0.823246	1.28322	1.03191	0.154609	Serine/threonine-protein phosphatase 2A 65 kDa regulatory subunit A alpha isoform	Ppp2r1a	Q76MZ3	11	0.933312	11	8	19.2	65.322	0	75.739	0.40548	Q76MZ3;G3UXQ1;H3BJ83	2773	NA	unchanged
0.822259	0.693938	0.133622	1.63922	Regulation of nuclear pre-mRNA domain-containing protein 1B	Rprd1b	Q9CSU0;A0A0R4J195;Q9CSU0-3;Q9CSU0-2	5	1.05246	5	4	29.4	36.883	0	236.01	0.340531	Q9CSU0;A0A0R4J195;Q9CSU0-3;Q9CSU0-2;F7DAY5;F6YB25	226	NA	unchanged
0.810234	2.15041	0.330176	-0.0498877	Cathepsin B;Cathepsin B light chain;Cathepsin B heavy chain	Ctsb	P10605	4	0.524041	4	4	17.4	37.279	0	39.052	0.684252	P10605	1775	NA	unchanged
0.809574	0.211444	0.647296	1.56998	Niemann-Pick C1 protein	Npc1	O35604	4	1.0032	4	4	5.2	142.88	0	12.62	0.364918	O35604	1623	NA	unchanged
0.808784	2.22841	-0.176923	0.374867	Protein PBDC1	Pbdc1	Q9D0B6;Q9D0B6-2	5	0.243678	5	5	21.2	22.223	0	44.76	0.875231	Q9D0B6;Q9D0B6-2	3751	NA	unchanged
0.808523	-0.625134	1.86564	1.18506	Probable arginine--tRNA ligase, mitochondrial	Rars2	Q3U186	5	0.380211	5	5	8.1	65.335	0	23.927	0.785918	Q3U186	2365	NA	unchanged
0.802423	-0.0189199	0.770686	1.6555	Ketimine reductase mu-crystallin	Crym	O54983	5	0.548581	5	5	14.4	33.523	0	20.236	0.658977	O54983	1653	NA	unchanged
0.801066	0.678273	0.396214	1.32871	Troponin T, cardiac muscle	Tnnt2	P50752;P50752-2;K3W4R6;K3W4R7;Q6P3Z7;J3QQ13;P50752-3;P50752-4;A0A087WRX3	5	0.97158	5	4	16.6	35.825	0	323.31	0.383305	P50752;P50752-2;K3W4R6;K3W4R7;Q6P3Z7;J3QQ13;P50752-3;P50752-4;A0A087WRX3;A0A087WQP1	1554	NA	unchanged
0.800343	-0.358972	-0.129874	2.88987	SUMO-activating enzyme subunit 1;SUMO-activating enzyme subunit 1, N-terminally processed	Sae1	Q9R1T2;Q9R1T2-2	3	0.279171	3	3	19.7	38.62	0	57.988	0.852295	Q9R1T2;Q9R1T2-2	4106	NA	unchanged
0.799143	0.309642	0.171414	1.91637	OCIA domain-containing protein 1	Ociad1	Q9CRD0;A0A0J9YTV7;A0A0J9YUK7;Q9CRD0-3;Q9CRD0-2	6	0.635857	6	6	19.4	27.61	0	14.333	0.602606	Q9CRD0;A0A0J9YTV7;A0A0J9YUK7;Q9CRD0-3;Q9CRD0-2;A0A0J9YUB6	3681	NA	unchanged
0.793708	-1.14505	1.63873	1.88744	Diphthine synthase	Dph5	Q9CWQ0;A0A0G2JE69;Q8BG20;V9GXP1	3	0.269156	3	3	19.6	31.218	0	6.1022	0.859926	Q9CWQ0;A0A0G2JE69;Q8BG20;V9GXP1	3697	NA	unchanged
0.792974	-0.727071	1.0594	2.0466	Solute carrier family 12 member 4	Slc12a4	Q9JIS8;F8WIJ0	4	0.445856	4	4	4.6	120.62	0	7.2525	0.737046	Q9JIS8;F8WIJ0;Q924N4;Q924N4-2;A2AGJ9;Q6P6P5;Q3V0N8	1435	NA	unchanged
0.790861	0.745124	-0.878427	2.50589	Elongation factor Tu GTP-binding domain-containing protein 1	Eftud1	Q8C0D5	8	0.366542	8	8	10.4	125.78	0	13.726	0.79756	Q8C0D5	3051	NA	unchanged
0.786701	0.883466	0.905269	0.571369	Flavin reductase (NADPH)	Blvrb	Q923D2;E9PZC3;E9PZC4	5	0.140341	5	5	39.8	22.197	0	16.021	0.934305	Q923D2;E9PZC3;E9PZC4;A0A0U1RPU7	1195	NA	unchanged
0.780075	1.97193	-0.273206	0.641498	3-hydroxyisobutyrate dehydrogenase, mitochondrial	Hibadh	Q99L13	3	0.446048	3	3	12.5	35.44	0	65.821	0.73894	Q99L13	3572	NA	unchanged
0.774624	0.605073	1.00974	0.70906	Long-chain specific acyl-CoA dehydrogenase, mitochondrial	Acadl	P51174;A0A0R4J083	6	0.601891	6	6	14.9	47.907	0	144.89	0.618141	P51174;A0A0R4J083	2012	NA	unchanged
0.768693	1.1238	0.802836	0.379445	Uridine-cytidine kinase-like 1;Uridine-cytidine kinase	Uckl1	Q91YL3;F7CAK3;D6RJ84	4	0.295067	4	4	9.7	60.841	0	8.5716	0.846069	Q91YL3;F7CAK3;D6RJ84;B7ZCR1;F6V4H6	3458	NA	unchanged
0.768119	0.901921	0.700864	0.701571	UDP-glucose 6-dehydrogenase	Ugdh	O70475	5	1.85369	5	5	13.4	54.831	0	39.428	0.116633	O70475;D3YXP9	1681	NA	unchanged
0.763829	2.44234	0.656219	-0.807071	Amine oxidase [flavin-containing] A	Maoa	Q64133	5	0.195076	5	5	11.4	59.601	0	38.006	0.902393	Q64133	2634	NA	unchanged
0.755005	0.569466	1.812	-0.116447	V-type proton ATPase 116 kDa subunit a isoform 2	Atp6v0a2	P15920	3	0.47391	3	3	4.2	98.144	0	4.3157	0.721752	P15920;A0A0G2JFS2	1813	NA	unchanged
0.752997	1.49789	0.906575	-0.145478	39S ribosomal protein L9, mitochondrial	Mrpl9	Q3UK02;Q99N94	5	0.181347	5	5	23.1	30.839	0	32.228	0.906264	Q3UK02;Q99N94	2419	NA	unchanged
0.750426	-0.604667	-0.0595884	2.91553	Constitutive coactivator of PPAR-gamma-like protein 1	FAM120A	Q6A0A9	10	0.340711	10	10	12.9	121.64	0	35.512	0.821344	Q6A0A9	2662	NA	unchanged
0.749781	-0.705026	2.62359	0.330781	TIP41-like protein	Tiprl	Q8BH58	4	0.116175	4	4	23.6	31.253	0	10.632	0.948476	Q8BH58	2905	NA	unchanged
0.748233	1.14658	-0.0099287	1.10805	ADP/ATP translocase 2;ADP/ATP translocase 2, N-terminally processed	Slc25a5	P51881	5	0.0914119	1	1	13.4	32.931	0	39.064	0.961042	P51881	2022	NA	unchanged
0.747142	-0.0884027	2.08863	0.241197	B-cell lymphoma/leukemia 10	Bcl10	Q9Z0H7	2	0.434224	2	2	4.7	25.948	0	5.2176	0.745925	Q9Z0H7	4150	NA	unchanged
0.745442	0.897416	0.26402	1.07489	Very-long-chain 3-oxoacyl-CoA reductase	Hsd17b12	O70503;O70503-2	3	0.716101	3	3	11.2	34.741	0	6.1925	0.549154	O70503;O70503-2	1683	NA	unchanged
0.737544	0.50954	0.790269	0.912824	Adenylate kinase 2, mitochondrial;Adenylate kinase 2, mitochondrial, N-terminally processed	Ak2	Q9WTP6;Q9WTP6-2	3	1.35243	3	3	11.7	26.468	0	68.062	0.219928	Q9WTP6;Q9WTP6-2	4112	NA	unchanged
0.736299	-0.675229	-0.209012	3.09314	Rho guanine nucleotide exchange factor 1	Arhgef1	Q61210-5;Q61210;E9PUF7;Q61210-2;Q61210-3;Q61210-4;F6ZN61	8	0.268103	8	8	13.3	109.25	0	19.316	0.860324	Q61210-5;Q61210;E9PUF7;Q61210-2;Q61210-3;Q61210-4;F6ZN61;A0A0U1RPN7;A0A0U1RPP2	1130	NA	unchanged
0.725785	0.374389	1.74184	0.0611293	AP-3 complex subunit mu-1	Ap3m1	Q9JKC8;D3YXV9;H7BWY2	3	0.324685	3	3	15.6	46.936	0	9.252	0.830663	Q9JKC8;D3YXV9;H7BWY2;D6RI63;D3YWU3	4009	NA	unchanged
0.724674	1.15291	0.887231	0.133882	Ribosome biogenesis protein BRX1 homolog	Brix1	Q9DCA5;E9Q2V8	2	0.928701	2	2	8.8	41.241	0	3.6919	0.407714	Q9DCA5;E9Q2V8	3900	NA	unchanged
0.724535	0.155992	1.4299	0.58771	Lysophospholipid acyltransferase 5	Lpcat3	Q91V01;A0A0N4SUM3	2	0.457585	2	2	6	56.146	0	54.241	0.736831	Q91V01;A0A0N4SUM3	134	NA	unchanged
0.722918	0.205331	1.42526	0.538163	Nuclear factor NF-kappa-B p105 subunit;Nuclear factor NF-kappa-B p50 subunit	Nfkb1	P25799;P25799-3;P25799-2;F6Z9G5;P25799-4;P25799-6;P25799-5	4	0.539044	4	4	7	105.61	0	7.5802	0.669732	P25799;P25799-3;P25799-2;F6Z9G5;P25799-4;P25799-6;P25799-5;V9GX90;P25799-7	1866	NA	unchanged
0.717596	-0.0516958	2.90295	-0.698468	Protein canopy homolog 4	Cnpy4	Q8BQ47;D3Z0T5	2	0.197674	2	2	9	28.093	0.00090717	3.2705	0.900193	Q8BQ47;D3Z0T5	1037	NA	unchanged
0.714775	0.135081	0.994775	1.01447	Adipocyte plasma membrane-associated protein	Apmap	Q9D7N9	8	1.5741	8	8	32	46.434	0	44.942	0.164185	Q9D7N9	3828	NA	unchanged
0.713863	0.795253	0.29268	1.05366	Enoyl-CoA hydratase, mitochondrial	Echs1	Q8BH95	6	0.871175	6	6	19.3	31.474	0	117.08	0.438085	Q8BH95	2910	NA	unchanged
0.711387	0.69423	-0.759173	2.1991	NA	Amn1	B8JKV0;B8JKU8;B8JKU9	2	0.427364	2	2	10.9	28.466	0	4.2921	0.749066	B8JKV0;B8JKU8;B8JKU9	880	NA	unchanged
0.711245	1.42242	-0.48883	1.20015	NA	Taf15	Q8BQ46	2	0.324946	2	2	6.8	58.6	0	7.2664	0.830481	Q8BQ46	2983	NA	unchanged
0.710383	-5.37781	0.396091	7.11287	Citrate synthase, mitochondrial	Cs	Q9CZU6	12	0.0707394	12	7	40.3	51.736	0	323.31	0.970633	Q9CZU6	3740	NA	unchanged
0.709588	-0.195868	0.302611	2.02202	Syntaxin-16	Stx16	Q8BVI5;F7CJY7;F6X4N5;B7ZCB8	3	0.261481	3	3	17.5	37.08	0	59.647	0.864321	Q8BVI5;F7CJY7;F6X4N5;B7ZCB8;B7ZCB9	1373	NA	unchanged
0.708194	0.70083	0.759841	0.663911	Core histone macro-H2A.1	H2afy	Q9QZQ8;Q9QZQ8-2	4	0.159113	4	4	15.9	39.735	0	21.272	0.920888	Q9QZQ8;Q9QZQ8-2;Q8CCK0	4081	NA	unchanged
0.707386	0.393101	1.52286	0.206201	Methylmalonic aciduria type A homolog, mitochondrial	Mmaa	Q8C7H1;A0A1B0GSL6	2	0.616368	2	2	7	45.932	0	4.2192	0.607265	Q8C7H1;A0A1B0GSL6	3097	NA	unchanged
0.704754	0.571942	0.0430326	1.49929	Ras-related protein Rab-12	Rab12	P35283;A2CG35	5	0.947152	5	5	23.5	27.328	0	10.205	0.394043	P35283;A2CG35	1924	NA	unchanged
0.704568	0.776343	0.0234919	1.31387	FAS-associated factor 2	Faf2	Q3TDN2;D3Z2H4;D3YUP4;Q3TDN2-2	8	0.242816	8	8	26.3	52.471	0	32.945	0.875308	Q3TDN2;D3Z2H4;D3YUP4;Q3TDN2-2;D3Z4G9;F6XLD9	2324	NA	unchanged
0.698973	1.23073	0.755704	0.11048	ATP-dependent (S)-NAD(P)H-hydrate dehydratase	Carkd	Q9CZ42;J3QMM7;K3W4M4;Q9CZ42-3;J3QN06;Q9CZ42-2	6	0.644713	6	6	17.5	36.717	0	68.662	0.600236	Q9CZ42;J3QMM7;K3W4M4;Q9CZ42-3;J3QN06;Q9CZ42-2;J3QPU6	1548	NA	unchanged
0.698833	0.215898	1.08037	0.800229	Cytochrome P450 20A1	Cyp20a1	Q8BKE6	5	0.919383	5	5	18.8	52.149	0	33.836	0.411472	Q8BKE6	2947	NA	unchanged
0.696957	0.574868	-0.00662327	1.52263	Dolichol-phosphate mannosyltransferase subunit 1	Dpm1	O70152;A2BDX2	6	0.557646	6	6	34.2	29.174	0	77.316	0.648338	O70152;A2BDX2;F8WII3	1668	NA	unchanged
0.695038	0.841987	0.6949	0.548228	39S ribosomal protein L4, mitochondrial	Mrpl4	A0A1L1SRY8;A0A1L1SSY9;Q9DCU6;A0A1L1SU24;A0A1L1STN5	5	1.60298	5	5	36.1	24.659	0	15.578	0.161014	A0A1L1SRY8;A0A1L1SSY9;Q9DCU6;A0A1L1SU24;A0A1L1STN5;A0A1L1SV70	349	NA	unchanged
0.694645	0.0351877	0.115874	1.93287	Mitochondrial glutamate carrier 1	Slc25a22	Q9D6M3;E9PY45;E9PV90;A0A0J9YTY6;E9Q6M6	6	0.478716	6	6	26.6	34.67	0	9.309	0.71903	Q9D6M3;E9PY45;E9PV90;A0A0J9YTY6;E9Q6M6;Q9DB41;V9GWS2;Q80X52;E9Q579;Q9DB41-2;A0A0J9YUJ4;A0A0J9YUX4;A0A0J9YVJ3	1170	NA	unchanged
0.693788	-0.45753	-0.478072	3.01697	Catechol O-methyltransferase	Comt	O88587;O88587-2;D3Z227	2	0.189795	2	2	11.7	29.486	0	9.3154	0.900975	O88587;O88587-2;D3Z227	1700	NA	unchanged
0.691313	1.00939	1.37648	-0.31193	Neutral cholesterol ester hydrolase 1	Nceh1	Q8BLF1;Q8BYQ0	4	0.322484	4	4	12	45.739	0	8.6574	0.83254	Q8BLF1;Q8BYQ0;D6RGP7	2955	NA	unchanged
0.688013	0.42258	1.293	0.34846	Proline synthase co-transcribed bacterial homolog protein	Prosc	Q9Z2Y8;A0A1B0GRP7	5	0.294892	5	5	25.9	30.048	0	10.795	0.845723	Q9Z2Y8;A0A1B0GRP7;A0A1B0GQY5;Q80ZV3;Q6P8V7;A0A1B0GRR5	4199	NA	unchanged
0.685672	0.364068	1.61136	0.0815859	DnaJ homolog subfamily A member 4	Dnaja4	Q9JMC3	2	0.653704	2	2	5.3	44.901	0	4.5076	0.597212	Q9JMC3	4034	NA	unchanged
0.683167	0.686015	1.08095	0.282535	Glutaminase kidney isoform, mitochondrial	Gls	D3Z7P3-2	3	1.24077	1	1	8.1	65.994	0	22.154	0.247594	D3Z7P3-2;F6U529	1092	NA	unchanged
0.679262	1.24037	-0.0244608	0.82188	Suppressor of SWI4 1 homolog	Ppan	Q91YU8;A0A1L1SRW3	2	0.37983	2	2	5.5	52.755	0.0062877	2.1577	0.786214	Q91YU8;A0A1L1SRW3	3470	NA	unchanged
0.679055	0.064292	1.59979	0.373086	Small glutamine-rich tetratricopeptide repeat-containing protein alpha	Sgta	Q8BJU0;A0A1W2P7I5;A0A1W2P6P1;Q8BJU0-2	2	0.239065	2	2	8.6	34.322	0	112.1	0.876678	Q8BJU0;A0A1W2P7I5;A0A1W2P6P1;Q8BJU0-2	374	NA	unchanged
0.676276	1.88447	0.198853	-0.054492	Polyglutamine-binding protein 1	Pqbp1	Q91VJ5;A2AER9;A2AER8	2	0.510063	2	2	19.4	30.597	0	191.62	0.700528	Q91VJ5;A2AER9;A2AER8	3417	NA	unchanged
0.67492	0.0742788	0.260295	1.69019	Argininosuccinate lyase	Asl	Q91YI0;E0CY49	11	0.256951	11	11	29.7	51.739	0	31.31	0.866243	Q91YI0;E0CY49;F7D439;E0CYV3	3453	NA	unchanged
0.673633	1.33344	-0.423047	1.11051	ATP-dependent 6-phosphofructokinase, liver type	Pfkl	P12382	14	0.735975	14	10	23.3	85.359	0	211.86	0.542164	P12382	1788	NA	unchanged
0.670332	0.189221	1.48186	0.339915	ATPase family AAA domain-containing protein 1	Atad1	Q9D5T0;A0A494B9L7;A0A494B9Y0	5	0.859707	5	5	19.1	40.744	0	53.326	0.44238	Q9D5T0;A0A494B9L7;A0A494B9Y0;A0A494BAB5	3805	NA	unchanged
0.665592	1.58365	0.824691	-0.411569	Delta-1-pyrroline-5-carboxylate dehydrogenase, mitochondrial	Aldh4a1	Q8CHT0	5	0.540159	5	5	12.5	61.84	0	10.778	0.668647	Q8CHT0	3155	NA	unchanged
0.665179	2.27116	0.0677595	-0.34338	Protein transport protein Sec61 subunit alpha isoform 2	Sec61a2	Q9JLR1;Q9CYJ6	3	0.272011	3	3	10.9	52.247	0	6.6482	0.85924	Q9JLR1;Q9CYJ6	4025	NA	unchanged
0.661377	-0.287724	2.26816	0.00370121	NA	Serpinb9b	Q9DAV6	3	0.431661	3	3	8.8	42.733	0	21.579	0.745906	Q9DAV6	3858	NA	unchanged
0.65768	-0.0453882	0.552733	1.4657	Fructose-2,6-bisphosphatase TIGAR	Tigar	Q8BZA9	3	0.641667	3	3	13	29.19	0	30.524	0.603753	Q8BZA9;A0A0J9YV11	3040	NA	unchanged
0.657229	0.590877	0.838721	0.54209	39S ribosomal protein L2, mitochondrial	Mrpl2	Q9D773;B1B1D8;B1B1D7	3	0.719499	3	3	18.3	33.34	0	40.481	0.551017	Q9D773;B1B1D8;B1B1D7	838	NA	unchanged
0.656833	-0.219886	1.55169	0.638698	MICOS complex subunit Mic25	Chchd6	Q91VN4;E9Q4M4	4	0.219584	4	4	16.1	29.852	0	66.928	0.888434	Q91VN4;E9Q4M4	1233	NA	unchanged
0.656387	2.14781	0.807179	-0.985824	Syntaxin-7	Stx7	O70439;Q8BH40	4	0.229738	4	4	26.8	29.82	0	62.988	0.879904	O70439;Q8BH40	1680	NA	unchanged
0.653295	0.218207	1.87273	-0.131053	Glucose-6-phosphate 1-dehydrogenase X;Glucose-6-phosphate 1-dehydrogenase	G6pdx	Q00612;A3KG36	11	0.588196	11	11	23.1	59.262	0	20.867	0.627745	Q00612;A3KG36;P97324;G3UWD6;REV__P46662	762	NA	unchanged
0.651136	0.0937529	1.45619	0.403462	NAD kinase 2, mitochondrial	Nadk2	Q8C5H8;Q8C5H8-2;Q8C5H8-4;Q8C5H8-3;A0A7P0A156;A0A7N9VS49;A0A7N9VT10	4	0.273327	4	4	15.5	50.858	0	7.7348	0.859704	Q8C5H8;Q8C5H8-2;Q8C5H8-4;Q8C5H8-3;A0A7P0A156;A0A7N9VS49;A0A7N9VT10;A0A7N9VSY3	3085	NA	unchanged
0.65046	1.18614	0.895274	-0.130038	Uroporphyrinogen decarboxylase	Urod	P70697;A0A0A0MQG7	4	0.204922	4	4	17.4	40.691	0	27.367	0.898287	P70697;A0A0A0MQG7	2183	NA	unchanged
0.649494	0.586274	0.594489	0.767718	Flotillin-1	Flot1	O08917;G3UYU4	8	1.11731	8	8	23.8	47.513	0	113.24	0.303398	O08917;G3UYU4;G3UZZ5;G3UWW8;G3XA73	1588	NA	unchanged
0.649128	1.40263	0.341573	0.203176	CCA tRNA nucleotidyltransferase 1, mitochondrial	Trnt1	Q8K1J6;A0A0N4SUW4;Q8K1J6-2	5	0.448745	5	5	11.1	49.895	0	45.059	0.739603	Q8K1J6;A0A0N4SUW4;Q8K1J6-2	3213	NA	unchanged
0.648813	0.930802	0.779422	0.236215	Serine protease HTRA2, mitochondrial	Htra2	Q9JIY5;D3YX27;F6TCV0;D3YX28;F6XUR8;S4R1B3	10	0.525187	10	10	31.7	49.348	0	51.535	0.683792	Q9JIY5;D3YX27;F6TCV0;D3YX28;F6XUR8;S4R1B3;S4R1A8;A2RT60	3997	NA	unchanged
0.631698	1.02482	-0.175347	1.04562	Adenosine 3-phospho 5-phosphosulfate transporter 1	Slc35b2	Q91ZN5;Q91ZN5-2;A0A286YE16;Q9D1L5	2	0.86129	2	2	7.2	47.369	0.0017467	2.9123	0.443765	Q91ZN5;Q91ZN5-2;A0A286YE16;Q9D1L5	3483	NA	unchanged
0.630787	-0.49088	0.376142	2.0071	Propionyl-CoA carboxylase beta chain, mitochondrial	Pccb	Q99MN9;E9Q1J7;D3YZC1	8	0.22942	8	8	21.3	58.408	0	34.623	0.880156	Q99MN9;E9Q1J7;D3YZC1;A0A087WQV1	3607	NA	unchanged
0.625895	-0.302411	2.82055	-0.640458	Uridine 5-monophosphate synthase;Orotate phosphoribosyltransferase;Orotidine 5-phosphate decarboxylase	Umps	P13439	5	0.32664	5	5	9.6	52.292	0	8.9506	0.831693	P13439	1792	NA	unchanged
0.620879	0.893857	0.450559	0.51822	U3 small nucleolar RNA-interacting protein 2	Rrp9	Q91WM3	4	0.513938	4	4	12.2	52.106	0	15.906	0.695414	Q91WM3	3439	NA	unchanged
0.616521	-0.261949	2.28877	-0.177262	Alpha-methylacyl-CoA racemase	Amacr	O09174	5	0.405705	5	5	14.4	41.704	0	37.397	0.765713	O09174	1599	NA	unchanged
0.615136	0.211047	0.964259	0.670102	Mitochondrial-processing peptidase subunit alpha	Pmpca	Q9DC61;A2AIW9	9	1.34424	9	9	23.3	58.278	0	189.05	0.222329	Q9DC61;A2AIW9	3898	NA	unchanged
0.61394	-1.07184	0.227565	2.6861	Wolframin	Wfs1	P56695;Q3UN10	7	0.252218	7	7	9.6	100.58	0	17.179	0.866242	P56695;Q3UN10;F7D926	2052	NA	unchanged
0.61215	0.353429	1.10435	0.378669	Deoxyhypusine synthase	Dhps	Q3TXU5	3	1.06243	3	3	9.5	40.642	0	6.5107	0.335868	Q3TXU5;F6W7I2	2357	NA	unchanged
0.611006	0.324292	0.739499	0.769227	Probable U3 small nucleolar RNA-associated protein 11	Utp11l	Q9CZJ1	2	0.364547	2	2	10.3	30.55	0	4.2852	0.799179	Q9CZJ1	3732	NA	unchanged
0.610343	0.745715	1.14192	-0.0566053	Splicing factor U2AF 35 kDa subunit	U2af1	Q9D883;A0A494B947;G3UW94	3	1.01954	3	3	16.3	27.815	0	25.51	0.358971	Q9D883;A0A494B947;G3UW94	3833	NA	unchanged
0.609256	-0.180923	1.45396	0.55473	Cytoplasmic dynein 1 light intermediate chain 1	Dync1li1	Q8R1Q8	7	0.491821	7	7	14.9	56.614	0	108.11	0.71245	Q8R1Q8	3280	NA	unchanged
0.608683	1.50957	0.177842	0.13864	Proteasome subunit alpha type-5	Psma5	Q9Z2U1	2	0.133532	2	2	12	26.411	0	15.093	0.935925	Q9Z2U1	4195	NA	unchanged
0.606722	0.375148	1.0733	0.371716	Acyl-coenzyme A thioesterase 9, mitochondrial;Acyl-coenzyme A thioesterase 10, mitochondrial	Acot9	Q9R0X4;Q32MW3	8	1.37368	8	8	19.6	50.56	0	125.59	0.215955	Q9R0X4;Q32MW3	4095	NA	unchanged
0.605642	-0.54609	0.0246973	2.33832	NA	Myo18a	F6ZGN3	8	0.258685	8	8	22	54.258	0	160.19	0.86631	F6ZGN3	1386	NA	unchanged
0.604624	1.3074	0.555627	-0.0491533	Beta-centractin	Actr1b	Q8R5C5;E0CZD4;E0CYB4	4	0.330097	2	2	16.8	42.281	0	6.5093	0.830952	Q8R5C5;E0CZD4;E0CYB4	3326	NA	unchanged
0.602487	0.03584	0.347547	1.42407	Adaptin ear-binding coat-associated protein 2	Necap2	Q9D1J1	3	0.500521	3	3	19.2	28.598	0	6.9557	0.709312	Q9D1J1;F6RCM5	3777	NA	unchanged
0.598273	0.289441	0.827325	0.678054	Mitochondrial carnitine/acylcarnitine carrier protein	Slc25a20	Q9Z2Z6	6	0.386538	6	6	23.9	33.026	0	14.366	0.786311	Q9Z2Z6	4200	NA	unchanged
0.597589	0.133243	0.322867	1.33666	Sepiapterin reductase	Spr	Q64105;G3UXX3;Q91XH5;G3UZ79	6	0.215776	6	6	30.7	27.883	0	128.62	0.891466	Q64105;G3UXX3;Q91XH5;G3UZ79	1462	NA	unchanged
0.59726	0.26768	0.371242	1.15286	Sphingosine-1-phosphate lyase 1	Sgpl1	Q8R0X7;D6REF7;D3YZT4	2	0.357611	2	2	4.6	63.676	0	5.1058	0.807505	Q8R0X7;D6REF7;D3YZT4	1100	NA	unchanged
0.596374	0.378991	0.890357	0.519773	Annexin A4;Annexin	Anxa4	P97429;A0A0N4SW89;S4R1F2;A0A0N4SV57;D3Z0S1	9	0.427849	9	9	31.7	35.915	0	323.31	0.748573	P97429;A0A0N4SW89;S4R1F2;A0A0N4SV57;D3Z0S1;F7ANV6	2220	NA	unchanged
0.593835	0.0673552	0.715295	0.998855	Adenylosuccinate synthetase isozyme 1	Adssl1	P28650;J3QN31;P28650-2	6	0.476417	6	5	17.9	50.254	0	103.06	0.720048	P28650;J3QN31;P28650-2	1892	NA	unchanged
0.593291	0.110471	1.39098	0.278424	Serine/threonine-protein kinase OSR1	Oxsr1	Q6P9R2	7	0.46238	7	6	13.9	58.213	0	116.45	0.733492	Q6P9R2;F7AVI9	2713	NA	unchanged
0.591821	0.822766	0.63001	0.322688	Ras-related GTP-binding protein A;Ras-related GTP-binding protein B	Rraga	Q80X95;Q6NTA4	5	0.32638	5	5	19.2	36.566	0	168.58	0.832331	Q80X95;Q6NTA4;G3UYP1	2846	NA	unchanged
0.590205	0.0363169	1.58997	0.14433	Fumarylacetoacetase	Fah	P35505;D3Z2R9	5	0.557809	5	5	19.1	46.175	0	55.309	0.649089	P35505;D3Z2R9	1048	NA	unchanged
0.589803	0.221332	0.875276	0.672801	Transmembrane protein 43	Tmem43	Q9DBS1	12	1.84723	12	12	45.2	44.783	0	215.18	0.117575	Q9DBS1	3886	NA	unchanged
0.589185	-0.0830355	1.69911	0.151483	Biliverdin reductase A	Blvra	Q9CY64;A2ASB8;A2ASB7;A2ASB1	3	0.161881	3	3	12.5	33.524	0	6.8614	0.918031	Q9CY64;A2ASB8;A2ASB7;A2ASB1	3712	NA	unchanged
0.588649	0.611917	0.370549	0.783481	Exosome complex component RRP40	Exosc3	Q7TQK4;F6TGV1	2	0.498899	2	2	14.2	29.546	0	19.649	0.705151	Q7TQK4;F6TGV1	2797	NA	unchanged
0.588634	0.25249	0.621415	0.891997	Voltage-dependent anion-selective channel protein 1	Vdac1	Q60932;Q60932-2;F2Z471	4	0.499455	4	4	21.6	32.351	0	323.31	0.708571	Q60932;Q60932-2;F2Z471	2547	NA	unchanged
0.58838	-0.942378	0.473712	2.23381	WASH complex subunit FAM21	Fam21	Q6PGL7;Q6PGL7-2;A0A0N4SV74	4	0.186492	4	4	6	145.31	0	11.153	0.899756	Q6PGL7;Q6PGL7-2;A0A0N4SV74;A0A0N4SUJ0	2745	NA	unchanged
0.588197	1.62967	0.232062	-0.0971384	40S ribosomal protein S4, X isoform;40S ribosomal protein S4	Rps4x	P62702;V9GWY0	7	0.293312	7	7	26.2	29.597	0	21.638	0.84293	P62702;V9GWY0	2111	NA	unchanged
0.587635	-0.376456	0.370446	1.76892	Serine/arginine-rich splicing factor 7	Srsf7	Q8BL97;A0A3Q4EH04;A0A3Q4L335;A0A3Q4L393;Q8BL97-3;Q8BL97-4;Q8BL97-2	7	0.345144	7	6	22.1	30.817	0	27.58	0.819631	Q8BL97;A0A3Q4EH04;A0A3Q4L335;A0A3Q4L393;Q8BL97-3;Q8BL97-4;Q8BL97-2;A0A3Q4EGP0	509	NA	unchanged
0.583646	0.691545	0.981635	0.0777597	Fatty aldehyde dehydrogenase;Aldehyde dehydrogenase	Aldh3a2	P47740;B1ATI0;B1AV77	4	0.558421	4	4	6.8	53.97	0	29.95	0.648719	P47740;B1ATI0;B1AV77	805	NA	unchanged
0.582846	-0.190045	2.56229	-0.62371	Mannose-1-phosphate guanyltransferase alpha	Gmppa	Q922H4;D3Z2T0;D3Z0T7	4	0.333687	4	4	15	46.244	0	11.602	0.828904	Q922H4;D3Z2T0;D3Z0T7;A0A087WPV7;D3Z2L8;D3YVK2;D3Z5Z5	3510	NA	unchanged
0.581974	0.0223227	1.03826	0.685342	Eukaryotic translation initiation factor 6	Eif6	O55135	5	0.403117	5	5	28.2	26.511	0	65.405	0.768253	O55135;A6PWZ2	1661	NA	unchanged
0.581417	0.574098	0.267404	0.902751	Mitochondrial import inner membrane translocase subunit TIM50	Timm50	Q9D880	4	1.59392	4	4	13.9	39.776	0	238.38	0.1624	Q9D880	3832	NA	unchanged
0.578619	0.71927	0.646733	0.369853	V-type proton ATPase subunit D	Atp6v1d	P57746	6	0.911292	6	6	27.1	28.369	0	229.28	0.411976	P57746	2055	NA	unchanged
0.578279	0.68399	-0.144359	1.1952	Cysteine desulfurase, mitochondrial	Nfs1	Q9Z1J3	6	0.213668	6	6	15.9	50.569	0	16.345	0.894027	Q9Z1J3;A6QRH3;F7CZD1;F6TXD3	4167	NA	unchanged
0.574917	2.22782	-0.640061	0.136992	Ubiquitin fusion degradation protein 1 homolog	Ufd1l	P70362	5	0.187002	5	5	24.1	34.481	0	14.835	0.900614	P70362;E9Q475;E9Q646;E9Q0Y6	2168	NA	unchanged
0.571878	5.54951	-5.3888	1.55492	Signal transducer and activator of transcription 3;Signal transducer and activator of transcription	Stat3	P42227;P42227-2;P42227-3;B7ZC18	11	0.0778642	11	11	17.9	88.053	0	44.945	0.967391	P42227;P42227-2;P42227-3;B7ZC18	869	NA	unchanged
0.568591	-0.00486279	0.609405	1.10123	Putative hydroxypyruvate isomerase;Hydroxypyruvate isomerase	Hyi	Q8R1F5;E9QLT0	6	0.981324	6	6	36.1	30.448	0	11.775	0.38068	Q8R1F5;E9QLT0;Z4YKI7	3276	NA	unchanged
0.56433	1.21904	0.0665693	0.40738	Dehydrogenase/reductase SDR family member 7	Dhrs7	Q9CXR1;A0A1Y7VN19;A0A1Y7VLS1;A0A1Y7VJD4;A0A140LIS8	2	0.548423	2	2	5.6	38.167	0.0012012	3.2012	0.658659	Q9CXR1;A0A1Y7VN19;A0A1Y7VLS1;A0A1Y7VJD4;A0A140LIS8	408	NA	unchanged
0.563933	0.163611	0.328929	1.19926	ADP-sugar pyrophosphatase	Nudt5	Q9JKX6;A0A0A6YVU1;A2ATT5	2	0.423161	2	2	16.1	23.984	0	11.737	0.752352	Q9JKX6;A0A0A6YVU1;A2ATT5	4017	NA	unchanged
0.563654	-1.01532	0.0659876	2.6403	ER membrane protein complex subunit 1	Emc1	Q8C7X2;Z4YJW0;Q8C7X2-2	11	0.134309	11	11	17.7	111.6	0	31.731	0.935323	Q8C7X2;Z4YJW0;Q8C7X2-2;Q8C7X2-3;A0A1Y7VP81	3102	NA	unchanged
0.563012	0.479254	0.392154	0.817627	Nucleoside diphosphate-linked moiety X motif 8, mitochondrial	Nudt8	Q9CR24	3	0.411172	3	3	19.5	23.252	0	5.0099	0.761658	Q9CR24	3674	NA	unchanged
0.561325	0.300355	0.590417	0.793202	Heat shock protein beta-1	Hspb1	P14602;D3YZ06;P14602-2;P14602-3	13	0.234702	13	13	55	23.014	0	323.31	0.877716	P14602;D3YZ06;P14602-2;P14602-3	1804	NA	unchanged
0.560553	0.946347	0.472758	0.262553	Probable ATP-dependent RNA helicase DDX56	Ddx56	Q9D0R4;Q5SVX2	2	1.66847	2	2	4.4	61.211	0	51.161	0.150708	Q9D0R4;Q5SVX2	3767	NA	unchanged
0.555576	1.18637	0.819327	-0.338971	Protein prune homolog	Prune	Q8BIW1	5	0.53367	5	5	15.4	50.239	0	104.26	0.676004	Q8BIW1	2933	NA	unchanged
0.554802	0.247479	0.3317	1.08523	Chloride intracellular channel protein 1	Clic1	Q9Z1Q5	6	1.18476	6	6	38.2	27.013	0	29.487	0.263839	Q9Z1Q5	4174	NA	unchanged
0.554699	-0.13411	0.77423	1.02398	Cleft lip and palate transmembrane protein 1 homolog	Clptm1	Q8VBZ3	3	0.716211	3	3	5	75.29	0	61.577	0.550854	Q8VBZ3	3334	NA	unchanged
0.55456	2.49139	-0.427672	-0.400043	60S ribosomal protein L8	Rpl8	P62918	6	0.287225	6	6	18.7	28.024	0	10.842	0.849059	P62918	2125	NA	unchanged
0.552911	2.10878	0.950345	-1.40039	Desmoplakin	Dsp	E9Q557;E9PZW0	18	0.110553	18	18	6.8	332.91	0	323.31	0.950901	E9Q557;E9PZW0	1237	NA	unchanged
0.551646	-0.131976	0.830297	0.956618	Prolactin regulatory element-binding protein	Preb	Q9WUQ2;D3Z3S1;A0A0J9YU39	4	0.596963	4	4	14.4	45.437	0	6.8238	0.61884	Q9WUQ2;D3Z3S1;A0A0J9YU39	4130	NA	unchanged
0.551386	0.551444	0.212953	0.889762	Pyridoxine-5-phosphate oxidase	Pnpo	Q91XF0	2	0.380969	2	2	7.7	30.114	0.0031153	2.6755	0.785585	Q91XF0	3448	NA	unchanged
0.55121	1.66911	-0.0801439	0.0646658	NADP-dependent malic enzyme;Malic enzyme	Me1	P06801;Q3TQP6	4	0.481526	4	4	8	63.953	0	64.957	0.721955	P06801;Q3TQP6	1751	NA	unchanged
0.54964	0.291581	0.421428	0.93591	Nuclear inhibitor of protein phosphatase 1	Ppp1r8	Q8R3G1;A2ADR8	3	0.293592	3	3	15.4	38.527	0	28.586	0.842997	Q8R3G1;A2ADR8	661	NA	unchanged
0.5493	1.42847	0.418288	-0.198857	Zinc finger protein 622	Znf622	Q91VY9	2	0.193342	2	2	6.1	53.451	0	12.185	0.901717	Q91VY9	3423	NA	unchanged
0.548775	0.927444	0.596927	0.121955	UPF0160 protein MYG1, mitochondrial	Myg1	Q9JK81;F8WGG3	9	0.194875	9	9	29.5	42.722	0	36.293	0.902361	Q9JK81;F8WGG3;F7A3N3	4006	NA	unchanged
0.54716	0.253983	0.728011	0.659486	Bifunctional methylenetetrahydrofolate dehydrogenase/cyclohydrolase, mitochondrial;NAD-dependent methylenetetrahydrofolate dehydrogenase;Methenyltetrahydrofolate cyclohydrolase	Mthfd2	P18155	3	0.445874	3	3	18.6	37.863	0	24.779	0.737652	P18155	1832	NA	unchanged
0.54531	-0.191432	1.66735	0.160012	Tensin-3	Tns3	Q5SSZ5;A0A5F8MP98;A0A5F8MPF2;Q5SSZ5-2	2	0.277668	1	1	1.6	155.59	0.0036051	2.533	0.854381	Q5SSZ5;A0A5F8MP98;A0A5F8MPF2;Q5SSZ5-2	574	NA	unchanged
0.53975	-0.256145	1.09849	0.776904	E3 ubiquitin-protein ligase KCMF1	Kcmf1	Q80UY2;A0A0N4SV15;Q80UY2-2	4	0.672458	4	4	21.8	41.791	0	242.93	0.582035	Q80UY2;A0A0N4SV15;Q80UY2-2;A0A0N4SV12	138	NA	unchanged
0.538955	-0.144862	-1.58965	3.35138	Scaffold attachment factor B1	Safb	D3YXK2;S4R1M2	10	0.102845	8	8	14.4	105.1	0	39.323	0.955821	D3YXK2;S4R1M2	1004	NA	unchanged
0.538908	-0.687209	1.69911	0.604823	Hypoxia-inducible factor 1-alpha inhibitor	Hif1an	Q8BLR9-2;Q8BLR9	2	0.388309	2	2	11	30.424	0	93.447	0.785326	Q8BLR9-2;Q8BLR9	2957	NA	unchanged
0.536736	1.32039	0.382461	-0.092639	Keratin, type I cytoskeletal 28	Krt28	A6BLY7	3	0.174065	2	2	5.4	50.346	0	21.682	0.909155	A6BLY7	770	NA	unchanged
0.53604	0.315652	-0.301581	1.59405	Prostaglandin reductase 2	Ptgr2	Q8VDQ1;Q3TXN1;Q8VDQ1-2;D6RGL6	4	0.294719	4	4	13.7	38.015	0	22.107	0.844402	Q8VDQ1;Q3TXN1;Q8VDQ1-2;D6RGL6	2355	NA	unchanged
0.534553	0.15602	0.665462	0.782178	NEDD8-activating enzyme E1 catalytic subunit	Uba3	Q8C878;Q3TL72;Q8C878-2	6	1.13126	6	6	14.3	51.737	0	22.565	0.293537	Q8C878;Q3TL72;Q8C878-2	2344	NA	unchanged
0.534197	0.472425	0.869567	0.260598	Drebrin-like protein	Dbnl	Q62418;Q62418-3;Q62418-2	8	0.270109	8	8	23.4	48.699	0	197.34	0.858268	Q62418;Q62418-3;Q62418-2	2619	NA	unchanged
0.528359	-0.316508	1.32853	0.573054	Platelet-activating factor acetylhydrolase IB subunit gamma	Pafah1b3	Q61205;D3Z7E6	7	0.633047	7	7	44.8	25.853	0	13.066	0.602884	Q61205;D3Z7E6;D3Z2X5;Q8CA83	1089	NA	unchanged
0.527	0.539933	0.687476	0.353591	Surfeit locus protein 1	Surf1	P09925;A0A0A6YVR9;V9GXE6	2	1.31201	2	2	13.4	34.798	0	31.573	0.228	P09925;A0A0A6YVR9;V9GXE6	47	NA	unchanged
0.520998	0.246827	0.254361	1.0618	Hydroxyacyl-coenzyme A dehydrogenase, mitochondrial	Hadh	Q61425	3	0.0846363	3	3	14.6	34.463	0	7.9138	0.96312	Q61425	2575	NA	unchanged
0.52013	-0.264741	1.32141	0.503718	Transmembrane protein 33	Tmem33	Q9CR67;Q9CZM3;A0A0R4J1Z3	3	0.721147	3	3	11.7	28.031	0	12.144	0.549774	Q9CR67;Q9CZM3;A0A0R4J1Z3;A0A0J9YV78	251	NA	unchanged
0.517367	-0.251902	0.840571	0.963433	Isochorismatase domain-containing protein 1	Isoc1	Q91V64;A0A494B952	2	0.622319	2	2	8.1	32.032	0.0017321	2.8316	0.60553	Q91V64;A0A494B952	3405	NA	unchanged
0.51605	-0.229804	-0.195863	1.97382	WD repeat-containing protein 61;WD repeat-containing protein 61, N-terminally processed	Wdr61	Q9ERF3;D6RJ72;D6RDC7;Q8BVQ0	2	0.28212	2	2	6.6	33.772	0.00030349	3.3125	0.852067	Q9ERF3;D6RJ72;D6RDC7;Q8BVQ0	1099	NA	unchanged
0.515218	0.859139	0.330281	0.356235	Abhydrolase domain-containing protein 4	Abhd4	Q8VD66;A0A0G2JEC8;Q8C0M2;Q3U7M5;A0A0G2JDM2	2	0.254564	2	2	9.6	38.86	0.0017534	2.9277	0.865651	Q8VD66;A0A0G2JEC8;Q8C0M2;Q3U7M5;A0A0G2JDM2	92	NA	unchanged
0.514618	-0.78231	1.97956	0.346601	40S ribosomal protein S7	Rps7	P62082	2	0.162726	2	2	9.8	22.127	0	5.9197	0.917824	P62082	2098	NA	unchanged
0.512341	0.541392	0.645982	0.34965	14-3-3 protein gamma;14-3-3 protein gamma, N-terminally processed	Ywhag	P61982	5	0.465932	4	3	32.4	28.302	0	289.58	0.731015	P61982	2096	NA	unchanged
0.510562	0.791642	0.792727	-0.0526838	rRNA 2-O-methyltransferase fibrillarin	Fbl	P35550	4	1.11574	4	3	22	34.306	0	10.591	0.303797	P35550	1928	NA	unchanged
0.506487	0.467469	0.0358572	1.01613	DCN1-like protein 1;DCN1-like protein	Dcun1d1	Q9QZ73;A0A0G2JEA2;A0A0G2JDN9;A0A1B0GXL7;A0A0G2JDM0;A0A140T8R8;A0A0G2JGV7;Q3UT23;A0A1Y7VP24	2	0.423676	2	2	9.3	30.097	0	169.81	0.751979	Q9QZ73;A0A0G2JEA2;A0A0G2JDN9;A0A1B0GXL7;A0A0G2JDM0;A0A140T8R8;A0A0G2JGV7;Q3UT23;A0A1Y7VP24	81	NA	unchanged
0.504331	0.22613	0.675643	0.61122	cAMP-dependent protein kinase type II-beta regulatory subunit	Prkar2b	P31324;H3BK84	5	0.259894	4	4	21.2	46.167	0	32.368	0.866458	P31324;H3BK84	1911	NA	unchanged
0.501315	0.171262	1.41459	-0.0819101	NEDD8-activating enzyme E1 regulatory subunit	Nae1	Q8VBW6;E0CZE0	6	0.563507	6	6	15	60.273	0	14.202	0.647939	Q8VBW6;E0CZE0	1121	NA	unchanged
0.500689	-0.169866	0.569182	1.10275	Endonuclease domain-containing 1 protein	Endod1	Q8C522;A0A1L1SSA0	2	0.424998	2	2	4.6	55.262	0	6.3973	0.751747	Q8C522;A0A1L1SSA0	3082	NA	unchanged
0.498453	0.600972	0.857533	0.0368547	NADH-cytochrome b5 reductase 1	Cyb5r1	Q9DB73;G3UZG6	4	1.11629	4	4	14.1	34.134	0	323.31	0.304279	Q9DB73;G3UZG6;Q9DB73-2	3865	NA	unchanged
0.493756	0.269722	0.14408	1.06747	Anoctamin-10	Ano10	A0A1L1SS60;Q8BH79-2;Q8BH79-3;Q8BH79;Q8BH79-4	5	0.163056	5	5	12.4	58.204	0	28.082	0.918486	A0A1L1SS60;Q8BH79-2;Q8BH79-3;Q8BH79;Q8BH79-4;A0A1L1SR14;A0A1L1SV36	351	NA	unchanged
0.492449	0.232694	1.00634	0.238318	Short-chain specific acyl-CoA dehydrogenase, mitochondrial	Acads	Q07417	8	0.681775	8	8	33.5	44.889	0	239.73	0.573795	Q07417	2279	NA	unchanged
0.491735	-0.00959492	1.1371	0.347695	Elongation factor Ts, mitochondrial	Tsfm	Q9CZR8	3	0.29517	3	3	22.8	35.334	0	271.74	0.846244	Q9CZR8;Q9CX33	3738	NA	unchanged
0.490538	0.90886	-0.0112505	0.574004	Peflin	Pef1	Q8BFY6	3	0.303684	3	3	18.9	29.227	0	18.211	0.840566	Q8BFY6	2874	NA	unchanged
0.48964	0.881864	-0.16401	0.751065	4-trimethylaminobutyraldehyde dehydrogenase	Aldh9a1	Q9JLJ2;Q3U367	5	0.34858	5	5	11.9	53.514	0	8.2318	0.815563	Q9JLJ2;Q3U367	4023	NA	unchanged
0.488112	1.0217	-0.0340242	0.476661	Deoxynucleotidyltransferase terminal-interacting protein 2	Dnttip2	Q8R2M2	3	0.481296	3	3	5.5	84.276	0	5.7075	0.721558	Q8R2M2	3287	NA	unchanged
0.487812	0.451844	0.736148	0.275443	Calcium-binding mitochondrial carrier protein SCaMC-1	Slc25a24	Q8BMD8	6	0.699549	6	6	15.8	52.901	0	158.1	0.561301	Q8BMD8	2965	NA	unchanged
0.487234	0.285386	0.716676	0.459641	Thiopurine S-methyltransferase	Tpmt	O55060;D3Z217;D3YWK6;D3Z380;A0A0R4J018;D6RIK3	2	0.228983	2	2	10.4	27.585	0	5.4951	0.879615	O55060;D3Z217;D3YWK6;D3Z380;A0A0R4J018;D6RIK3	162	NA	unchanged
0.486638	0.440307	1.24122	-0.221608	Adenylyl cyclase-associated protein 2;Adenylyl cyclase-associated protein	Cap2	Q9CYT6;A0A286YCS6;D3YTR7	8	0.659195	8	8	20.2	52.861	0	105.15	0.590588	Q9CYT6;A0A286YCS6;D3YTR7	3722	NA	unchanged
0.486108	1.91623	-0.578513	0.120612	Peroxiredoxin-2	Prdx2	Q61171	3	0.325804	3	3	13.1	21.778	0	7.5116	0.830699	Q61171;D3Z4A4	2567	NA	unchanged
0.485928	0.326703	1.99672	-0.86564	Synaptosomal-associated protein 29	Snap29	Q9ERB0	2	0.326203	2	2	8.8	29.572	0.00090854	3.2898	0.832137	Q9ERB0	3949	NA	unchanged
0.48319	0.40919	0.448125	0.592254	Proteasome subunit alpha type-6	Psma6	Q9QUM9;E0CXB1	5	0.326047	5	5	22.8	27.372	0	106.27	0.831687	Q9QUM9;E0CXB1;E0CYT2	4039	NA	unchanged
0.481591	-0.00897884	0.556523	0.897229	Phosphatidate cytidylyltransferase, mitochondrial	Tamm41	Q3TUH1;G5E881;G3UWL8;Q3TUH1-2;D6RGT1	5	0.747156	5	5	23.1	37.827	0	27.86	0.53434	Q3TUH1;G5E881;G3UWL8;Q3TUH1-2;D6RGT1;G3UYJ1	1497	NA	unchanged
0.479038	3.41971	-1.14511	-0.837485	Complex I intermediate-associated protein 30, mitochondrial	Ndufaf1	A2AQ17;Q9CWX2;A0A0R4J081	5	0.106237	5	5	17.4	37.782	0	6.745	0.953217	A2AQ17;Q9CWX2;A0A0R4J081	716	NA	unchanged
0.478886	0.305524	0.487376	0.643758	3-hydroxyacyl-CoA dehydrogenase type-2	Hsd17b10	Q99N15;O08756;A2AFQ2	7	0.0888147	7	7	37.5	27.273	0	224.03	0.961304	Q99N15;O08756;A2AFQ2	3612	NA	unchanged
0.478126	0.401969	0.731441	0.300969	6-phosphogluconate dehydrogenase, decarboxylating	Pgd	Q9DCD0	7	1.414	7	7	23.2	53.247	0	262.51	0.201494	Q9DCD0	3902	NA	unchanged
0.477806	0.886487	0.00835705	0.538575	T-complex protein 1 subunit zeta	Cct6a	P80317;Q52KG9	9	0.891848	9	9	17.1	58.004	0	61.577	0.428317	P80317;Q52KG9;Q61390;B1AT05	2190	NA	unchanged
0.477309	0.853749	1.52016	-0.941982	Ras-related protein Rab-5C	Rab5c	P35278;Q8C266	5	0.0546736	5	3	29.6	23.412	0	323.31	0.972867	P35278;Q8C266	1921	NA	unchanged
0.477183	0.822589	0.221158	0.387803	Septin-11	40787	Q8C1B7;A0A0J9YTY0;A0A0J9YUL3;Q8C1B7-3;Q8C1B7-2;A0A0J9YVA6	6	1.01235	6	4	13.9	49.694	0	64.543	0.358501	Q8C1B7;A0A0J9YTY0;A0A0J9YUL3;Q8C1B7-3;Q8C1B7-2;A0A0J9YVA6;Q9R1T4;A0A0J9YUV6;Q9R1T4-2;Q9R1T4-3	123	NA	unchanged
0.474578	1.32473	0.301118	-0.202113	Cathepsin Z	Ctsz	Q9WUU7	2	0.174779	2	2	7.2	33.996	0	126.44	0.909897	Q9WUU7	4132	NA	unchanged
0.474455	-0.00198841	1.42711	-0.0017519	WD repeat-containing protein 13	Wdr13	Q91V09;S4R225	3	0.223562	3	3	9.7	53.663	0	5.0433	0.883064	Q91V09;S4R225;A2AC24	3402	NA	unchanged
0.473224	0.533673	-0.244363	1.13036	Large neutral amino acids transporter small subunit 1	Slc7a5	Q9Z127	2	0.450126	2	2	3.1	55.872	0	53.425	0.741526	Q9Z127	4161	NA	unchanged
0.472506	1.40226	-0.783143	0.7984	5-nucleotidase domain-containing protein 3	Nt5dc3	Q3UHB1;A0A1W2P799	7	0.248213	7	7	14.3	63.17	0	28.704	0.870932	Q3UHB1;A0A1W2P799	2405	NA	unchanged
0.472069	1.35379	-0.217988	0.280406	RNA polymerase II-associated protein 1	Rpap1	Q80TE0;Q80TE0-2;V9GWX3	7	0.307028	7	7	7.9	155.27	0	12.424	0.841508	Q80TE0;Q80TE0-2;V9GWX3	2810	NA	unchanged
0.468375	0.258664	0.480687	0.665774	Mitochondrial 2-oxoglutarate/malate carrier protein	Slc25a11	Q9CR62;Q5SX46	6	0.886386	6	6	22.6	34.155	0	323.31	0.430309	Q9CR62;Q5SX46;Q5SX48	3677	NA	unchanged
0.466681	1.78149	-0.507499	0.12605	LIM and SH3 domain protein 1	Lasp1	Q61792	6	0.128664	6	1	25.1	29.994	0	120.11	0.939027	Q61792	2593	NA	unchanged
0.466237	-0.269803	1.22471	0.443805	E3 SUMO-protein ligase RanBP2	Ranbp2	Q9ERU9	19	0.34257	19	19	9.8	341.12	0	191.54	0.821323	Q9ERU9	3958	NA	unchanged
0.465962	0.163709	1.22455	0.00962925	Heterogeneous nuclear ribonucleoprotein H2	Hnrnph2	P70333	6	0.21301	4	4	23.2	49.279	0	98.454	0.893911	P70333	2165	NA	unchanged
0.465168	1.16403	-0.274602	0.506074	Actin-related protein 2/3 complex subunit 2	Arpc2	Q9CVB6;D3YXG6	5	0.691341	5	5	18	34.357	0	227.98	0.565021	Q9CVB6;D3YXG6	3688	NA	unchanged
0.46418	-0.867346	1.50899	0.750891	Putative helicase MOV-10	Mov10	P23249;D3Z3E8;E9PW39;D3YVL0	2	0.370543	2	2	2.9	113.58	0	4.7637	0.791815	P23249;D3Z3E8;E9PW39;D3YVL0	981	NA	unchanged
0.462842	0.0746679	0.431521	0.882337	Glycine amidinotransferase, mitochondrial	Gatm	Q9D964	7	0.417831	7	7	27.9	48.297	0	55.658	0.756629	Q9D964	3849	NA	unchanged
0.461757	-0.375283	-0.61992	2.38047	Pre-mRNA-splicing factor CWC22 homolog	Cwc22	Q8C5N3;B1AYU4;B1AYU7;Q8C5N3-2;A2AK44;A2AK42	3	0.189198	3	3	4.3	104.77	0	6.0476	0.900165	Q8C5N3;B1AYU4;B1AYU7;Q8C5N3-2;A2AK44;A2AK42	828	NA	unchanged
0.461756	0.763525	-0.588889	1.21063	NudC domain-containing protein 1	Nudcd1	Q6PIP5;A0A2K6EDK3	5	0.18023	5	5	10.5	66.704	0	14.476	0.906835	Q6PIP5;A0A2K6EDK3	459	NA	unchanged
0.460134	0.0260191	0.0255995	1.32878	Sorting and assembly machinery component 50 homolog	Samm50	Q8BGH2	9	0.175269	9	9	18.1	51.863	0	16.352	0.909556	Q8BGH2	2889	NA	unchanged
0.458563	-0.0143061	0.595464	0.79453	Serine hydroxymethyltransferase	Shmt2	Q9CZN7;Q9CZN7-2	12	0.157513	12	12	28.8	55.758	0	168.32	0.920421	Q9CZN7;Q9CZN7-2	3734	NA	unchanged
0.456581	0.282409	0.704532	0.382802	Phosphoglycerate kinase 1	Pgk1	P09411	4	1.26752	4	4	12.2	44.55	0	207.49	0.241948	P09411;P09041;S4R2M7	1766	NA	unchanged
0.45553	0.275147	0.763291	0.328153	26S proteasome non-ATPase regulatory subunit 6	Psmd6	Q99JI4	13	0.52749	13	13	33.4	45.536	0	111.67	0.681404	Q99JI4;A0A286YDW8	3541	NA	unchanged
0.454908	0.862922	-0.160579	0.662381	Prostaglandin E synthase 2;Prostaglandin E synthase 2 truncated form	Ptges2	Q8BWM0	6	0.412612	6	6	16.9	43.323	0	55.68	0.758642	Q8BWM0	3015	NA	unchanged
0.453535	0.435311	0.955344	-0.0300493	Triosephosphate isomerase	Tpi1	P17751;P17751-2;H7BXC3	5	0.0967836	5	5	26.5	26.712	0	101.02	0.956451	P17751;P17751-2;H7BXC3	1827	NA	unchanged
0.452941	1.72458	0.305474	-0.671229	Cytoplasmic dynein 1 light intermediate chain 2	Dync1li2	Q6PDL0;A0A1D5RMC1;A0A1D5RM94	6	0.239056	6	6	11.6	54.218	0	12.328	0.876128	Q6PDL0;A0A1D5RMC1;A0A1D5RM94	341	NA	unchanged
0.452743	0.112922	0.929461	0.315845	Nidogen-1	Nid1	P10493	10	0.315934	9	9	11	136.54	0	31.811	0.835763	P10493	1773	NA	unchanged
0.452219	1.0067	0.487035	-0.137082	2-amino-3-ketobutyrate coenzyme A ligase, mitochondrial	Gcat	O88986;E9PWY6	3	0.595354	3	3	12.3	44.93	0	5.5424	0.619244	O88986;E9PWY6;A0A2R8VHE4	1717	NA	unchanged
0.450887	0.166146	0.819095	0.367419	Glyoxylate reductase/hydroxypyruvate reductase	Grhpr	Q91Z53;D6REG4	5	0.399495	5	5	16.8	35.328	0	199.93	0.771487	Q91Z53;D6REG4;B1AXQ0	3476	NA	unchanged
0.450873	0.461175	1.01668	-0.125232	Protein FRG1	Frg1	P97376	2	0.242316	2	2	12.4	29.127	0	5.6519	0.87516	P97376	2214	NA	unchanged
0.448656	1.67464	0.183709	-0.512383	PDZ and LIM domain protein 4	Pdlim4	P70271;Q5SWV3	9	0.228788	9	9	36.4	35.556	0	26.78	0.879561	P70271;Q5SWV3;A8Y5C3	2160	NA	unchanged
0.446127	0.757497	0.442626	0.138257	Stomatin-like protein 2, mitochondrial	Stoml2	Q99JB2;A2AG41	8	0.652533	8	8	28.9	38.384	0	58.92	0.597436	Q99JB2;A2AG41;A2AG39;F6WI02	3537	NA	unchanged
0.44496	-0.0322504	1.7061	-0.338973	Casein kinase II subunit alpha	Csnk2a1	Q60737;A2ANR6	6	0.0848512	6	6	22	45.133	0	49.768	0.963084	Q60737;A2ANR6;Q6NSS6	2539	NA	unchanged
0.444942	0.150128	-0.546475	1.73117	Rab3 GTPase-activating protein non-catalytic subunit	Rab3gap2	Q8BMG7;A0A0A6YWM5;E9QKE4	13	0.179699	13	13	12.6	152.53	0	45.873	0.906875	Q8BMG7;A0A0A6YWM5;E9QKE4;Q8BMG7-2	58	NA	unchanged
0.442365	0.990001	0.224612	0.112483	26S proteasome non-ATPase regulatory subunit 8	Psmd8	Q9CX56;Q9CPS5;Q3TG45	4	0.373558	4	4	14.2	39.93	0	9.7158	0.791225	Q9CX56;Q9CPS5;Q3TG45	3633	NA	unchanged
0.442224	-0.0306139	1.23122	0.126071	Fatty acid desaturase 3	Fads3	Q9JJE7;A0A494BB03	2	0.455088	2	2	5.3	51.469	0	4.2383	0.738332	Q9JJE7;A0A494BB03	544	NA	unchanged
0.440202	0.247718	0.793645	0.279244	Aspartate aminotransferase, cytoplasmic	Got1	P05201	9	0.886508	9	9	24.7	46.247	0	177.3	0.432	P05201;F7ALS6	1743	NA	unchanged
0.439616	-0.411958	0.875285	0.855521	Coronin-6;Coronin	Coro6	Q920M5-2;Q920M5-4;Q920M5;B9EIZ7;Q920M5-3	4	0.3009	4	4	9.1	52.782	0	9.0738	0.841455	Q920M5-2;Q920M5-4;Q920M5;B9EIZ7;Q920M5-3	3487	NA	unchanged
0.437203	0.0761175	0.455155	0.780335	Tyrosine--tRNA ligase, cytoplasmic;Tyrosine--tRNA ligase, cytoplasmic, N-terminally processed;Tyrosine--tRNA ligase	Yars	Q91WQ3;A2A7S7	8	1.35399	8	8	15.3	59.105	0	19.287	0.220261	Q91WQ3;A2A7S7;F6VXZ2	633	NA	unchanged
0.436749	0.279592	0.679408	0.351249	CDP-diacylglycerol--inositol 3-phosphatidyltransferase	Cdipt	Q8VDP6;A0A0U1RP13;A0A0U1RNI6;A0A0U1RPV3;A0A0U1RQ57	5	0.733347	5	5	29.1	23.599	0	11.042	0.541942	Q8VDP6;A0A0U1RP13;A0A0U1RNI6;A0A0U1RPV3;A0A0U1RQ57;Q05BY1;A0A0U1RP60	3363	NA	unchanged
0.436388	-0.212142	-0.876025	2.39733	Sarcoplasmic/endoplasmic reticulum calcium ATPase 2	Atp2a2	O55143-2;O55143	10	0.197355	10	6	10.7	109.75	0	287.44	0.900572	O55143-2;O55143;Q64518;B1ATS4;B1ATS5;E9Q559;Q64518-3;Q64518-1	1663	NA	unchanged
0.436165	1.10284	1.15365	-0.947991	[Pyruvate dehydrogenase [acetyl-transferring]]-phosphatase 1, mitochondrial	Pdp1	Q3UV70;A2AJP9;A8Y5Q0;A2AJQ0	8	0.180777	8	8	26	61.18	0	27.005	0.906758	Q3UV70;A2AJP9;A8Y5Q0;A2AJQ0	687	NA	unchanged
0.432772	0.294614	0.617866	0.385837	S-methyl-5-thioadenosine phosphorylase	Mtap	Q9CQ65	7	0.373951	7	7	29.7	31.062	0	88.77	0.793249	Q9CQ65	3648	NA	unchanged
0.430332	1.33631	-0.165479	0.120161	F-box/LRR-repeat protein 8	Fbxl8	Q8CIG9	6	0.306446	6	6	21.1	41.144	0	8.4539	0.840603	Q8CIG9;D6RGN0	3171	NA	unchanged
0.429116	-0.120374	0.887206	0.520516	Guanine nucleotide-binding protein subunit alpha-11	Gna11	P21278	7	0.357152	7	5	25.1	42.024	0	39.312	0.807432	P21278	1844	NA	unchanged
0.428058	0.174472	0.815085	0.294618	Polypyrimidine tract-binding protein 3	Ptbp3	Q8BHD7-2;Q8BHD7;G3UZ01;G8JL74;G3UXA6	5	0.32218	5	5	15.6	56.381	0	26.821	0.831682	Q8BHD7-2;Q8BHD7;G3UZ01;G8JL74;G3UXA6;G3UY95;G3UXZ8	2914	NA	unchanged
0.427677	0.510829	-0.116147	0.88835	NFU1 iron-sulfur cluster scaffold homolog, mitochondrial	Nfu1	Q9QZ23;A0A0N4SUH8;D3Z285	2	0.294253	2	2	10.6	28.567	0	45.874	0.844074	Q9QZ23;A0A0N4SUH8;D3Z285	131	NA	unchanged
0.427581	1.81806	-0.420381	-0.11494	Secretory carrier-associated membrane protein 3	Scamp3	O35609;E9Q855;Q3UXS0	5	0.150839	5	5	20.6	38.458	0	124.91	0.925615	O35609;E9Q855;Q3UXS0	1274	NA	unchanged
0.427441	-0.0837717	0.318837	1.04726	Heat shock 70 kDa protein 14	Hspa14	Q99M31;Q99M31-2	5	0.574106	5	5	15.5	54.65	0	102.58	0.638683	Q99M31;Q99M31-2	3601	NA	unchanged
0.425542	0.646945	0.531575	0.0981054	Inverted formin-2	Inf2	Q0GNC1;Q0GNC1-3;E9QLA5	7	0.551776	7	7	11.6	138.56	0	94.425	0.653899	Q0GNC1;Q0GNC1-3;E9QLA5;A0A1Y7VM80	2285	NA	unchanged
0.423572	0.385612	0.787717	0.0973864	Protein phosphatase methylesterase 1	Ppme1	Q8BVQ5	2	0.777968	2	2	5.2	42.256	0	32.156	0.502161	Q8BVQ5	3011	NA	unchanged
0.420903	0.27317	-0.326867	1.31641	UDP-glucose:glycoprotein glucosyltransferase 1	Uggt1	Q6P5E4	17	0.200208	17	17	16.2	176.43	0	107.78	0.899709	Q6P5E4;G3UYG7;G3UY73	2702	NA	unchanged
0.419506	0.794705	0.524247	-0.0604353	Isovaleryl-CoA dehydrogenase, mitochondrial	Ivd	Q9JHI5	6	0.353531	6	6	16	46.325	0	27.74	0.810496	Q9JHI5	3978	NA	unchanged
0.418596	2.00424	-2.93345	2.18499	Insulin-like growth factor 2 mRNA-binding protein 2	Igf2bp2	Q5SF07;A6X8Z3;Q5SF07-2	7	0.0793877	7	7	18.1	65.583	0	70.821	0.968765	Q5SF07;A6X8Z3;Q5SF07-2	2500	NA	unchanged
0.418121	-0.637105	0.291116	1.60035	Mannose-1-phosphate guanyltransferase beta	Gmppb	Q8BTZ7	4	0.186495	4	4	17.8	39.916	0	67.885	0.900274	Q8BTZ7	3000	NA	unchanged
0.417527	0.240312	0.717849	0.294419	26S protease regulatory subunit 7	Psmc2	P46471;Q8BVQ9	11	0.786023	11	11	27.3	48.647	0	323.31	0.498889	P46471;Q8BVQ9	1965	NA	unchanged
0.416286	0.942914	1.52796	-1.22202	Actin-related protein 2/3 complex subunit 1A	Arpc1a	Q9R0Q6	2	0.167003	2	2	4.9	41.626	0.0011873	3.0876	0.914137	Q9R0Q6	4094	NA	unchanged
0.415625	-0.586768	0.156091	1.67755	Ovarian cancer-associated gene 2 protein homolog	Ovca2	Q9D7E3	3	0.227101	3	3	24.9	24.245	0	5.1603	0.880751	Q9D7E3	3823	NA	unchanged
0.411197	0.32116	0.418317	0.494113	Voltage-dependent anion-selective channel protein 2	Vdac2	Q60930;G3UX26	3	0.326041	3	3	11.2	31.732	0	251.68	0.83108	Q60930;G3UX26;D3YZT5;A0A286YCR8	1454	NA	unchanged
0.406289	1.25955	-0.678353	0.637666	Centrosomal protein of 170 kDa	Cep170	Q6A065;H7BX26	10	0.194605	10	10	9	175.05	0	24.416	0.901614	Q6A065;H7BX26;A0A0A6YXK7;Q6A065-2;Q6A065-3;A0A0A6YVZ3;A0A0A6YX99;A0A0A6YWV9;A0A0A6YXR9;Q80U49;B9EIX2;Q80U49-2	1533	NA	unchanged
0.405862	0.677091	0.412465	0.128032	Electron transfer flavoprotein subunit alpha, mitochondrial	Etfa	Q99LC5	2	0.331577	2	2	7.2	35.009	0	53.766	0.828426	Q99LC5	3582	NA	unchanged
0.403545	-0.058589	0.761981	0.507243	Heterogeneous nuclear ribonucleoprotein F;Heterogeneous nuclear ribonucleoprotein F, N-terminally processed	Hnrnpf	Q9Z2X1;Q9Z2X1-2;J3QM80	6	0.318761	4	4	21.7	45.729	0	34.509	0.833076	Q9Z2X1;Q9Z2X1-2;J3QM80;J3QMT0	4197	NA	unchanged
0.401679	0.498967	0.450078	0.255992	Pyruvate dehydrogenase E1 component subunit beta, mitochondrial	Pdhb	Q9D051	3	1.41978	3	3	12.5	38.937	0	140.68	0.201213	Q9D051	3747	NA	unchanged
0.401482	0.286998	0.695453	0.221995	MICOS complex subunit Mic19	Chchd3	Q9CRB9;Q9D9P1;D3Z0L4;S4R238	2	0.286465	2	2	7.5	26.334	0	5.1729	0.848428	Q9CRB9;Q9D9P1;D3Z0L4;S4R238	1033	NA	unchanged
0.400884	0.330678	0.937032	-0.0650568	Coiled-coil domain-containing protein 43	Ccdc43	Q9CR29;E9Q2S9;Q9CR29-2	3	0.478138	3	3	14.9	25.049	0	35.028	0.719665	Q9CR29;E9Q2S9;Q9CR29-2	1221	NA	unchanged
0.397787	-0.0300798	1.42633	-0.202889	Caspase-3;Caspase-3 subunit p17;Caspase-3 subunit p12	Casp3	P70677;A0A1B0GRX1	2	0.15663	2	2	7.2	31.474	0	5.706	0.921429	P70677;A0A1B0GRX1	2182	NA	unchanged
0.397686	0.335391	0.617408	0.24026	cAMP-dependent protein kinase catalytic subunit beta	Prkacb	P68181;P68181-4;H6TMF5;P68181-2;P68181-3;A0A0G2JFT9	3	0.787015	2	2	12.3	40.707	0	8.6531	0.498512	P68181;P68181-4;H6TMF5;P68181-2;P68181-3;A0A0G2JFT9	1532	NA	unchanged
0.396912	0.69346	0.100297	0.396979	Delta-aminolevulinic acid dehydratase	Alad	P10518	6	0.293169	6	6	23.9	36.023	0	323.31	0.841846	P10518	1774	NA	unchanged
0.394903	0.0951014	0.929927	0.15968	26S proteasome non-ATPase regulatory subunit 9	Psmd9	Q9CR00	5	0.311602	5	5	22.1	24.72	0	10.868	0.840117	Q9CR00;A0A0G2JGN6	3672	NA	unchanged
0.39399	0.176108	0.560431	0.44543	Calpain small subunit 1	Capns1	A0A0R4IZW8;O88456;A0A0R4J1C2	5	0.302491	5	5	48.5	28.406	0	323.31	0.840805	A0A0R4IZW8;O88456;A0A0R4J1C2	153	NA	unchanged
0.393603	0.308158	0.504285	0.368365	Reticulocalbin-1	Rcn1	Q05186	3	1.26957	3	3	10.8	38.113	0	58.087	0.242818	Q05186	2272	NA	unchanged
0.392509	0.527598	0.497361	0.152566	Dual specificity mitogen-activated protein kinase kinase 4	Map2k4	P47809;B1ATL6	4	0.633217	4	4	13.9	44.113	0	7.3007	0.603428	P47809;B1ATL6;M0QW52	1975	NA	unchanged
0.39163	0.113761	0.322453	0.738676	Thioredoxin reductase 2, mitochondrial	Txnrd2	Q9JLT4;A0A0U1RPC6;A0A0M3HEP9;J3QMN4;A0A0U1RPV8;A0A0U1RQA4;J3QMQ8;A0A0M3HEQ0;Q9JLT4-3;Q9JLT4-2;Q9JLT4-4;A0A0U1RPY5;Q9D8I4;A0A0U1RPS1;D3Z0K8	2	0.446333	2	2	5.7	56.602	0.001199	3.1879	0.73871	Q9JLT4;A0A0U1RPC6;A0A0M3HEP9;J3QMN4;A0A0U1RPV8;A0A0U1RQA4;J3QMQ8;A0A0M3HEQ0;Q9JLT4-3;Q9JLT4-2;Q9JLT4-4;A0A0U1RPY5;Q9D8I4;A0A0U1RPS1;D3Z0K8	130	NA	unchanged
0.390112	0.388785	0.274634	0.506917	Enoyl-CoA delta isomerase 1, mitochondrial	Eci1	P42125;A0A3Q4EC00;A0A452J8A5	3	0.385965	3	3	9.3	32.25	0	5.7822	0.787282	P42125;A0A3Q4EC00;A0A452J8A5;A0A3Q4EC76	506	NA	unchanged
0.389587	-0.350478	0.0131216	1.50612	Rho-associated protein kinase 1	Rock1	P70335;P70335-2;A0A3Q4EGR2	7	0.217105	4	4	4.9	158.17	0	5.3774	0.890109	P70335;P70335-2;A0A3Q4EGR2	2166	NA	unchanged
0.386814	0.251346	0.13555	0.773547	T-complex protein 1 subunit eta	Cct7	P80313;A0A0N4SV00	6	0.668841	6	6	12.7	59.652	0	140.23	0.585308	P80313;A0A0N4SV00;A0A0N4SUI8	2186	NA	unchanged
0.383936	0.396825	0.551742	0.203242	Septin-2	37500	P42208;E9Q3V6;D3Z1S1;F6WYM0;D3YYB1;D3Z3C0;F6UKN5	9	0.224164	9	9	36.6	41.525	0	323.31	0.883142	P42208;E9Q3V6;D3Z1S1;F6WYM0;D3YYB1;D3Z3C0;F6UKN5;D3YZU7;G3UYQ0;D3YV76	1954	NA	unchanged
0.380279	0.328317	0.381728	0.430791	Troponin T, fast skeletal muscle	Tnnt3	Q9QZ47;Q9QZ47-10;Z4YJU0;J3QP61;Z4YNB2;Z4YKF8;Z4YKE7;Z4YKH8;Q9QZ47-6;Q9QZ47-5;Z4YKG3;A2A6H6;A2A6I8;Q9QZ47-3;Q9QZ47-2;A2A6J0;Q9QZ47-12;A0A0R4J1B1;Q9QZ47-4;A2A6J1;Q9QZ47-8;Z4YKG8;F6RL36;Z4YKD9;A2A6I5;A2A6I3;A0A0R4J1B0;A0A0R4J1A8;Q9QZ47-11;A2A6I0;Q9QZ47-7;Q9QZ47-9;Q9QZ47-13;A2A6J2;Q9QZ47-14	2	0.180766	2	2	8.5	32.24	0	34.468	0.906289	Q9QZ47;Q9QZ47-10;Z4YJU0;J3QP61;Z4YNB2;Z4YKF8;Z4YKE7;Z4YKH8;Q9QZ47-6;Q9QZ47-5;Z4YKG3;A2A6H6;A2A6I8;Q9QZ47-3;Q9QZ47-2;A2A6J0;Q9QZ47-12;A0A0R4J1B1;Q9QZ47-4;A2A6J1;Q9QZ47-8;Z4YKG8;F6RL36;Z4YKD9;A2A6I5;A2A6I3;A0A0R4J1B0;A0A0R4J1A8;Q9QZ47-11;A2A6I0;Q9QZ47-7;Q9QZ47-9;Q9QZ47-13;A2A6J2;Q9QZ47-14	227	NA	unchanged
0.380037	4.5679	-3.52102	0.0932207	Xaa-Pro aminopeptidase 1	Xpnpep1	Q6P1B1;Q3UE92;A0A494BBG8;S4R1I3;S4R228	8	0.0652502	8	8	22.6	69.59	0	45.185	0.971299	Q6P1B1;Q3UE92;A0A494BBG8;S4R1I3;S4R228	2391	NA	unchanged
0.380018	0.24249	0.477094	0.42047	Cytosolic Fe-S cluster assembly factor NUBP2	Nubp2	A0A3Q4L2S1;Q9R061;A0A3Q4EH93	3	0.300422	3	3	17.1	26.861	0	16.047	0.841171	A0A3Q4L2S1;Q9R061;A0A3Q4EH93;A0A3Q4L320;A0A3Q4EGA7;A0A3Q4EC31;A0A3Q4EIH1;A0A3Q4EGU9	513	NA	unchanged
0.377048	-0.0963869	0.573409	0.65412	Malonyl-CoA-acyl carrier protein transacylase, mitochondrial	Mcat	Q8R3F5;A0A2R8W722;A0A2R8VHT7	4	0.517871	4	4	15.2	41.928	0	8.5282	0.692881	Q8R3F5;A0A2R8W722;A0A2R8VHT7	3306	NA	unchanged
0.371235	-0.205314	1.88463	-0.565608	Protein FAM98B	Fam98b	Q80VD1	2	0.246385	1	1	6.1	45.349	0.003844	2.4712	0.872607	Q80VD1	2828	NA	unchanged
0.369052	0.507064	0.178222	0.42187	Prohibitin-2	Phb2	O35129;F6Q8V7;F6QPR1	11	0.289373	11	11	41.8	33.296	0	323.31	0.845292	O35129;F6Q8V7;F6QPR1	1603	NA	unchanged
0.368832	0.195731	0.697135	0.21363	Zinc finger protein-like 1	Zfpl1	Q9DB43;A0A494B9Y9;E0CXM9	3	0.300256	3	3	12.3	34.155	0	6.2457	0.840931	Q9DB43;A0A494B9Y9;E0CXM9;F6SG70;E0CX79;E0CXR3;E0CZD9	527	NA	unchanged
0.368714	-0.867316	1.88362	0.0898352	Lipoamide acyltransferase component of branched-chain alpha-keto acid dehydrogenase complex, mitochondrial	Dbt	P53395	2	0.229392	2	2	4.1	53.246	0	5.1589	0.879671	P53395	2031	NA	unchanged
0.368509	0.582953	0.603608	-0.0810347	Nesprin-1	Syne1	Q6ZWR6;Q6ZWR6-4;A0A1L1STC6;Q6ZWR6-3;Q6ZWR6-2	8	0.134912	8	8	1	1009.9	0	16.626	0.935457	Q6ZWR6;Q6ZWR6-4;A0A1L1STC6;Q6ZWR6-3;Q6ZWR6-2;Q6ZWR6-5;Q6ZWR5	2769	NA	unchanged
0.368149	0.0206633	0.904698	0.179086	COBW domain-containing protein 1	Cbwd1	Q8VEH6;Q8VEH6-2	2	0.167036	2	2	6.9	43.771	0	13.629	0.915096	Q8VEH6;Q8VEH6-2	3381	NA	unchanged
0.367298	-0.830195	0.765922	1.16617	Signal recognition particle receptor subunit beta	Srprb	P47758	4	0.290318	4	4	19.7	29.579	0	63.862	0.84512	P47758	1973	NA	unchanged
0.366363	0.712497	0.296693	0.0899	Phosphopantothenate--cysteine ligase	Ppcs	Q8VDG5	3	0.138996	3	3	12.2	33.794	0	5.0294	0.934006	Q8VDG5;Q8VDG5-2	3354	NA	unchanged
0.364819	-0.19834	0.570168	0.722629	NAD-dependent protein deacetylase sirtuin-2	Sirt2	Q8VDQ8;Q8VDQ8-2;A0A140LHL5;Q8VDQ8-3;Q8VDQ8-4	2	0.360739	2	2	5.1	43.256	0	71.086	0.803338	Q8VDQ8;Q8VDQ8-2;A0A140LHL5;Q8VDQ8-3;Q8VDQ8-4	275	NA	unchanged
0.36481	0.153424	-0.188188	1.12919	Nodal modulator 1	Nomo1	Q6GQT9	14	0.100127	14	14	17.8	133.42	0	56.158	0.95609	Q6GQT9	2668	NA	unchanged
0.364223	0.586453	-1.04841	1.55462	Syntaxin-binding protein 1	Stxbp1	O08599;O08599-2	3	0.135191	3	3	5.2	67.568	0	10.78	0.93586	O08599;O08599-2	1574	NA	unchanged
0.364092	0.108491	0.787995	0.195788	Cation-dependent mannose-6-phosphate receptor	M6pr	P24668	4	0.834465	4	4	19.1	31.172	0	323.31	0.460624	P24668	1864	NA	unchanged
0.35842	0.63404	0.477965	-0.0367441	Twinfilin-2	Twf2	Q9Z0P5;Q9Z0P5-2;A0A1L1STC8;A0A1L1SU53	4	0.309339	3	3	17.8	39.47	0	28.957	0.840687	Q9Z0P5;Q9Z0P5-2;A0A1L1STC8;A0A1L1SU53	4157	NA	unchanged
0.358068	0.48305	0.525172	0.06598	Fructose-bisphosphate aldolase A;Fructose-bisphosphate aldolase	Aldoa	P05064;A6ZI44;Q9CPQ9;D3Z510;A0A0U1RPN8;D3YWI1;A6ZI46;D3YV98;A0A0U1RPT5	12	0.563171	12	12	34.1	39.355	0	323.31	0.647085	P05064;A6ZI44;Q9CPQ9;D3Z510;A0A0U1RPN8;D3YWI1;A6ZI46;D3YV98;A0A0U1RPT5;A6ZI47	778	NA	unchanged
0.35787	-0.172238	1.21499	0.0308599	Acetyl-CoA acetyltransferase, mitochondrial	Acat1	Q8QZT1	4	0.206648	4	4	19.1	44.816	0	323.31	0.895876	Q8QZT1	3256	NA	unchanged
0.354997	0.345796	0.289376	0.42982	Ornithine aminotransferase, mitochondrial	Oat	P29758	10	0.40365	10	10	32.3	48.354	0	38.62	0.768202	P29758	1904	NA	unchanged
0.354245	0.409135	-0.22194	0.875539	Ankycorbin	Rai14	Q9EP71;A0A2I3BPY7	6	0.660232	6	6	7.8	108.85	0	8.8837	0.590363	Q9EP71;A0A2I3BPY7	442	NA	unchanged
0.353994	-0.0692663	0.841528	0.289721	Cleavage stimulation factor subunit 3	Cstf3	Q99LI7	4	0.0787334	4	4	9.2	82.876	0	21.202	0.967774	Q99LI7	3588	NA	unchanged
0.351807	0.140851	0.783237	0.131333	Eukaryotic translation initiation factor 3 subunit H	Eif3h	Q91WK2	3	0.809713	3	3	12.2	39.832	0	16.981	0.480371	Q91WK2	3437	NA	unchanged
0.351793	-0.00217152	1.18219	-0.12464	Heterogeneous nuclear ribonucleoprotein A1;Heterogeneous nuclear ribonucleoprotein A1, N-terminally processed	Hnrnpa1	P49312;Q5EBP8;P49312-2	7	0.162898	6	6	30.3	34.196	0	323.31	0.918612	P49312;Q5EBP8;P49312-2;V9GXF8	1994	NA	unchanged
0.348947	0.18583	0.710626	0.150386	Glucosamine-6-phosphate isomerase 1	Gnpda1	O88958	3	0.408144	3	2	15.2	32.549	0	8.247	0.763666	O88958;D3Z0R5;A0A494B9X2;A0A494BB68;Q9CRC9-2	1714	NA	unchanged
0.348651	0.609515	0.522775	-0.0863371	NIF3-like protein 1	Nif3l1	Q9EQ80;D3Z0G0	4	0.626785	4	4	13.6	41.745	0	12.86	0.604853	Q9EQ80;D3Z0G0	3935	NA	unchanged
0.346857	-0.237035	0.711413	0.566192	Basic leucine zipper and W2 domain-containing protein 2	Bzw2	Q91VK1;A0A1Y7VJ43;A0A1Y7VM47;A0A1Y7VIU9;A0A1Y7VKZ4	4	0.721847	4	4	11.5	48.063	0	8.2764	0.549708	Q91VK1;A0A1Y7VJ43;A0A1Y7VM47;A0A1Y7VIU9;A0A1Y7VKZ4;A0A1Y7VM24	3418	NA	unchanged
0.346147	2.29209	-0.404998	-0.848655	Golgi reassembly-stacking protein 2	Gorasp2	Q99JX3;A2ATI9;A2ATI8;A2ATI6;Q99JX3-2	3	0.121488	3	3	10.2	47.038	0	84.302	0.947263	Q99JX3;A2ATI9;A2ATI8;A2ATI6;Q99JX3-2	732	NA	unchanged
0.345509	-0.220096	0.557721	0.698901	Mitochondrial-processing peptidase subunit beta	Pmpcb	Q9CXT8	9	0.775885	8	8	18.8	54.614	0	32.186	0.503276	Q9CXT8	3707	NA	unchanged
0.343581	0.704064	-0.188376	0.515054	Dolichyl-diphosphooligosaccharide--protein glycosyltransferase subunit STT3B	Stt3b	Q3TDQ1;A0A0R4J0D3	4	0.329521	4	4	6.4	93.245	0	9.8787	0.829082	Q3TDQ1;A0A0R4J0D3	180	NA	unchanged
0.342246	0.387303	0.516725	0.12271	Galectin-3;Galectin	Lgals3	P16110;Q8C253	5	0.567092	5	5	20.1	27.515	0	240.67	0.646925	P16110;Q8C253	1815	NA	unchanged
0.341235	0.67059	0.685298	-0.332185	ATP-dependent RNA helicase DDX19A	Ddx19a	Q61655;Q8R3C7;Q8BZY3	5	0.398432	5	5	13.2	53.932	0	171.28	0.773608	Q61655;Q8R3C7;Q8BZY3;Q9QY15;Q9QY15-2	2585	NA	unchanged
0.340941	0.208499	0.0653257	0.748998	Erythrocyte band 7 integral membrane protein	Stom	P54116	8	0.408374	8	8	35.9	31.375	0	323.31	0.763865	P54116	2038	NA	unchanged
0.340473	1.20885	-0.172523	-0.0149069	NA	Tmed7	D3YZZ5;E9Q7G1	4	0.323954	4	4	22.3	25.2	0	38.381	0.830882	D3YZZ5;E9Q7G1	1028	NA	unchanged
0.339752	1.44547	-0.790196	0.363986	Homer protein homolog 3	Homer3	Q99JP6;Q99JP6-2	6	0.227222	6	6	21.6	39.694	0	33.138	0.881128	Q99JP6;Q99JP6-2;J3QQ00	3542	NA	unchanged
0.339632	0.397052	0.389371	0.232472	Ribose-phosphate pyrophosphokinase 2;Ribose-phosphate pyrophosphokinase 1	Prps2	Q9CS42;Q9D7G0;G3UXL2	5	0.631939	5	5	25.2	34.786	0	307.11	0.601452	Q9CS42;Q9D7G0;G3UXL2;Q8C5R8	3684	NA	unchanged
0.33852	-0.0917654	1.02668	0.0806417	Pyruvate dehydrogenase E1 component subunit alpha, somatic form, mitochondrial	Pdha1	P35486	11	0.424141	11	11	30	43.231	0	34.39	0.751957	P35486	1927	NA	unchanged
0.337127	0.485608	0.507771	0.0180025	26S proteasome non-ATPase regulatory subunit 3	Psmd3	P14685;F7B7L8	13	1.02254	13	13	26.6	60.718	0	75.781	0.35721	P14685;F7B7L8	1805	NA	unchanged
0.332489	0.929883	-0.567994	0.635577	Type 2 phosphatidylinositol 4,5-bisphosphate 4-phosphatase	Tmem55a	Q9CZX7	3	0.373175	3	3	24.9	28.038	0	8.1009	0.791573	Q9CZX7	3743	NA	unchanged
0.331928	0.0558443	0.68073	0.25921	Lamina-associated polypeptide 2, isoforms beta/delta/epsilon/gamma	Tmpo	Q61029;Q61029-3;Q61029-2;Q61029-4	13	0.653773	13	8	36.7	50.372	0	226.68	0.597888	Q61029;Q61029-3;Q61029-2;Q61029-4	2555	NA	unchanged
0.331677	-0.248258	1.6569	-0.41361	Putative transferase CAF17 homolog, mitochondrial	Iba57	Q8CAK1	5	0.191064	5	5	21.8	38.399	0	8.7273	0.900409	Q8CAK1;B2FDE8	3112	NA	unchanged
0.330913	-0.856889	1.5761	0.273534	RNA polymerase II-associated factor 1 homolog	Paf1	Q8K2T8	2	0.207799	2	2	4.5	60.518	0	5.8489	0.894699	Q8K2T8	3235	NA	unchanged
0.330146	-0.260644	0.891454	0.35963	Calcium/calmodulin-dependent protein kinase type II subunit gamma	Camk2g	Q923T9;A0A2I3BQP6;Q923T9-3;Q923T9-2;E9QAJ4;D6RDQ8;A0A286YCW8	4	0.263246	4	1	11.3	59.606	0	9.8075	0.863762	Q923T9;A0A2I3BQP6;Q923T9-3;Q923T9-2;E9QAJ4;D6RDQ8;A0A286YCW8;D3Z7K9;A0A286YDK9;F6WHR9;A0A286YCH4;A0A286YCB8;A0A286YDL6	448	NA	unchanged
0.328781	0.200549	0.385686	0.400107	Retinol dehydrogenase 14	Rdh14	Q9ERI6	5	1.9524	5	5	14.1	36.365	0	22.384	0.0962177	Q9ERI6	3953	NA	unchanged
0.326391	0.252318	0.579078	0.147777	Calsequestrin-2;Calsequestrin	Casq2	O09161;F6QYE1;E9PZ67	2	0.201804	2	2	4.3	48.176	0	5.302	0.899534	O09161;F6QYE1;E9PZ67	1341	Casq2	unchanged
0.324861	-0.0328226	0.78082	0.226586	Developmentally-regulated GTP-binding protein 2	Drg2	Q9QXB9	6	0.395094	6	6	17	40.718	0	107.09	0.777826	Q9QXB9	4042	NA	unchanged
0.323981	0.263297	0.485986	0.222659	Proteasome subunit alpha type-3	Psma3	O70435	3	0.216696	3	3	17.6	28.405	0	117.82	0.890196	O70435;E0CZ34;F8WH02;E0CYL6	1679	NA	unchanged
0.323841	0.28999	0.933988	-0.252456	Serine/threonine-protein phosphatase 4 catalytic subunit	Ppp4c	P97470	3	0.174618	3	3	14	35.08	0	34.811	0.909131	P97470;A0A0U1RPR5;A0A0U1RQ12	2226	NA	unchanged
0.323785	1.748	-0.83776	0.0611162	Tyrosine-protein phosphatase non-receptor type 23	Ptpn23	Q6PB44;Q6PB44-2	11	0.096885	11	11	9.2	185.21	0	18.785	0.957321	Q6PB44;Q6PB44-2	2723	NA	unchanged
0.323651	0.640988	0.489068	-0.159104	Actin, cytoplasmic 2;Actin, cytoplasmic 2, N-terminally processed	Actg1	P63260;B1ATY1	13	0.266325	13	1	47.2	41.792	0	323.31	0.862517	P63260;B1ATY1;G3UYG0	2135	NA	unchanged
0.322931	1.13445	0.6601	-0.825759	Eukaryotic translation initiation factor 3 subunit E	Eif3e	P60229	10	0.106382	10	10	23.4	52.22	0	38.883	0.953593	P60229	2075	NA	unchanged
0.321938	-0.0135851	-0.737977	1.71738	OTU domain-containing protein 4	Otud4	B2RRE7;A0A0R4J260	3	0.231456	3	3	3.2	123.05	0	4.4278	0.878491	B2RRE7;A0A0R4J260	255	NA	unchanged
0.321127	-0.291261	-0.0960665	1.35071	AP-3 complex subunit beta-1	Ap3b1	Q9Z1T1	14	0.279677	14	14	16.4	122.74	0	37.01	0.852378	Q9Z1T1;Q9JME5;A0A338P6V5;A0A571BES1;A0A571BEC1;A0A571BEW4	4176	NA	unchanged
0.316216	-1.32438	0.0176859	2.25534	Sodium bicarbonate cotransporter 3;Anion exchange protein	Slc4a7	Q8BTY2;H6WZF5;A0A286YCS4;A0A286YCX2;A0A286YD46;A0A286YDK8;A0A286YCX8;J9RDH0;E3UVT9;I1VGT4;I1VGT5;I1VGT6;F8VQC9;E3UVT8;D3Y272;H6WZ45;D3Y273;J9RV59;Q8BTY2-2;A0A286YDJ7;A0A286YDR1	4	0.148528	4	4	5.1	116.51	0	7.2911	0.929004	Q8BTY2;H6WZF5;A0A286YCS4;A0A286YCX2;A0A286YD46;A0A286YDK8;A0A286YCX8;J9RDH0;E3UVT9;I1VGT4;I1VGT5;I1VGT6;F8VQC9;E3UVT8;D3Y272;H6WZ45;D3Y273;J9RV59;Q8BTY2-2;A0A286YDJ7;A0A286YDR1	412	NA	unchanged
0.315038	-0.257949	0.526069	0.676993	COP9 signalosome complex subunit 5	Cops5	O35864	5	0.237678	5	5	17.7	37.548	0	39.655	0.875997	O35864;A0A087WQ60;A0A087WQA8	1636	NA	unchanged
0.314773	0.582789	0.451724	-0.0901957	Pyruvate kinase PKM	Pkm	P52480	17	0.207676	17	2	33.7	57.844	0	323.31	0.894395	P52480;A0A1L1SUV0;A0A1L1SSN6;A0A1L1STV8;A0A1L1SQV8;A0A1L1SU37;A0A1L1ST52;A0A1L1SVH2	2026	NA	unchanged
0.314568	0.100011	0.338504	0.505189	NHL repeat-containing protein 3	Nhlrc3	Q8CCH2	2	0.134231	2	2	7.5	38.195	0	8.2128	0.935031	Q8CCH2	3122	NA	unchanged
0.314055	0.358014	0.315364	0.268788	F-actin-capping protein subunit alpha-2	Capza2	P47754;A0A0N4SVM0;D6RCW7	5	0.496318	5	4	18.9	32.967	0	62.514	0.706501	P47754;A0A0N4SVM0;D6RCW7	145	NA	unchanged
0.313416	-0.180858	-0.242162	1.36327	Dolichyl-diphosphooligosaccharide--protein glycosyltransferase subunit DAD1	Dad1	P61804	3	0.151847	3	3	28.3	12.497	0	13.758	0.924724	P61804	2094	NA	unchanged
0.311524	0.509034	0.221446	0.204093	Proteasome subunit alpha type-4;Proteasome subunit alpha type	Psma4	Q9R1P0;E9Q0X0;E9PW69	2	0.286434	2	2	6.5	29.47	0	6.764	0.847854	Q9R1P0;E9Q0X0;E9PW69	4101	NA	unchanged
0.310939	0.415481	-0.225301	0.742639	MICOS complex subunit Mic27	Apool	Q78IK4;B1AV14	2	0.433731	2	2	10.2	29.26	0	98.762	0.74635	Q78IK4;B1AV14	815	NA	unchanged
0.309386	0.14331	0.853339	-0.06849	Monocarboxylate transporter 1	Slc16a1	P53986	2	0.184867	2	2	6.1	53.267	0	3.6601	0.901287	P53986	2035	NA	unchanged
0.304486	0.372396	-0.306632	0.847693	Carbonyl reductase [NADPH] 3	Cbr3	Q8K354;A0A338P797	5	0.160409	4	4	25.6	30.953	0	25.781	0.918784	Q8K354;A0A338P797	3239	NA	unchanged
0.303989	0.0656557	0.426789	0.419522	Mitochondrial chaperone BCS1	Bcs1l	Q9CZP5	6	0.18678	6	6	19.9	47.406	0	11.755	0.900429	Q9CZP5	3737	NA	unchanged
0.303847	0.785878	0.491733	-0.366071	Emerin	Emd	O08579;I7HJS1	6	0.0521367	6	6	37.5	29.435	0	27.235	0.974222	O08579;I7HJS1;Q3THM8;D6RFS0;B7FAU5	1540	NA	unchanged
0.303283	0.57525	-0.186633	0.521234	Endoplasmic reticulum-Golgi intermediate compartment protein 1	Ergic1	Q9DC16;F6SLP4;A0A494BAW5;A0A494BAK4	3	0.46967	3	3	14.5	32.562	0	78.957	0.724642	Q9DC16;F6SLP4;A0A494BAW5;A0A494BAK4;A0A494BAX4	540	NA	unchanged
0.302672	-0.0382338	0.62387	0.322379	cAMP-dependent protein kinase type II-alpha regulatory subunit	Prkar2a	A0A0A6YX73;Q8K1M3;P12367;A0A0A6YY28	6	0.588686	6	5	26.8	43.165	0	151.87	0.627186	A0A0A6YX73;Q8K1M3;P12367;A0A0A6YY28	65	NA	unchanged
0.300851	1.37825	0.390296	-0.865993	DNA-(apurinic or apyrimidinic site) lyase;DNA-(apurinic or apyrimidinic site) lyase, mitochondrial	Apex1	P28352;F6QA74	5	0.178965	5	5	22.7	35.49	0	141.48	0.906696	P28352;F6QA74;D3Z124;D3Z6R9	1890	NA	unchanged
0.299282	0.229508	0.496533	0.171805	Adenosylhomocysteinase	Ahcy	P50247	5	0.118833	5	5	16.4	47.688	0	67.797	0.94636	P50247;A2ALT5	2002	NA	unchanged
0.295552	0.34658	-0.0790281	0.619105	Obg-like ATPase 1	Ola1	Q9CZ30	3	0.161395	3	3	11.9	44.729	0	26.189	0.917921	Q9CZ30;B1AYJ9;Q9CZ30-2	3726	NA	unchanged
0.292934	-0.181569	0.47622	0.584151	2,4-dienoyl-CoA reductase, mitochondrial	Decr1	Q9CQ62	2	0.28511	2	2	9.9	36.213	0	6.1209	0.848202	Q9CQ62	3647	NA	unchanged
0.29202	0.323115	0.336877	0.216067	Annexin A3	Anxa3	O35639	11	0.351431	11	11	36.8	36.384	0	323.31	0.811105	O35639;Q3TET3;A0A0G2JGL7;A0A0G2JDV9	1625	NA	unchanged
0.291935	0.222905	0.477832	0.175069	ER membrane protein complex subunit 2	Emc2	Q9CRD2	7	0.290937	7	7	25.6	34.934	0	104.95	0.844158	Q9CRD2	3682	NA	unchanged
0.291336	-0.216779	0.962974	0.127814	Clathrin light chain A	Clta	B1AWE0;Q6PFA2;O08585;B1AWE1;B1AWD8;B1AWD9	5	0.264721	5	5	25.5	23.478	0	20.765	0.863735	B1AWE0;Q6PFA2;O08585;B1AWE1;B1AWD8;B1AWD9	819	NA	unchanged
0.29116	0.130612	0.783816	-0.0409479	Serpin B6	Serpinb6	Q60854;F8WIV2;E9Q3Y1;E9Q6X2;E9Q108;E9Q0P9;K7E6F1	4	0.629296	4	4	15.9	42.598	0	323.31	0.600206	Q60854;F8WIV2;E9Q3Y1;E9Q6X2;E9Q108;E9Q0P9;K7E6F1;E9PYY0	1438	NA	unchanged
0.290916	-0.621627	0.350324	1.14405	Mitochondrial carrier homolog 1	Mtch1	Q791T5;Q791T5-2;D3YXC2;A0A3Q4EC24;A0A3Q4EGL4;A0A3Q4EG99;A0A3Q4EBT8	5	0.31944	5	5	16.5	41.565	0	11.784	0.833052	Q791T5;Q791T5-2;D3YXC2;A0A3Q4EC24;A0A3Q4EGL4;A0A3Q4EG99;A0A3Q4EBT8;A0A3Q4EIA3;A0A3Q4EGX8;A0A3Q4EC97	2779	NA	unchanged
0.288852	0.622838	0.351695	-0.107978	Glyceraldehyde-3-phosphate dehydrogenase	Gapdh	P16858;A0A0A0MQF6;S4R257;S4R1W1;A0A1D5RLD8	6	0.301492	6	6	20.4	35.81	0	243.5	0.841482	P16858;A0A0A0MQF6;S4R257;S4R1W1;A0A1D5RLD8;Q64467;A0A0R4J0X7;S4R2G5;S4R1W8;S4R1N5;V9GXA7	45	NA	unchanged
0.285865	0.046607	0.453664	0.357326	D-3-phosphoglycerate dehydrogenase	Phgdh	Q61753	5	0.717634	5	5	12.4	56.585	0	253.63	0.550855	Q61753;F6ZSB7	2589	NA	unchanged
0.284909	-0.249087	-0.197017	1.30083	NA	1110002E22Rik	E0CYV9	7	0.119381	7	7	5	189.75	0	11.602	0.945687	E0CYV9	1118	NA	unchanged
0.283818	0.720698	-0.16401	0.294766	Extended synaptotagmin-1	Esyt1	Q3U7R1;Q3U7R1-2;A0A1W2P784	23	0.630327	23	23	29.9	121.55	0	266.7	0.601148	Q3U7R1;Q3U7R1-2;A0A1W2P784	2379	NA	unchanged
0.283074	0.354632	0.908673	-0.414084	Inositol-3-phosphate synthase 1	Isyna1	Q9JHU9	5	0.366189	5	5	13.6	60.931	0	34.741	0.797697	Q9JHU9	3985	NA	unchanged
0.282092	0.460336	0.294909	0.0910311	Proteasome subunit alpha type-1	Psma1	Q9R1P4;A0A1B0GS70	6	0.215112	6	6	32.3	29.546	0	54.351	0.892172	Q9R1P4;A0A1B0GS70	4104	NA	unchanged
0.281557	1.58937	-0.639935	-0.104762	Succinyl-CoA ligase [GDP-forming] subunit beta, mitochondrial	Suclg2	Q9Z2I8;Q9Z2I8-2	4	0.158038	4	4	9.9	46.839	0	9.9229	0.921212	Q9Z2I8;Q9Z2I8-2	4189	NA	unchanged
0.281	0.277768	0.369794	0.195437	PDZ and LIM domain protein 1	Pdlim1	O70400;S4R1V0	7	2.00139	7	7	23.2	35.774	0	52.93	0.0878849	O70400;S4R1V0	1678	NA	unchanged
0.279862	1.51589	0.444993	-1.12129	RNA-binding protein 12	Rbm12	Q8R4X3;F6YJB6;V9GXJ1	4	0.142343	4	4	5.5	102.8	0	5.5377	0.932402	Q8R4X3;F6YJB6;V9GXJ1	3322	NA	unchanged
0.278818	-0.251594	1.89528	-0.807231	Trans-2-enoyl-CoA reductase, mitochondrial	Mecr	Q9DCS3;A2A845	3	0.0614268	3	3	17.2	40.342	0	80.756	0.971031	Q9DCS3;A2A845	3913	NA	unchanged
0.27869	-0.105355	0.649932	0.291493	Copine-1	Cpne1	Q8C166;B7ZCP4;F6R587	7	0.441652	7	7	13.6	58.886	0	14.169	0.740771	Q8C166;B7ZCP4;F6R587;B7ZCP7;V9GXM6;B7ZCP6;E9Q806;A3KGK7;B7ZCP5	3065	NA	unchanged
0.275494	0.232697	0.338325	0.25546	Proteasome subunit alpha type-7	Psma7	Q9Z2U0;A0A338P7D7	3	0.171312	3	3	16.5	27.855	0	126.21	0.911175	Q9Z2U0;A0A338P7D7;Q9CWH6;B7ZMS4	487	NA	unchanged
0.275059	0.45785	-0.152291	0.519618	DnaJ homolog subfamily B member 6	Dnajb6	O54946;O54946-2;A0A0G2JER9	7	0.242932	7	7	28.2	39.807	0	168.74	0.875788	O54946;O54946-2;A0A0G2JER9;F6YRQ2;G3X8S5;Q9QYI8;A0A0G2JGN9;A0A0G2JEI3	1651	NA	unchanged
0.274584	0.0442839	0.937144	-0.157676	Nicalin	Ncln	Q8VCM8;D3YU17	10	0.110871	10	10	19.5	62.907	0	81.188	0.95074	Q8VCM8;D3YU17	958	NA	unchanged
0.271907	0.204486	0.0603991	0.550838	Cytoplasmic dynein 1 heavy chain 1	Dync1h1	Q9JHU4	85	0.677853	85	85	22	532.04	0	323.31	0.57607	Q9JHU4;F6ZX84	3984	NA	unchanged
0.270325	-0.309865	0.621104	0.499736	Trimeric intracellular cation channel type A	Tmem38a	Q3TMP8;A0A1D5RMM9;A0A1D5RLJ0	4	0.432321	4	4	19.5	33.309	0	78.414	0.748225	Q3TMP8;A0A1D5RMM9;A0A1D5RLJ0	2345	NA	unchanged
0.269663	0.216477	0.468862	0.123649	14-3-3 protein zeta/delta	Ywhaz	P63101	3	0.13313	1	1	13.5	27.771	0	323.31	0.936094	P63101;D3YXF4;D3YXN6;A0A2I3BQ03	2132	NA	unchanged
0.269319	0.582608	0.332578	-0.107228	Ribonuclease inhibitor	Rnh1	Q91VI7;A0A1B0GSG5;A0A1B0GRG4;A0A1B0GRY7	7	0.218844	7	7	22.6	49.816	0	210.56	0.888407	Q91VI7;A0A1B0GSG5;A0A1B0GRG4;A0A1B0GRY7	3414	NA	unchanged
0.268103	2.02979	1.1055	-2.33098	RNA polymerase-associated protein CTR9 homolog	Ctr9	Q62018;Q62018-3	4	0.085838	4	4	3.4	133.41	0	5.0779	0.961826	Q62018;Q62018-3;Q62018-2	2599	NA	unchanged
0.266778	-1.22027	-1.03584	3.05644	Serine/arginine-rich splicing factor 9	Srsf9	Q9D0B0	6	0.0742372	5	5	25.7	25.661	0	7.3778	0.966608	Q9D0B0;F6RTE1;A0A1B0GS29	3750	NA	unchanged
0.266216	0.293679	0.193671	0.311297	Vesicular integral-membrane protein VIP36	Lman2	Q9DBH5	6	0.201322	6	6	17.9	40.429	0	39.148	0.899558	Q9DBH5	3875	NA	unchanged
0.26509	-0.012536	0.333692	0.474114	Serine/threonine-protein phosphatase 2A activator	Ppp2r4	P58389;B7ZDE0;A2AWF0;A2AWE9	4	0.339552	4	4	13.3	36.71	0	14.607	0.823988	P58389;B7ZDE0;A2AWF0;A2AWE9;F6Z6I0	2062	NA	unchanged
0.2631	-0.356206	-0.166087	1.31159	Gamma-sarcoglycan	Sgcg	P82348	3	0.144835	3	3	12	32.081	0	9.7512	0.92995	P82348	2194	NA	unchanged
0.263068	-0.145629	0.649882	0.284949	Pyrroline-5-carboxylate reductase 1, mitochondrial	Pycr1	Q922W5;A2ABZ3;A2ABZ2;A2ABZ0	2	0.11865	2	2	11.3	32.373	0	38.295	0.945986	Q922W5;A2ABZ3;A2ABZ2;A2ABZ0	649	NA	unchanged
0.262078	0.0830202	0.546762	0.156453	Toll-interacting protein	Tollip	Q9QZ06;A9JEI5;F7AT44;Q8C5G6	6	0.218815	6	6	24.8	30.345	0	14.184	0.887866	Q9QZ06;A9JEI5;F7AT44;Q8C5G6	4067	NA	unchanged
0.260175	-0.0122938	0.764379	0.0284414	Annexin A11;Annexin	Anxa11	P97384;D3Z7U0	12	0.212534	12	12	22.9	54.079	0	140.17	0.893321	P97384;D3Z7U0	2218	NA	unchanged
0.260069	0.0503855	1.54488	-0.815061	Beta-hexosaminidase subunit beta	Hexb	P20060	5	0.184966	5	5	8.6	61.115	0	6.2991	0.901601	P20060	1840	NA	unchanged
0.255483	0.385043	0.470574	-0.0891676	Inorganic pyrophosphatase 2, mitochondrial	Ppa2	Q91VM9;D3Z636	5	0.266317	5	5	20.9	38.114	0	11.671	0.862055	Q91VM9;D3Z636;Q91VM9-2;G8JL76	3419	NA	unchanged
0.254254	1.344	-1.50509	0.923852	Torsin-3A	Tor3a	Q9ER38	4	0.0810616	4	4	10.9	43.813	0	9.6999	0.967532	Q9ER38;M0QWH2	3943	NA	unchanged
0.253599	-0.446824	0.439418	0.768203	UTP--glucose-1-phosphate uridylyltransferase	Ugp2	Q91ZJ5;Q91ZJ5-2	4	0.270837	4	4	7.7	56.979	0	60.299	0.858075	Q91ZJ5;Q91ZJ5-2	3480	NA	unchanged
0.25327	0.489219	0.238231	0.032361	60 kDa heat shock protein, mitochondrial	Hspd1	P63038;P63038-2	6	0.450432	6	6	16.8	60.955	0	65.947	0.74262	P63038;P63038-2;D3Z7J9;D3Z2F2	2130	NA	unchanged
0.253037	0.421945	0.0586081	0.278558	Protein FAM49B	Fam49b	Q921M7;A0A2I3BRN5	6	0.237956	6	6	27.5	36.776	0	231.63	0.876634	Q921M7;A0A2I3BRN5;Q8BHZ0;A0A2I3BQK1;A0A2I3BPH9	3499	NA	unchanged
0.252378	-0.424125	0.0300455	1.15121	Sorting nexin-6;Sorting nexin-6, N-terminally processed	Snx6	Q6P8X1;A0A1W2P6Y0	5	0.0832124	5	5	10.8	46.648	0	51.11	0.965377	Q6P8X1;A0A1W2P6Y0;A0A1W2P701	2707	NA	unchanged
0.249356	0.168004	0.573276	0.00678921	Aldehyde dehydrogenase, mitochondrial	Aldh2	P47738;A0A0G2JEU1;D3YYF3;A0A0G2JFQ0	6	0.145618	6	6	11.8	56.537	0	142.62	0.929916	P47738;A0A0G2JEU1;D3YYF3;A0A0G2JFQ0;A0A0G2JF60	98	NA	unchanged
0.248032	-0.0707846	0.763803	0.0510778	26S protease regulatory subunit 8	Psmc5	P62196;Q8K1K2	7	0.295846	7	7	18	45.626	0	146.8	0.845963	P62196;Q8K1K2	2102	NA	unchanged
0.247146	0.098773	0.13621	0.506455	Phosphate carrier protein, mitochondrial	Slc25a3	Q8VEM8;G5E902	5	0.496701	5	5	17.4	39.632	0	323.31	0.706487	Q8VEM8;G5E902	1512	NA	unchanged
0.246265	0.640922	-1.31023	1.4081	Cell division cycle protein 16 homolog	Cdc16	Q8R349	3	0.152012	3	3	4.4	71.459	0	7.274	0.925112	Q8R349	3302	NA	unchanged
0.246121	0.320136	0.256976	0.161252	Transformer-2 protein homolog beta	Tra2b	P62996;F8WJG3	3	0.212523	3	3	12.5	33.665	0	151.12	0.892244	P62996;F8WJG3	1442	NA	unchanged
0.242432	-0.288216	0.588445	0.427065	Mitotic spindle assembly checkpoint protein MAD1	Mad1l1	Q9WTX8;Q9WTX8-2	3	0.203726	3	3	4.3	83.54	0.0011866	3.0832	0.898154	Q9WTX8;Q9WTX8-2	4119	NA	unchanged
0.240401	0.542127	0.446131	-0.267055	Diphthine--ammonia ligase	Dph6	Q9CQ28;Q9CQ28-2	3	0.0815785	3	3	19.5	29.922	0	7.4752	0.966879	Q9CQ28;Q9CQ28-2;Q9CQ28-3	3643	NA	unchanged
0.239426	0.12312	0.419055	0.176103	GDP-L-fucose synthase	Tsta3	P23591;A0A2R8W6P6;A0A2R8VI39;A0A2R8VHD0	7	0.0635698	7	7	24.9	35.877	0	14.617	0.970352	P23591;A0A2R8W6P6;A0A2R8VI39;A0A2R8VHD0;A0A2R8VKL9;A0A2R8W6N0	468	NA	unchanged
0.233153	-0.0858488	-0.0123148	0.797622	Threonine--tRNA ligase, mitochondrial	Tars2	Q3UQ84;E9Q7H6;Q922A3	3	0.0784443	3	3	3.7	81.699	0	4.463	0.967521	Q3UQ84;E9Q7H6;Q922A3;A0A0G2JGZ2;A0A0G2JFR0;Q3TP97	1267	NA	unchanged
0.232013	-0.187238	0.802228	0.0810499	D-2-hydroxyglutarate dehydrogenase, mitochondrial	D2hgdh	Q8CIM3;E9QN44	4	0.167167	4	4	12.5	58.575	0	10.386	0.915392	Q8CIM3;E9QN44;A0A087WR78	1324	NA	unchanged
0.231331	-0.543698	1.00877	0.228925	NA	Hnrnph3	D3Z3N4;D3YWT1	6	0.104734	6	6	32.1	36.869	0	182.57	0.953951	D3Z3N4;D3YWT1;D3Z6Y3	1060	NA	unchanged
0.230664	1.87244	-1.00892	-0.171533	Coronin-1B	Coro1b	Q9WUM3	5	0.070732	5	5	9.9	53.912	0	8.2937	0.970158	Q9WUM3;A0A494B9Y4;D3YUG6	4128	NA	unchanged
0.230157	1.09293	-0.545278	0.142825	YTH domain-containing family protein 2	Ythdf2	Q91YT7;E9PW90	3	0.0699235	3	3	6.2	62.279	0	5.7289	0.970561	Q91YT7;E9PW90;Q8BYK6;P59326;F6Y6H7;A2AWN8;Q8BYK6-2;Q8BYK6-3	3467	NA	unchanged
0.228251	0.336848	0.195794	0.152112	Prohibitin	Phb	P67778;Q5SQG5	10	0.18747	10	10	46.7	29.82	0	323.31	0.90142	P67778;Q5SQG5	2140	NA	unchanged
0.222742	0.112966	0.422154	0.133105	Proteasome-associated protein ECM29 homolog	Ecm29	Q6PDI5;Q6PDI5-2;A2ALV7;A2ALV6	15	0.778438	15	15	12.1	203.7	0	43.558	0.502655	Q6PDI5;Q6PDI5-2;A2ALV7;A2ALV6;A2ALV8;A2ALW1;A2ALV9	2733	NA	unchanged
0.221719	-1.30068	2.79757	-0.831733	Tropomodulin-1	Tmod1	P49813	7	0.0661603	7	7	26.5	40.466	0	323.31	0.971368	P49813;Q9JLH8	2000	NA	unchanged
0.220677	0.273608	-1.00008	1.38851	Sorbin and SH3 domain-containing protein 2	Sorbs2	Q3UTJ2-2;B2RXQ9;B9EKP8;A0A0R4J1T1;D3Z080;Q3UTJ2;A0A0R4J1W0;Q3UTJ2-4;Q3UTJ2-5;Z4YJR7;B7ZWM6;Q3UTJ2-3	13	0.123194	13	13	18	145.01	0	118.32	0.94467	Q3UTJ2-2;B2RXQ9;B9EKP8;A0A0R4J1T1;D3Z080;Q3UTJ2;A0A0R4J1W0;Q3UTJ2-4;Q3UTJ2-5;Z4YJR7;B7ZWM6;Q3UTJ2-3;A0A0R4J1X5;F6V513;F7BEU1;A0A1B0GRC3;Q3UTJ2-7;Q3UTJ2-6;F6ZWT0;D3Z203;A0A5F8MPQ4;D3YUT0;A0A1B0GRL6	2445	NA	unchanged
0.219994	0.0163126	0.442689	0.20098	Eukaryotic translation initiation factor 2 subunit 1	Eif2s1	Q6ZWX6	12	0.272592	12	12	38.7	36.108	0	323.31	0.859308	Q6ZWX6	2770	NA	unchanged
0.217525	0.311494	0.154561	0.186519	L-lactate dehydrogenase A chain;L-lactate dehydrogenase	Ldha	P06151;A0A1B0GSR9;A0A1B0GSX0;A0A1B0GT41;A0A1B0GQX5;D3YZQ9	5	0.188982	5	4	21.7	36.498	0	45.582	0.899961	P06151;A0A1B0GSR9;A0A1B0GSX0;A0A1B0GT41;A0A1B0GQX5;D3YZQ9;P00342;A0A1B0GSL7;D3YVR7;D3YZE4;A0A1B0GRC1;A0A1B0GRS2;A0A1B0GRW9;A0A1B0GSR2;A0A1B0GS79;A0A1B0GRE9	313	NA	unchanged
0.217087	0.184684	0.921519	-0.454941	Acidic leucine-rich nuclear phosphoprotein 32 family member A	Anp32a	O35381;D3YYE1;D3Z7M9	2	0.0461236	1	1	8.1	28.537	0	3.9397	0.978238	O35381;D3YYE1;D3Z7M9	1009	NA	unchanged
0.215926	1.1671	-1.15021	0.630883	SH2B adapter protein 1	Sh2b1	Q91ZM2;Q91ZM2-6;Q91ZM2-2;Q91ZM2-3;Q91ZM2-4;Q91ZM2-5	4	0.0954223	4	4	9.1	79.624	0	10.33	0.956148	Q91ZM2;Q91ZM2-6;Q91ZM2-2;Q91ZM2-3;Q91ZM2-4;Q91ZM2-5;A0A0U1RQ35	3481	NA	unchanged
0.214892	0.022563	0.190743	0.431369	Mitochondrial import inner membrane translocase subunit TIM44	Timm44	O35857	7	0.368583	7	7	16.6	51.091	0	58.59	0.794644	O35857	1635	NA	unchanged
0.213374	0.0381994	0.490056	0.111867	Mitochondrial import receptor subunit TOM34	Tomm34	Q9CYG7;Q9CYG7-2	9	0.148491	9	9	33	34.278	0	323.31	0.928612	Q9CYG7;Q9CYG7-2	3718	NA	unchanged
0.213368	-0.155265	0.753694	0.0416765	VIP36-like protein	Lman2l	P59481;F6QN75;A0A0A6YX25;D3Z4P2	2	0.130355	2	2	4.6	39.881	0	9.6699	0.938759	P59481;F6QN75;A0A0A6YX25;D3Z4P2	63	NA	unchanged
0.213197	0.382838	-0.193238	0.44999	Rho GDP-dissociation inhibitor 1	Arhgdia	Q99PT1	3	0.106937	3	3	16.7	23.407	0	154.44	0.953611	Q99PT1	3625	NA	unchanged
0.211361	-0.169087	0.509763	0.293406	Polyadenylate-binding protein 2	Pabpn1	Q8CCS6;G3UY42;Q8CCS6-2;G3UX74;D3YUB9;D3Z055;G3UWS5;D3Z5F7	2	0.652305	2	2	8.9	32.296	0	24.823	0.597049	Q8CCS6;G3UY42;Q8CCS6-2;G3UX74;D3YUB9;D3Z055;G3UWS5;D3Z5F7	1465	NA	unchanged
0.211023	0.0421038	0.223689	0.367276	RAC-beta serine/threonine-protein kinase	Akt2	Q60823;F8WHG5	8	0.190006	8	7	17.7	55.741	0	15.326	0.901173	Q60823;F8WHG5;D3YXM7;D3Z3N2;D3Z5X2	1422	NA	unchanged
0.21049	0.181352	0.26687	0.183248	39S ribosomal protein L38, mitochondrial	Mrpl38	Q8K2M0;Q8K2M0-2	5	0.878369	5	5	25	45.029	0	9.8746	0.434677	Q8K2M0;Q8K2M0-2	3234	NA	unchanged
0.210477	0.616065	-0.155356	0.170722	Nucleolar protein 3	Nol3	Q9D1X0	5	0.255874	5	5	33.6	24.567	0	323.31	0.863738	Q9D1X0	3783	NA	unchanged
0.209378	0.0409555	0.342708	0.24447	ATP synthase subunit alpha, mitochondrial;ATP synthase subunit alpha	Atp5a1	Q03265;D3Z6F5	17	0.366445	17	17	38.3	59.752	0	323.31	0.797328	Q03265;D3Z6F5;D6RJ16	2266	NA	unchanged
0.208735	0.935929	-0.534131	0.224408	GTP:AMP phosphotransferase AK3, mitochondrial	Ak3	Q9WTP7	3	0.125743	3	3	14.5	25.426	0	38.157	0.942643	Q9WTP7;F6RP11	4113	NA	unchanged
0.207843	1.69981	0.49706	-1.57334	Synaptosomal-associated protein 47	Snap47	Q8R570;B2FDF6;Q8R570-2;J3JS29;I7HPB1;I7HFU4	5	0.0607733	5	5	15.5	46.524	0	7.417	0.971024	Q8R570;B2FDF6;Q8R570-2;J3JS29;I7HPB1;I7HFU4	3323	NA	unchanged
0.20732	0.220181	0.463201	-0.0614214	Annexin A2;Annexin	Anxa2	P07356;B0V2N7;B0V2N8;B0V2N5	10	0.1537	10	10	35.1	38.676	0	323.31	0.924135	P07356;B0V2N7;B0V2N8;B0V2N5	1752	NA	unchanged
0.206952	0.93476	0.187036	-0.500939	tRNA-splicing ligase RtcB homolog	Rtcb	Q99LF4	6	0.0581197	6	6	13.1	55.249	0	21.859	0.972023	Q99LF4	3585	NA	unchanged
0.206776	0.195319	0.35768	0.0673285	Serine/threonine-protein phosphatase PP1-beta catalytic subunit	Ppp1cb	P62141	5	0.140282	4	4	21.4	37.186	0	23.851	0.93405	P62141;A0A0J9YUG2;A0A0J9YUU8	2100	NA	unchanged
0.206712	0.177829	0.390195	0.0521135	Isocitrate dehydrogenase [NAD] subunit alpha, mitochondrial	Idh3a	Q9D6R2;A0A1L1STE6;Q9D6R2-2	6	0.968201	6	6	19.4	39.638	0	198.1	0.384372	Q9D6R2;A0A1L1STE6;Q9D6R2-2	359	NA	unchanged
0.205786	0.821412	-0.220477	0.0164232	Solute carrier family 12 member 7	Slc12a7	Q9WVL3;Q9WVL3-2	5	0.136659	5	5	6.5	119.48	0	10.066	0.934798	Q9WVL3;Q9WVL3-2;A0A1Y7VMP9	4144	NA	unchanged
0.204982	0.114753	0.604514	-0.10432	Electron transfer flavoprotein subunit beta	Etfb	Q9DCW4;A0A0U1RNP5;A0A0N4SVE0;A0A0U1RNR3	5	0.212529	5	5	24.3	27.623	0	35.192	0.892782	Q9DCW4;A0A0U1RNP5;A0A0N4SVE0;A0A0U1RNR3;A0A0N4SWE9;A0A0U1RNK9;A0A0U1RQB4	3918	NA	unchanged
0.204399	0.0923071	0.498488	0.0224028	Aspartate aminotransferase, mitochondrial	Got2	P05202	9	0.447815	9	9	20.5	47.411	0	323.31	0.738772	P05202	1744	NA	unchanged
0.203961	1.12954	0.00672436	-0.524381	Nck-associated protein 1	Nckap1	P28660;A2AS98;P28660-2	11	0.210101	11	11	12.9	128.78	0	31.304	0.892925	P28660;A2AS98;P28660-2;Q8K1X4	725	NA	unchanged
0.20291	-0.0705385	0.346992	0.332278	Activator of 90 kDa heat shock protein ATPase homolog 1	Ahsa1	Q8BK64	5	0.204049	5	5	18.6	38.117	0	82.642	0.898867	Q8BK64	2943	NA	unchanged
0.202427	-0.0675707	0.910068	-0.235217	Alpha-enolase	Eno1	P17182;Q6PHC1	7	0.263409	7	2	30	47.14	0	323.31	0.864055	P17182;Q6PHC1	1821	NA	unchanged
0.201542	0.130534	0.486812	-0.0127211	Trimeric intracellular cation channel type B	Tmem38b	Q9DAV9	3	0.198645	3	3	14.4	32.64	0	21.746	0.89996	Q9DAV9;X1WI17	3859	NA	unchanged
0.199111	-1.54544	2.26787	-0.125098	Phosducin-like protein 3	Pdcl3	Q8BVF2	3	0.0687473	3	3	19.6	27.581	0	10.458	0.969522	Q8BVF2	3009	NA	unchanged
0.198309	-0.085969	0.70577	-0.0248728	NA	NA	A0A286YDF6	2	0.113367	2	1	4.5	48.64	0.0060526	2.1755	0.949416	A0A286YDF6	425	NA	unchanged
0.19821	-0.105176	0.440223	0.259583	Tubulin beta-2B chain;Tubulin beta-2A chain	Tubb2b	Q9CWF2;Q7TMM9	13	0.0758138	2	2	40.9	49.953	0	60.309	0.967023	Q9CWF2;Q7TMM9	2784	NA	unchanged
0.197836	-0.0419054	0.324023	0.311389	Serine/arginine-rich splicing factor 1	Srsf1	Q6PDM2;H7BX95;Q6PDM2-3;Q6PDM2-2	12	0.145881	12	11	36.7	27.744	0	59.854	0.93034	Q6PDM2;H7BX95;Q6PDM2-3;Q6PDM2-2;F7AI47	1535	NA	unchanged
0.197583	0.280959	0.241561	0.0702276	Annexin A5	Anxa5	P48036;A0A0G2JGQ0	10	0.187567	10	10	38.2	35.752	0	323.31	0.901839	P48036;A0A0G2JGQ0	1982	NA	unchanged
0.196727	0.00299168	0.650956	-0.0637674	UV excision repair protein RAD23 homolog B	Rad23b	P54728	8	0.0867221	8	8	36.5	43.512	0	277.01	0.963323	P54728	2041	NA	unchanged
0.19663	0.842467	0.685657	-0.938233	U2 small nuclear ribonucleoprotein B	Snrpb2	Q9CQI7;A2CES4	2	0.0784122	2	2	12.4	25.323	0	7.263	0.967168	Q9CQI7;A2CES4	3658	NA	unchanged
0.193735	0.227347	0.552917	-0.199059	3-hydroxyisobutyryl-CoA hydrolase, mitochondrial	Hibch	Q8QZS1;E0CX19	5	0.219803	5	5	17.1	43.037	0	16.185	0.888574	Q8QZS1;E0CX19	3254	NA	unchanged
0.19021	0.133361	0.385888	0.0513811	Protein disulfide-isomerase A3	Pdia3	P27773	11	0.364509	11	11	22	56.678	0	121.74	0.798049	P27773;F6Q404	1884	NA	unchanged
0.189318	0.126128	0.436849	0.00497723	T-complex protein 1 subunit alpha	Tcp1	P11983;P11983-2	11	0.18725	11	11	29.7	60.448	0	323.31	0.900891	P11983;P11983-2;F2Z483	1787	NA	unchanged
0.188806	-0.0612669	0.463519	0.164165	Alpha-2-macroglobulin receptor-associated protein	Lrpap1	P55302;F6WMD1	8	0.258372	8	8	27.5	42.215	0	26.594	0.864922	P55302;F6WMD1	2048	NA	unchanged
0.187694	-0.0419626	0.427892	0.177152	Copper chaperone for superoxide dismutase	Ccs	Q9WU84;A0A494BB58;A0A494BAJ5;A0A494BBF1	2	0.105372	2	2	8	28.911	0	62.114	0.953728	Q9WU84;A0A494BB58;A0A494BAJ5;A0A494BBF1	538	NA	unchanged
0.187186	0.395341	-0.00109577	0.167314	Malectin	Mlec	Q6ZQI3	4	0.0904917	4	4	16.5	32.342	0	8.2918	0.961592	Q6ZQI3	2767	NA	unchanged
0.187171	0.195817	0.237638	0.128058	Dihydrolipoyllysine-residue succinyltransferase component of 2-oxoglutarate dehydrogenase complex, mitochondrial	Dlst	Q9D2G2;Q9D2G2-2	7	0.104958	7	7	19.4	48.994	0	140.48	0.954104	Q9D2G2;Q9D2G2-2	3789	NA	unchanged
0.186446	0.628163	0.168178	-0.237004	Translation initiation factor eIF-2B subunit delta	Eif2b4	Q61749;Q61749-2;D3Z780;A0A0J9YUY0	10	0.295921	10	10	25.6	57.624	0	205.5	0.846396	Q61749;Q61749-2;D3Z780;A0A0J9YUY0;A0A0J9YTQ7;F7CPG6	1083	NA	unchanged
0.185646	0.0816622	0.22387	0.251407	26S proteasome non-ATPase regulatory subunit 11	Psmd11	Q8BG32	6	0.837767	6	6	12.3	47.436	0	37.144	0.458676	Q8BG32;G3UZ28;G3UYI4;G3UZ33;G3UYL3;G3UWW7;G3UXL5;G3UYH2;G3UX67;G3UWV7;G3UYL8;G3UX15	2880	NA	unchanged
0.18558	-0.325044	1.79417	-0.912389	Carboxypeptidase Q	Cpq	Q9WVJ3;A0A2I3BS14;A0A2I3BPG0	3	0.0623964	3	3	9.6	51.813	0	6.8934	0.970862	Q9WVJ3;A0A2I3BS14;A0A2I3BPG0	456	NA	unchanged
0.184983	0.106889	0.104552	0.343509	Protein FAM177A1	Fam177a1	Q8BR63	2	0.13229	2	2	13	23.578	0	3.6576	0.936199	Q8BR63	2985	NA	unchanged
0.184496	0.0458574	0.0798483	0.427783	Myeloid-associated differentiation marker	Myadm	O35682;A0A0N4SW94	3	0.139263	3	3	10.3	35.284	0	15.718	0.934427	O35682;A0A0N4SW94	150	NA	unchanged
0.184172	0.194097	-0.356147	0.714566	Transcription elongation factor, mitochondrial	Tefm	Q5SSK3;B7ZCA9	2	0.279383	2	2	6	41.873	0	7.9065	0.852238	Q5SSK3;B7ZCA9	2505	NA	unchanged
0.183028	0.0765085	0.487782	-0.0152082	Vimentin	Vim	P20152;A0A0A6YWC8	32	0.375695	32	28	56.2	53.687	0	323.31	0.790663	P20152;A0A0A6YWC8;A2AKJ2;P03995;Q9DCV7;CON__Q9DCV7;CON__Q3KNV1;CON__P08729;CON__Q9H552;P03995-2	1842	NA	unchanged
0.182796	0.0945196	0.218266	0.2356	COP9 signalosome complex subunit 3	Cops3	O88543;F6YCA7	4	0.691538	4	4	13	47.832	0	305.4	0.56586	O88543;F6YCA7;D3Z036	1697	NA	unchanged
0.181474	-0.242024	0.751004	0.0354433	Methionine aminopeptidase 1	Metap1	Q8BP48	4	0.25286	4	4	15.5	43.221	0	9.9136	0.866283	Q8BP48;A0A0G2JFL1	2978	NA	unchanged
0.179654	0.155591	0.548253	-0.164882	Protein SET	Set	Q9EQU5;Q9EQU5-2;A2BE92;A2BE93;Q9EQU5-3	2	0.178054	2	2	17.3	33.377	0	226.55	0.907884	Q9EQU5;Q9EQU5-2;A2BE92;A2BE93;Q9EQU5-3	754	NA	unchanged
0.178617	-0.25347	0.118148	0.671174	Dysbindin	Dtnbp1	Q91WZ8;A0A1Y7VJD2;A0A1Y7VK42;A0A1Y7VP73;A0A1Y7VIX4;K3W4R3;Q91WZ8-2	2	0.173441	2	2	5.7	39.651	0.0017346	2.8434	0.909565	Q91WZ8;A0A1Y7VJD2;A0A1Y7VK42;A0A1Y7VP73;A0A1Y7VIX4;K3W4R3;Q91WZ8-2	390	NA	unchanged
0.177499	0.351418	0.45398	-0.272901	Beta-1-syntrophin	Sntb1	Q99L88;Q99L88-2	8	0.198103	8	8	22.5	58.081	0	28.292	0.900186	Q99L88;Q99L88-2	3577	NA	unchanged
0.177255	-0.215259	0.0154428	0.731582	Obscurin	Obscn	A2AAJ9;E9QQ96;Z4YJE4;A0A1W2P6H1;H7BX05	60	0.292374	60	51	9.3	966.58	0	323.31	0.842555	A2AAJ9;E9QQ96;Z4YJE4;A0A1W2P6H1;H7BX05;A2AAJ9-2;A2AAJ9-3;F7DCJ0;A0A571BEB2	645	NA	unchanged
0.175777	-0.173911	0.688645	0.0125971	Tubulin alpha-4A chain	Tuba4a	P68368;A0A0A0MQA5	11	0.24426	2	2	30.4	49.924	0	33.789	0.874534	P68368;A0A0A0MQA5;A0A087WQS4;A0A087WSB0;A0A087WSL5;A0A087WRB4	40	NA	unchanged
0.175415	0.17847	0.457053	-0.109277	Calcium/calmodulin-dependent protein kinase type II subunit beta;Calcium/calmodulin-dependent protein kinase type II subunit delta;Calcium/calmodulin-dependent protein kinase type II subunit alpha	Camk2b	Q68EG2;Q5SVJ0;Q5SVI2;Q5SVI0;Q5SVI3;Q5SVI9;Q5SVI1;P28652;Q5SVJ1;E9Q1W0;E9Q1T1;A0A0G2JGS4;Q6PHZ2-2;Q6PHZ2-4;Q8CCM0;Q6PHZ2-5;Q6PHZ2;E9Q1V9;P11798;F8WIS9	4	0.291364	1	1	11	60.675	0.0017544	2.9296	0.843921	Q68EG2;Q5SVJ0;Q5SVI2;Q5SVI0;Q5SVI3;Q5SVI9;Q5SVI1;P28652;Q5SVJ1;E9Q1W0;E9Q1T1;A0A0G2JGS4;Q6PHZ2-2;Q6PHZ2-4;Q8CCM0;Q6PHZ2-5;Q6PHZ2;E9Q1V9;P11798;F8WIS9	1893	NA	unchanged
0.174281	-0.128743	0.449805	0.201781	Eukaryotic translation initiation factor 3 subunit I	Eif3i	Q9QZD9	6	0.210899	6	6	29.5	36.46	0	25.912	0.893204	Q9QZD9;A2AE03	4072	NA	unchanged
0.172882	0.320899	0.0260382	0.171708	Matrix-remodeling-associated protein 7	Mxra7	Q9D1T2;Q9CZH7	2	0.055894	2	2	17.9	16.181	0	170.38	0.972522	Q9D1T2;Q9CZH7	3782	NA	unchanged
0.171805	-0.0859156	0.778003	-0.176671	Developmentally-regulated GTP-binding protein 1	Drg1	P32233	6	0.270273	6	6	25.3	40.512	0	111.16	0.858701	P32233;F7BQ65	1914	NA	unchanged
0.170004	0.492337	0.00265408	0.0150194	Tripeptidyl-peptidase 2	Tpp2	Q64514;Q64514-2;Q05DJ9;A0A087WRC0	10	0.224334	10	10	10.2	139.88	0	98.024	0.883337	Q64514;Q64514-2;Q05DJ9;A0A087WRC0;A0A087WP19;A0A087WQR6	2645	NA	unchanged
0.168073	2.33484	1.41273	-3.24335	Proteasome activator complex subunit 1	Psme1	P97371;G3X9K9;G3UXZ5;G3UXY0;G3UWN9	4	0.031858	4	4	19.3	28.673	0	86.592	0.984245	P97371;G3X9K9;G3UXZ5;G3UXY0;G3UWN9	1463	NA	unchanged
0.1656	-0.438342	0.931422	0.00371838	26S protease regulatory subunit 6B	Psmc4	P54775;A0A140LIZ5	9	0.170675	9	9	26.3	47.408	0	93.964	0.911708	P54775;A0A140LIZ5	284	NA	unchanged
0.165353	-0.0606642	0.691897	-0.135175	Protein MEMO1	Memo1	Q91VH6;A0A3F2YNL8;A0A3B2WCC1;A0A3B2W4I2;A0A3B2W7C9	4	0.199061	4	4	17.2	33.692	0	86.186	0.900842	Q91VH6;A0A3F2YNL8;A0A3B2WCC1;A0A3B2W4I2;A0A3B2W7C9	3413	NA	unchanged
0.162578	-0.763473	0.258759	0.992446	Acyl-coenzyme A thioesterase 2, mitochondrial	Acot2	Q9QYR9	8	0.0894632	8	8	30	49.656	0	33.406	0.961329	Q9QYR9;O55137;Q9QYR7;Q8BWN8;Q6Q2Z6;Q32Q92;A0A1Y7VMZ4;Q91YQ6;Q32Q92-2;Q9QYR7-2	4065	NA	unchanged
0.16237	0.877358	0.270959	-0.661206	WD repeat-containing protein 11	Wdr11	Q8K1X1;G5E8J3	4	0.0808808	4	4	4.3	135.94	0	5.4759	0.966728	Q8K1X1;G5E8J3;A0A0U1RPD4;A0A0U1RQ34	1502	NA	unchanged
0.161492	0.0616255	0.259679	0.163171	Nucleoporin p58/p45	Nupl1	Q8R332;Q8R332-4;Q8R332-3;Q8R332-2	3	0.0788542	3	3	7.5	59.445	0	6.4286	0.967986	Q8R332;Q8R332-4;Q8R332-3;Q8R332-2	3301	NA	unchanged
0.160957	-0.506757	0.282245	0.707383	Elongation factor 1-delta	Eef1d	P57776;P57776-3;E9QN08;Q80T06;A0A0R4J1E2;D3YUQ9	7	0.025167	7	1	29.5	31.293	0	323.31	0.985809	P57776;P57776-3;E9QN08;Q80T06;A0A0R4J1E2;D3YUQ9;D3YY68	233	NA	unchanged
0.16079	-0.0601377	0.154262	0.388247	Glutamate dehydrogenase 1, mitochondrial	Glud1	P26443	13	0.429988	13	13	27.6	61.336	0	72.772	0.745338	P26443;F7CFA5	1873	NA	unchanged
0.160528	-0.0418882	0.452823	0.0706491	Aspartate--tRNA ligase, cytoplasmic	Dars	Q922B2	14	0.303305	14	14	28.9	57.147	0	133.76	0.840375	Q922B2;Q8BJY7	3506	NA	unchanged
0.160253	0.21289	0.365216	-0.0973463	Protein ERGIC-53	Lman1	Q9D0F3	8	0.106917	8	8	19.1	57.788	0	23.447	0.953177	Q9D0F3;D3Z5B9	3756	NA	unchanged
0.159341	0.543698	-0.226575	0.160899	F-actin-capping protein subunit beta	Capzb	P47757;P47757-2;A2AMW0;P47757-4;F7CAZ6	7	0.101549	7	7	26.7	31.345	0	176.42	0.957065	P47757;P47757-2;A2AMW0;P47757-4;F7CAZ6;A0A0A0MQI9;F6YHZ8	1972	NA	unchanged
0.159001	0.0671358	0.496198	-0.0863314	Xaa-Pro dipeptidase	Pepd	Q11136	5	0.136384	5	5	13.6	55.028	0	36.573	0.934718	Q11136;G3UXC5	2290	NA	unchanged
0.158516	-0.297	0.639352	0.133195	Reticulocalbin-2	Rcn2	Q8BP92	5	0.332144	5	5	27.5	37.27	0	323.31	0.828068	Q8BP92	2980	NA	unchanged
0.153769	-0.323472	0.574332	0.210446	Dihydroorotate dehydrogenase (quinone), mitochondrial	Dhodh	O35435;E9Q1V3;F6TCT7	8	0.303922	8	8	22.8	42.699	0	24.223	0.841066	O35435;E9Q1V3;F6TCT7;D3YZY5	1617	NA	unchanged
0.153712	0.189307	0.108109	0.163718	Vesicle-associated membrane protein-associated protein A	Vapa	Q9WV55;A0A3B2W837	2	0.0360272	2	2	8	27.855	0	8.847	0.985388	Q9WV55;A0A3B2W837	496	NA	unchanged
0.151862	-0.477244	1.45175	-0.51892	Mammalian ependymin-related protein 1	Epdr1	Q99M71-2;Q99M71	2	0.0729676	2	2	26.7	10.08	0	30.378	0.969	Q99M71-2;Q99M71	3602	NA	unchanged
0.151039	-0.246015	0.529084	0.170049	Alpha-centractin	Actr1a	P61164;A0A494BB86	4	0.175906	4	2	20.2	42.613	0	41.545	0.909264	P61164;A0A494BB86	2087	NA	unchanged
0.14987	-0.171229	0.485097	0.135741	ATP synthase subunit beta, mitochondrial	Atp5b	P56480	15	0.448632	15	15	41.6	56.3	0	323.31	0.737838	P56480	2051	NA	unchanged
0.148935	0.0509844	0.519797	-0.123977	26S proteasome non-ATPase regulatory subunit 5	Psmd5	Q8BJY1	12	0.0897579	12	12	29	55.971	0	118.05	0.961442	Q8BJY1;F7BA91	2942	NA	unchanged
0.148804	0.360627	-0.0847921	0.170577	Glucosidase 2 subunit beta	Prkcsh	O08795;O08795-2	5	0.0744793	5	5	11.5	58.792	0	23.629	0.967152	O08795;O08795-2	1583	NA	unchanged
0.148231	0.547992	-0.381705	0.278405	26S proteasome non-ATPase regulatory subunit 4	Psmd4	O35226-2;O35226-3;O35226;F7AI87;O35226-5;O35226-4	3	0.0581536	3	3	10	41.046	0	48.381	0.972953	O35226-2;O35226-3;O35226;F7AI87;O35226-5;O35226-4	1606	NA	unchanged
0.147795	0.0364046	0.267201	0.139779	Regulator of microtubule dynamics protein 1	Rmdn1	Q9DCV4;A2AGJ2	2	0.37108	2	2	8.5	35	0	6.4119	0.791579	Q9DCV4;A2AGJ2	3917	NA	unchanged
0.147352	0.0653772	0.878045	-0.501367	Ufm1-specific protease 2	Ufsp2	Q99K23;A0A1B0GSM1	3	0.0748164	3	3	9.3	52.515	0	13.618	0.967085	Q99K23;A0A1B0GSM1	3550	NA	unchanged
0.14416	-0.104894	0.542373	-0.00500011	Cytosolic non-specific dipeptidase	Cndp2	Q9D1A2;A0A494B9S3	4	0.333414	4	4	9.3	52.767	0	50.873	0.82846	Q9D1A2;A0A494B9S3;A0A494B9U6	3771	NA	unchanged
0.143901	0.238391	0.266076	-0.0727644	Mitogen-activated protein kinase kinase kinase MLT	Zak	Q9ESL4-2;Q9ESL4;A2ASW6;Q9ESL4-3	2	0.0405837	2	2	5.9	51.366	0	43.036	0.982829	Q9ESL4-2;Q9ESL4;A2ASW6;Q9ESL4-3	3964	NA	unchanged
0.143777	-1.01413	0.623658	0.821805	Protein enabled homolog	Enah	Q03173;Q03173-4;A0A0A6YW06;J3QNM3;E9QKQ9;E9QLZ9;Q03173-5;Q03173-3;A0A0A6YXC8;E9QKR1;Q03173-6	4	0.0626876	4	4	6.9	85.843	0	7.3995	0.971707	Q03173;Q03173-4;A0A0A6YW06;J3QNM3;E9QKQ9;E9QLZ9;Q03173-5;Q03173-3;A0A0A6YXC8;E9QKR1;Q03173-6;A0A0A6YVZ6;Q03173-2	51	NA	unchanged
0.143046	0.106616	0.149137	0.173385	Platelet-activating factor acetylhydrolase IB subunit beta	Pafah1b2	Q61206;A0A1L1SVK0;A0A1L1SQ76;A0A1L1SRD0;A0A1L1SQV7;A0A1L1SSQ5	4	0.17936	4	4	24.9	25.581	0	55.002	0.906618	Q61206;A0A1L1SVK0;A0A1L1SQ76;A0A1L1SRD0;A0A1L1SQV7;A0A1L1SSQ5	370	NA	unchanged
0.142821	-0.416606	-0.56841	1.41348	Enhancer of mRNA-decapping protein 4	Edc4	Q3UJB9;A0A0R4J1Q0;G5E896;Q3UJB9-2;D6RE33	17	0.0483152	17	17	21.6	152.48	0	63.984	0.976476	Q3UJB9;A0A0R4J1Q0;G5E896;Q3UJB9-2;D6RE33;F6ZJ27;F6V5I7	244	NA	unchanged
0.140559	0.137715	0.364152	-0.0801916	Probable cytosolic iron-sulfur protein assembly protein CIAO1	Ciao1	Q99KN2;G3UYN9;G3UYR5	2	0.134999	2	2	9.1	37.632	0	5.0484	0.935961	Q99KN2;G3UYN9;G3UYR5	3564	NA	unchanged
0.138712	0.116157	0.335904	-0.035924	TAR DNA-binding protein 43	Tardbp	Q921F2;A0A087WS74;A0A087WRP4;H3BJV1;A0A087WQA5;A0A087WR97;A0A087WRZ5;Q6VYI5;Q6VYI4	2	0.417094	2	1	6.3	44.547	0	317.05	0.756937	Q921F2;A0A087WS74;A0A087WRP4;H3BJV1;A0A087WQA5;A0A087WR97;A0A087WRZ5;Q6VYI5;Q6VYI4	3491	NA	unchanged
0.1376	-0.103786	0.771678	-0.255094	NA	Nup205	A0A0J9YUD5;B9EJ54	13	0.106998	13	13	9	233.1	0	55.839	0.953991	A0A0J9YUD5;B9EJ54;E9Q880	125	NA	unchanged
0.137053	0.0295191	0.556693	-0.175054	Eukaryotic translation initiation factor 3 subunit G	Eif3g	Q9Z1D1	4	0.266435	4	4	12.8	35.638	0	34.522	0.862679	Q9Z1D1	4164	NA	unchanged
0.136852	-0.130836	0.563752	-0.0223608	26S protease regulatory subunit 10B	Psmc6	P62334	11	0.202091	11	11	35.2	44.172	0	123.13	0.899342	P62334	2109	NA	unchanged
0.136764	-0.103452	0.438867	0.0748758	Endoplasmic reticulum resident protein 44	Erp44	Q9D1Q6	3	0.095972	3	3	9.9	46.852	0	85.878	0.95601	Q9D1Q6	3780	NA	unchanged
0.134075	-0.16278	0.20971	0.355296	Polypyrimidine tract-binding protein 1	Ptbp1	Q8CB58;Q8BGJ5;Q922I7;P17225	6	0.256892	6	6	23.9	52.63	0	181.09	0.865764	Q8CB58;Q8BGJ5;Q922I7;P17225;F7DCW4;E9QMW9	2890	NA	unchanged
0.133985	-0.0150671	-0.279317	0.696338	OTU domain-containing protein 6B	Otud6b	Q8K2H2;A0A0A0MQF5	5	0.105993	5	5	29.3	33.758	0	111.72	0.953105	Q8K2H2;A0A0A0MQF5;F6VDQ9	3230	NA	unchanged
0.13304	-0.379399	0.556907	0.221612	NADPH:adrenodoxin oxidoreductase, mitochondrial	Fdxr	Q61578	9	0.137943	9	9	26.5	54.201	0	30.421	0.934314	Q61578	2581	NA	unchanged
0.132976	0.308043	0.968917	-0.878034	39S ribosomal protein L44, mitochondrial	Mrpl44	Q9CY73;Q9CY73-2	4	0.0895797	4	4	18.9	37.527	0	70.795	0.961413	Q9CY73;Q9CY73-2	3713	NA	unchanged
0.132642	-0.0336504	0.730824	-0.299247	Leucine-rich repeat-containing protein 59	Lrrc59	Q922Q8	4	0.110079	4	4	20.5	34.877	0	35.111	0.950626	Q922Q8	3516	NA	unchanged
0.132471	0.170712	0.100255	0.126447	Annexin A7	Anxa7	Q07076;A0A2C9F2D2	9	0.193129	9	8	21.2	49.925	0	323.31	0.901459	Q07076;A0A2C9F2D2	434	NA	unchanged
0.13062	0.369515	0.246266	-0.223922	Vasodilator-stimulated phosphoprotein	Vasp	P70460	6	0.0909153	6	6	23.5	39.666	0	39.446	0.96092	P70460	2179	NA	unchanged
0.130193	0.688645	0.188628	-0.486693	Tyrosine-protein phosphatase non-receptor type 12	Ptpn12	P35831	4	0.129046	4	4	7.4	86.525	0	15.731	0.939282	P35831	1933	NA	unchanged
0.129812	-0.13746	-0.238917	0.765813	Hematological and neurological expressed 1-like protein	Hn1l	Q6PGH2	2	0.0479668	2	2	14.7	20.02	0	17.412	0.976453	Q6PGH2	2744	NA	unchanged
0.129603	0.0475836	-0.0134325	0.354657	Protein quaking	Qki	Q9QYS9;Q9QYS9-8;Q9QYS9-4;Q9QYS9-3;Q9QYS9-2;Q9QYS9-7;Q9QYS9-6;A0A3B2WCH2	6	0.0876841	6	6	22.9	37.67	0	11.498	0.962609	Q9QYS9;Q9QYS9-8;Q9QYS9-4;Q9QYS9-3;Q9QYS9-2;Q9QYS9-7;Q9QYS9-6;A0A3B2WCH2;Q9QYS9-5	4066	NA	unchanged
0.126593	0.429272	1.57111	-1.6206	Protein FAM45A	Fam45a	Q9D8N2;D3YUG1;Q3TH34	3	0.0342568	3	3	8.1	40.42	0	4.8624	0.986502	Q9D8N2;D3YUG1;Q3TH34;D6RIQ6	3841	NA	unchanged
0.126519	0.209752	-0.219129	0.388932	Leucyl-cystinyl aminopeptidase	Lnpep	Q8C129	13	0.220316	13	13	15.7	117.3	0	71.162	0.8882	Q8C129	3061	NA	unchanged
0.124692	0.0703344	0.207255	0.0964861	Alcohol dehydrogenase [NADP(+)]	Akr1a1	Q9JII6;B1AXW3	7	0.187383	7	7	23.7	36.586	0	48.919	0.901299	Q9JII6;B1AXW3	3994	NA	unchanged
0.124293	0.0143576	0.313434	0.0450869	14-3-3 protein theta	Ywhaq	P68254;P68254-2	3	0.0568301	1	1	13.5	27.778	0	255.03	0.972021	P68254;P68254-2	2146	NA	unchanged
0.123275	-0.244515	0.659051	-0.0447092	U5 small nuclear ribonucleoprotein 40 kDa protein	Snrnp40	Q6PE01	5	0.0932226	5	5	26.8	39.275	0	60.368	0.958466	Q6PE01	2735	NA	unchanged
0.123181	0.218415	0.553626	-0.402497	Malate dehydrogenase, mitochondrial	Mdh2	P08249	7	0.128555	7	7	28.1	35.611	0	320.03	0.93877	P08249;A0A0G2JGY4;A0A0G2JF23	1762	NA	unchanged
0.123155	-0.0587969	0.184287	0.243974	Ubiquitin-like-conjugating enzyme ATG3	Atg3	Q9CPX6	3	0.256148	3	3	12.1	35.796	0	20.921	0.865218	Q9CPX6	3637	NA	unchanged
0.122481	0.659001	-0.53682	0.245263	GTPase-activating protein and VPS9 domain-containing protein 1	Gapvd1	Q6PAR5;Q6PAR5-5;Q6PAR5-2;Q6PAR5-6;Q6PAR5-4;F7ADQ2;F7ADT6	9	0.0450328	9	9	8.9	162.4	0	39.556	0.978541	Q6PAR5;Q6PAR5-5;Q6PAR5-2;Q6PAR5-6;Q6PAR5-4;F7ADQ2;F7ADT6;F7ADS7;F6X819;Q6PAR5-3;F6UFP6	2721	NA	unchanged
0.120645	0.594598	-0.0487089	-0.183953	NADH-cytochrome b5 reductase 3;NADH-cytochrome b5 reductase 3 membrane-bound form;NADH-cytochrome b5 reductase 3 soluble form;NADH-cytochrome b5 reductase	Cyb5r3	Q9DCN2;Q9DCN2-2;F2Z456	8	0.241478	8	8	33.9	34.127	0	323.31	0.875164	Q9DCN2;Q9DCN2-2;F2Z456	3911	NA	unchanged
0.115983	-0.1846	0.447612	0.0849371	Spliceosome RNA helicase Ddx39b	Ddx39b	Q9Z1N5	9	0.150036	9	3	20.3	49.035	0	46.48	0.927253	Q9Z1N5	4171	NA	unchanged
0.114475	-1.62828	0.683724	1.28798	RNA 3-terminal phosphate cyclase	RtcA	Q9D7H3	5	0.0492653	5	5	21	39.254	0	50.389	0.975483	Q9D7H3;D3Z263;D6REI7;D6RD00	3824	NA	unchanged
0.113935	-0.858197	0.18534	1.01466	2-aminoethanethiol dioxygenase	Ado	Q6PDY2	5	0.0708277	5	5	27.7	28.372	0	11.832	0.971055	Q6PDY2	2734	NA	unchanged
0.113524	-0.113528	-0.254645	0.708745	Dehydrogenase/reductase SDR family member 1	Dhrs1	Q99L04	4	0.0883714	4	4	15.7	34.005	0	62.127	0.961603	Q99L04	3571	NA	unchanged
0.112428	-0.266074	0.268798	0.334559	Adenylosuccinate lyase	Adsl	P54822;E9Q242;E9Q3T7	5	0.0514674	5	4	16.3	54.866	0	75.942	0.974342	P54822;E9Q242;E9Q3T7;A0A0G2JFL8;A0A0G2JFI8;E9Q0A0	1216	NA	unchanged
0.112276	-1.49521	0.978978	0.853055	Isoamyl acetate-hydrolyzing esterase 1 homolog	Iah1	Q9DB29;A0A1Y7VLY5;A0A1Y7VKA0;A0A1Y7VKC6	4	0.0650325	4	4	15.7	27.974	0	5.7645	0.971245	Q9DB29;A0A1Y7VLY5;A0A1Y7VKA0;A0A1Y7VKC6	397	NA	unchanged
0.11178	-0.249438	0.155654	0.429126	Glucose-induced degradation protein 8 homolog	Gid8	Q9D7M1	8	0.057593	8	8	48.7	26.778	0	103.89	0.971926	Q9D7M1	3826	NA	unchanged
0.111311	-0.114873	0.496263	-0.0474577	Medium-chain specific acyl-CoA dehydrogenase, mitochondrial	Acadm	P45952	6	0.0419232	6	6	15	46.481	0	323.31	0.982381	P45952	1960	NA	unchanged
0.11108	0.0703363	0.250239	0.0126657	Tubulin beta-6 chain	Tubb6	Q922F4	13	0.18504	8	6	36.9	50.09	0	285.54	0.901993	Q922F4	3508	NA	unchanged
0.110899	-0.241147	0.520173	0.0536699	Trifunctional enzyme subunit beta, mitochondrial;3-ketoacyl-CoA thiolase	Hadhb	Q99JY0;D3YXU1	8	0.212795	8	8	19.6	51.386	0	52.61	0.893503	Q99JY0;D3YXU1	3547	NA	unchanged
0.109932	0.031497	0.790015	-0.491717	Leukocyte elastase inhibitor A	Serpinb1a	Q9D154;Z4YK03	6	0.085469	6	6	20.8	42.574	0	291.07	0.962321	Q9D154;Z4YK03;Q5SV42;Q8VHP7	3770	NA	unchanged
0.107806	-0.272937	-0.15338	0.749736	Bifunctional coenzyme A synthase;Phosphopantetheine adenylyltransferase;Dephospho-CoA kinase	Coasy	Q9DBL7	5	0.0650153	5	5	11.4	62.022	0	9.122	0.970818	Q9DBL7	3880	NA	unchanged
0.107588	-0.103751	0.319057	0.107459	PDZ and LIM domain protein 3	Pdlim3	O70209;A0A1B0GSX6	5	0.109943	5	5	28.2	34.299	0	232.03	0.950604	O70209;A0A1B0GSX6	1671	NA	unchanged
0.107037	-2.91531	2.30709	0.929328	PC4 and SFRS1-interacting protein	Psip1	Q99JF8	2	0.0309997	1	1	3	59.696	0	4.5668	0.984505	Q99JF8	3540	NA	unchanged
0.106524	-0.178399	0.288697	0.209273	Eukaryotic initiation factor 4A-III;Eukaryotic initiation factor 4A-III, N-terminally processed	Eif4a3	Q91VC3;E9PV04;A0A0N4SVP8;A2AFK7	7	0.271101	7	7	20	46.839	0	29.256	0.858379	Q91VC3;E9PV04;A0A0N4SVP8;A2AFK7;A0A0N4SVM5	3408	NA	unchanged
0.105738	1.29471	-1.33753	0.360026	Structural maintenance of chromosomes protein 3	Smc3	Q9CW03	17	0.0507082	17	17	17.3	141.55	0	56.767	0.974276	Q9CW03	3689	NA	unchanged
0.105347	0.127582	-0.152289	0.340749	Microtubule-associated protein 1A;MAP1A heavy chain;MAP1 light chain LC2	Map1a	Q9QYR6;A2ARP8;Q9QYR6-2	15	0.100572	15	15	7.7	300.14	0	161.32	0.956359	Q9QYR6;A2ARP8;Q9QYR6-2	723	NA	unchanged
0.104438	-0.223048	0.177392	0.358972	Derlin-1	Derl1	Q99J56	2	0.0646398	2	2	7.6	28.834	0	3.5658	0.969948	Q99J56	3532	NA	unchanged
0.102217	0.325402	0.181886	-0.200637	Pyruvate kinase PKM	Pkm	P52480-2	17	0.167737	2	2	33.7	57.984	0	25.033	0.91434	P52480-2	2027	NA	unchanged
0.10221	-0.305827	0.61476	-0.00230312	Succinyl-CoA ligase [ADP-forming] subunit beta, mitochondrial	Sucla2	Q9Z2I9	5	0.134073	5	5	10.4	50.113	0	39.611	0.935001	Q9Z2I9	4190	NA	unchanged
0.102017	-0.085866	0.252608	0.13931	F-actin-capping protein subunit alpha-1	Capza1	P47753;Q5RKN9;A0A0G2JE27	3	0.0775915	2	2	16.8	32.939	0	17.756	0.967348	P47753;Q5RKN9;A0A0G2JE27	1971	NA	unchanged
0.099967	0.744603	-0.233426	-0.211276	Major prion protein	Prnp	P04925	3	0.12226	3	3	18.9	27.977	0	23.319	0.94632	P04925	1740	NA	unchanged
0.0979649	0.528941	-0.911227	0.676181	DnaJ homolog subfamily C member 11	Dnajc11	Q5U458;E9Q8B3	8	0.0941968	8	8	19.5	63.232	0	16.651	0.957233	Q5U458;E9Q8B3;A2A8D1	2526	NA	unchanged
0.0974449	-0.553214	0.544627	0.300921	Serine/threonine-protein phosphatase 2A 55 kDa regulatory subunit B alpha isoform;Serine/threonine-protein phosphatase 2A 55 kDa regulatory subunit B	Ppp2r2a	Q6P1F6;Q9CWU3	6	0.0597625	6	5	17.4	51.691	0	46.507	0.970752	Q6P1F6;Q9CWU3;Q8BG02	2690	NA	unchanged
0.0970907	-0.172162	0.443835	0.019599	Creatine kinase B-type	Ckb	Q04447	9	0.158382	9	8	30.4	42.713	0	289.7	0.92201	Q04447	2267	NA	unchanged
0.0952984	-0.741006	0.468909	0.557992	28S ribosomal protein S22, mitochondrial	Mrps22	Q9CXW2	5	0.102886	5	5	15.3	41.192	0	9.9361	0.956249	Q9CXW2	3708	NA	unchanged
0.0946004	-0.142558	0.41833	0.00802898	Protein phosphatase 1A	Ppm1a	P49443;Q9EQE2	7	0.128706	4	4	21.5	42.432	0	16.513	0.939528	P49443;Q9EQE2	1995	NA	unchanged
0.0935869	0.252133	0.523849	-0.495221	Alpha-1-syntrophin	Snta1	Q61234;A2AKD7	5	0.037632	5	5	14.9	53.664	0	29.666	0.983417	Q61234;A2AKD7	691	NA	unchanged
0.0934839	0.109664	-0.493737	0.664525	Aminoacylase-1	Acy1	Q99JW2;A0A1L1SS90;A0A0R4J050;A0A1L1SRC1;A0A1L1SRW7	7	0.0502782	7	7	23	45.78	0	14.18	0.975225	Q99JW2;A0A1L1SS90;A0A0R4J050;A0A1L1SRC1;A0A1L1SRW7;A0A1L1SSU4;A0A087WPX1;A0A087WPV3;A0A087WRE0;A0A1L1SRL5	3544	NA	unchanged
0.0934779	0.16055	-1.05538	1.17527	U3 small nucleolar ribonucleoprotein protein IMP4	Imp4	Q8VHZ7	3	0.0425058	3	3	13.1	33.656	0	8.99	0.982643	Q8VHZ7;D6RCI8;F6VY64	3392	NA	unchanged
0.0930376	-0.423503	-0.510808	1.21342	ADP/ATP translocase 1	Slc25a4	P48962	6	0.01257	6	2	16.4	32.904	0	70.464	0.992911	P48962;Q3V132	1990	NA	unchanged
0.092953	-0.0873995	0.220439	0.14582	Aminoacyl tRNA synthase complex-interacting multifunctional protein 2	Aimp2	Q8R010	3	0.119724	3	1	16.6	35.377	0	8.3086	0.946848	Q8R010	3258	NA	unchanged
0.0916986	-0.246779	0.555875	-0.0339994	26S proteasome non-ATPase regulatory subunit 7	Psmd7	P26516	4	0.0585654	4	4	20.6	36.539	0	323.31	0.972691	P26516	1874	NA	unchanged
0.0901791	0.0523367	0.0408716	0.177329	Phenylalanine--tRNA ligase alpha subunit	Farsa	Q8C0C7;E9PWY9	7	0.221884	7	7	19.3	57.598	0	103.52	0.885276	Q8C0C7;E9PWY9;D6RIJ2	1157	NA	unchanged
0.0897417	-0.537631	0.256061	0.550796	Tetratricopeptide repeat protein 9A	Ttc9	Q3V038	2	0.0305788	2	2	11.4	24.35	0	6.5787	0.984651	Q3V038	2456	NA	unchanged
0.0896349	-0.0121813	0.223788	0.0572977	Methylosome protein 50	Wdr77	Q99J09	3	0.0339439	3	3	20.5	36.942	0	41.291	0.986378	Q99J09;F7D5L2	3527	NA	unchanged
0.0887887	-0.0670824	-0.179345	0.512794	Pre-mRNA-processing-splicing factor 8	Prpf8	Q99PV0	39	0.0900108	39	39	20	273.61	0	131.86	0.961097	Q99PV0;B7ZC27	3626	NA	unchanged
0.0887283	0.0749311	0.483819	-0.292565	Nuclease-sensitive element-binding protein 1	Ybx1	P62960;A2BGG7	5	0.0277018	5	4	22.7	35.73	0	323.31	0.986422	P62960;A2BGG7;B2RUF0;A0A0A0MQD2;Q9Z2C8-2;Q9Z2C8	2126	NA	unchanged
0.0883684	-0.708201	1.09284	-0.119538	Phosphatidylinositol 5-phosphate 4-kinase type-2 beta	Pip4k2b	Q80XI4	4	0.0524931	4	4	13	47.318	0	297.76	0.974192	Q80XI4	2848	NA	unchanged
0.0864611	0.999991	-1.48978	0.749171	Opioid growth factor receptor	Ogfr	Q99PG2;Q99PG2-2	3	0.0395181	3	3	6.5	70.678	0	5.9955	0.984297	Q99PG2;Q99PG2-2	3622	NA	unchanged
0.0858418	-1.00117	-0.167235	1.42593	Fermitin family homolog 2	Fermt2	Q8CIB5	7	0.014323	7	7	11.9	77.8	0	18.437	0.992686	Q8CIB5;A6X941	3168	NA	unchanged
0.0847006	0.0226717	0.377198	-0.145768	Microtubule-associated protein RP/EB family member 3	Mapre3	Q6PER3;D3Z6G3;A0A0J9YVB9	3	0.053255	3	3	11.7	31.966	0	79.692	0.972771	Q6PER3;D3Z6G3;A0A0J9YVB9	2737	NA	unchanged
0.0831577	0.094697	-3.02341	3.17818	Exportin-7	Xpo7	Q9EPK7;A0A2I3BQV5;E9PUW7;Q9EPK7-2	10	0.0202426	10	10	10.4	123.81	0	18.645	0.991666	Q9EPK7;A0A2I3BQV5;E9PUW7;Q9EPK7-2	452	NA	unchanged
0.0817661	2.45533	-3.33531	1.12528	Conserved oligomeric Golgi complex subunit 5	Cog5	Q8C0L8	6	0.0200804	6	6	7.8	91.39	0	8.9948	0.99144	Q8C0L8	3058	NA	unchanged
0.0804269	-0.0716047	0.353208	-0.0403223	Elongation factor Tu, mitochondrial	Tufm	Q8BFR5;Q8BFR5-2	6	0.25131	6	6	17.9	49.508	0	173.22	0.867089	Q8BFR5;Q8BFR5-2;A0A0U1RNQ6;A0A0U1RPC4	2869	NA	unchanged
0.0803245	0.199025	-0.333026	0.374974	Deleted in autism protein 1 homolog	NA	Q3USZ8	2	0.0901177	2	2	5.6	49.462	0.001194	3.1531	0.961219	Q3USZ8	2444	NA	unchanged
0.0800625	-0.113017	0.296788	0.0564165	Actin, alpha skeletal muscle	Acta1	P68134	12	0.166301	1	1	42.4	42.051	0	179.34	0.91487	P68134	2145	NA	unchanged
0.0796099	0.106524	0.173711	-0.0414057	NSFL1 cofactor p47	Nsfl1c	Q9CZ44;Q9CZ44-3;A2AT02;Q9CZ44-2	12	0.528645	12	12	37	40.709	0	323.31	0.680231	Q9CZ44;Q9CZ44-3;A2AT02;Q9CZ44-2	3727	NA	unchanged
0.0792411	0.280257	0.266433	-0.308967	EH domain-containing protein 1	Ehd1	Q9WVK4	11	0.173	10	6	27.7	60.602	0	118.54	0.910065	Q9WVK4	4143	NA	unchanged
0.0775448	0.232713	0.379701	-0.379779	Prolyl 4-hydroxylase subunit alpha-2	P4ha2	Q5SX75;Q60716-2;Q60716	10	0.100946	10	10	24	61.014	0	112.96	0.956222	Q5SX75;Q60716-2;Q60716;B0QZH3;B0QZH1;Q5SX76;B0QZH2	2521	NA	unchanged
0.0748898	-0.0342264	0.323476	-0.06458	Guanine nucleotide-binding protein G(i) subunit alpha-2	Gnai2	P08752;A0A0A6YWA9	5	0.160825	5	4	15.8	40.489	0	323.31	0.91844	P08752;A0A0A6YWA9;B2RSH2;P20612;P50149;Q3V3I2;A2AE32;F6QPU5	57	NA	unchanged
0.0713816	0.192815	0.122167	-0.100837	Ubiquitin thioesterase OTUB1	Otub1	Q7TQI3;D3YWF6	3	0.060128	3	3	12.5	31.27	0	185.61	0.971141	Q7TQI3;D3YWF6;D3Z7K0	993	NA	unchanged
0.0711991	0.111218	0.164361	-0.0619822	COP9 signalosome complex subunit 7a	Cops7a	Q9CZ04;Q9CZ04-2;D3YVI6;D3Z440	7	0.053472	7	7	42.2	30.224	0	99.811	0.972948	Q9CZ04;Q9CZ04-2;D3YVI6;D3Z440;D3Z0S0	3724	NA	unchanged
0.0702283	-0.165351	-0.0464849	0.422521	Myb-binding protein 1A	Mybbp1a	Q7TPV4	18	0.210126	18	18	16.7	152.04	0	323.31	0.893335	Q7TPV4	2794	NA	unchanged
0.0694422	-0.374833	0.401203	0.181956	Gephyrin;Molybdopterin adenylyltransferase;Molybdopterin molybdenumtransferase	Gphn	Q8BUV3;A0JNY3	3	0.0192255	3	3	6.4	83.281	0	21.715	0.991208	Q8BUV3;A0JNY3	607	NA	unchanged
0.0679793	0.221473	-0.0838175	0.0662827	Proteasome subunit beta type-3	Psmb3	Q9R1P1	2	0.0117922	2	2	16.1	22.965	0	73.696	0.991687	Q9R1P1	4102	NA	unchanged
0.0677697	0.160062	-0.0253229	0.0685701	Guanidinoacetate N-methyltransferase	Gamt	O35969;O35969-2	5	0.0465926	5	5	33.1	26.336	0	34.366	0.978453	O35969;O35969-2	1640	NA	unchanged
0.0653175	-0.155978	0.0597048	0.292226	Alcohol dehydrogenase class-3	Adh5	P28474	3	0.20132	3	3	12	39.547	0	24.501	0.899025	P28474	1891	NA	unchanged
0.0644108	-0.588363	1.45526	-0.673665	Protein ITFG3	Itfg3	Q8C0Z1;F6SQM4	3	0.0423496	3	3	6.3	60.575	0	8.0622	0.981689	Q8C0Z1;F6SQM4;D3Z6P3	1351	NA	unchanged
0.0636346	0.12799	-0.162723	0.225636	40S ribosomal protein S6	Rps6	P62754	4	0.145533	4	4	16.1	28.68	0	11.906	0.929409	P62754	2115	NA	unchanged
0.063035	-0.379254	-0.0273924	0.595752	Eukaryotic initiation factor 4A-II;Eukaryotic initiation factor 4A-II, N-terminally processed	Eif4a2	P10630;P10630-2;E9Q561;Q8BTU6;A0A338P6X5	9	0.056191	3	3	25.8	46.402	0	10.555	0.972141	P10630;P10630-2;E9Q561;Q8BTU6;A0A338P6X5	1776	NA	unchanged
0.0615638	0.0471697	0.0581865	0.0793352	Perilipin-3	Plin3	Q9DBG5	9	0.0263516	9	9	33	47.262	0	145.37	0.987638	Q9DBG5;A0A3B2WCW2	3873	NA	unchanged
0.0600468	-0.250056	0.215938	0.214259	T-complex protein 1 subunit theta	Cct8	P42932;H3BL49;H3BJB6	8	0.0625104	8	8	15.3	59.555	0	99.024	0.971014	P42932;H3BL49;H3BJB6;H3BLL1;H3BKG2;H3BKR8	1956	NA	unchanged
0.0593316	-0.0189466	-0.156432	0.353374	Branched-chain-amino-acid aminotransferase, mitochondrial;Branched-chain-amino-acid aminotransferase	Bcat2	O35855;O88374;A0A1B0GX27	5	0.0229723	5	5	13.7	44.127	0	17.812	0.988987	O35855;O88374;A0A1B0GX27;A0A1B0GST1;A0A1B0GQY4	321	NA	unchanged
0.0586805	-0.128386	0.125146	0.179282	U2 small nuclear ribonucleoprotein A	Snrpa1	P57784;G5E883	9	0.0409011	9	9	46.7	28.357	0	166.42	0.983196	P57784;G5E883;A0A0U1RNZ6	2057	NA	unchanged
0.0579418	-0.589744	0.236476	0.527093	Pyridoxal kinase	Pdxk	Q8K183	4	0.0416534	4	4	16.7	35.015	0	7.3875	0.982261	Q8K183	3209	NA	unchanged
0.0569353	0.269809	-0.61288	0.513877	NA	Sec16a	E9QAT4-2;E9QAT4	15	0.0221989	15	15	10.9	256.47	0	39.667	0.988977	E9QAT4-2;E9QAT4;F7BPW6	1299	NA	unchanged
0.0568101	0.898202	-0.472747	-0.255025	Pre-mRNA-processing factor 40 homolog A	Prpf40a	Q9R1C7;A0A6Q6PUT5;A0A1B0GRU8;Q9R1C7-2	7	0.0233661	7	7	8.4	108.48	0	12.573	0.988416	Q9R1C7;A0A6Q6PUT5;A0A1B0GRU8;Q9R1C7-2;A2AQW6;A0A1B0GSF1	603	NA	unchanged
0.0565583	0.329215	0.152259	-0.311799	NA	Arfip1	G5E8V9;E9Q3G5;E9QAY5	4	0.0391952	4	1	15.5	41.518	0	50.857	0.983509	G5E8V9;E9Q3G5;E9QAY5	1511	NA	unchanged
0.0544596	0.201646	0.0831175	-0.121385	TBC1 domain family member 1	Tbc1d1	Q60949;E9Q6L4;Q60949-2	10	0.0388062	10	10	9.7	142.02	0	35.635	0.983644	Q60949;E9Q6L4;Q60949-2;Q8BYJ6;F6QUA9;F6SUV7;E9Q6Q8;E0CX53;Q8BYJ6-5	1254	NA	unchanged
0.0530456	-0.835256	0.720532	0.27386	Protein lunapark	Lnp	Q7TQ95;A2ASL8;A2ASM0	3	0.0335472	3	3	10.1	47.499	0	13.661	0.985851	Q7TQ95;A2ASL8;A2ASM0	728	NA	unchanged
0.051987	0.100499	0.173106	-0.117644	Actin-related protein 3	Actr3	Q99JY9	9	0.119723	9	9	25.8	47.357	0	117.71	0.946349	Q99JY9;Q641P0;A0A087WRA1;A0A087WS98;A0A087WP86;A0A087WQ14;Q641P0-2;A0A087WQ83	3548	NA	unchanged
0.05183	0.0644102	0.178321	-0.0872412	Tumor susceptibility gene 101 protein	Tsg101	Q61187;A0A1B0GRX2;A0A1B0GS10;A0A1B0GS09	2	0.0139094	2	2	4.9	44.123	0	5.1962	0.992645	Q61187;A0A1B0GRX2;A0A1B0GS10;A0A1B0GS09	2568	NA	unchanged
0.0511324	-0.593128	0.48117	0.265355	TGF-beta-activated kinase 1 and MAP3K7-binding protein 1	Tab1	Q8CF89	2	0.0660703	2	2	3.8	54.616	0	3.611	0.971044	Q8CF89	3131	NA	unchanged
0.0497878	-0.329316	0.962914	-0.484235	Beta-enolase;Enolase	Eno3	P21550;J3QPZ9	4	0.0255046	1	1	15.7	47.024	0	49.612	0.988268	P21550;J3QPZ9	1846	NA	unchanged
0.0489256	0.394753	0.0747595	-0.322736	55 kDa erythrocyte membrane protein	Mpp1	P70290;A2AN84;B7ZCL9;B7ZCL8;B7ZCM0	4	0.0381141	4	4	11.6	52.227	0	6.3331	0.982999	P70290;A2AN84;B7ZCL9;B7ZCL8;B7ZCM0	711	NA	unchanged
0.0485551	-2.49612	0.302209	2.33958	14-3-3 protein beta/alpha;14-3-3 protein beta/alpha, N-terminally processed	Ywhab	Q9CQV8;Q9CQV8-2	4	0.0161116	3	2	22.4	28.086	0	288.62	0.99149	Q9CQV8;Q9CQV8-2;A2A5N1	3669	NA	unchanged
0.0480223	-0.413352	0.349708	0.207711	Glutaredoxin-3	Glrx3	Q9CQM9;A0A1B0GS58	3	0.0206516	3	3	17.5	37.778	0	20.185	0.991204	Q9CQM9;A0A1B0GS58;A0A1B0GSD3;A0A1B0GT04	308	NA	unchanged
0.0474367	-0.35958	0.809171	-0.307281	Early endosome antigen 1	Eea1	Q8BL66	9	0.0243961	9	9	9.1	160.91	0	36.593	0.987156	Q8BL66;A0A1W2P7A6	2953	NA	unchanged
0.0425857	-0.445409	1.86246	-1.28929	Serine/arginine-rich splicing factor 5	Srsf5	O35326;Q9D8S5	3	0.0121391	2	2	10	30.891	0.0030761	2.5857	0.992464	O35326;Q9D8S5	1610	NA	unchanged
0.0411336	-0.448655	0.360671	0.211385	Nucleophosmin	Npm1	Q61937;Q5SQB0;Q9DAY9;Q5SQB5	3	0.0328348	3	3	16.4	32.56	0	323.31	0.986047	Q61937;Q5SQB0;Q9DAY9;Q5SQB5	2502	NA	unchanged
0.0391479	0.379312	-0.283714	0.0218458	Probable aminopeptidase NPEPL1	Npepl1	Q6NSR8	3	0.00757273	3	3	7.1	55.939	0	37.43	0.996506	Q6NSR8;F6T2H5	2678	NA	unchanged
0.0377175	-0.332595	1.11276	-0.667012	Mitogen-activated protein kinase 3;Mitogen-activated protein kinase	Mapk3	Q63844;A0A0U1RPX4;D3Z3G6	7	0.0144751	6	6	23.9	43.066	0	19.5	0.992916	Q63844;A0A0U1RPX4;D3Z3G6;A0A0U1RPZ0;D3Z6D8;Q61532;E9PXX5;E9Q3I6	2627	NA	unchanged
0.0376158	-0.0894804	0.221467	-0.0191393	14-3-3 protein eta	Ywhah	P68510	5	0.0251732	3	3	25.2	28.211	0	323.31	0.986254	P68510	2149	NA	unchanged
0.0375789	0.164884	0.13457	-0.186717	RNA-binding protein 38	Rbm38	Q62176;G3UWX7	4	0.0336064	4	1	23.2	25.363	0	15.632	0.986157	Q62176;G3UWX7	2605	NA	unchanged
0.0374441	-0.225938	-0.0598879	0.398158	Junctional sarcoplasmic reticulum protein 1	Jsrp1	Q3MI48;M0QW57;Q3MI48-2	4	0.0392494	4	4	13.6	36.092	0	75.707	0.983965	Q3MI48;M0QW57;Q3MI48-2	1565	NA	unchanged
0.0361878	-1.1306	1.47559	-0.236428	Calcium uniporter protein, mitochondrial	Mcu	Q3UMR5;Q3UMR5-2	6	0.0146829	6	6	16.9	39.681	0	10.201	0.992831	Q3UMR5;Q3UMR5-2	2432	NA	unchanged
0.0356843	-0.788783	-0.838338	1.73417	Unconventional myosin-X	Myo10	F8VQB6;F8VQB6-2;D3YXU7	18	0.00835547	18	18	11.3	237.32	0	62.829	0.996122	F8VQB6;F8VQB6-2;D3YXU7;E9Q5G1;D3YZ13;D3YXW4;D3Z2P4;D3Z2E0;F6UVU0	1412	NA	unchanged
0.0355196	0.421496	-0.381381	0.0664434	Acyl-CoA dehydrogenase family member 9, mitochondrial	Acad9	Q8JZN5	7	0.0227346	7	7	14.6	68.721	0	29.889	0.989142	Q8JZN5;A0A0G2JDY4;A0A0G2JF25	3187	NA	unchanged
0.0323973	0.140256	0.0355577	-0.0786219	Fascin	Fscn1	Q61553	15	0.066295	15	15	30.6	54.507	0	96.717	0.971662	Q61553;F7BDR1;A0A0G2JDU7	2578	NA	unchanged
0.0305427	0.00220776	0.471786	-0.382365	Crk-like protein	Crkl	P47941;A0A338P675;A0A338P6Q0	5	0.0513197	5	5	21.1	33.83	0	20.823	0.974329	P47941;A0A338P675;A0A338P6Q0	1979	NA	unchanged
0.0303303	-0.269464	-0.345424	0.705878	Vacuole membrane protein 1	Vmp1	Q99KU0	3	0.018036	3	3	12.8	45.96	0	7.2982	0.993561	Q99KU0;Q5SXR2	3568	NA	unchanged
0.0298115	0.0431318	0.357251	-0.310948	Delta-sarcoglycan	Sgcd	P82347;A2ACH6	2	0.0301361	2	2	10	32.133	0	22.224	0.984674	P82347;A2ACH6	655	NA	unchanged
0.029554	-0.448215	0.0116816	0.525195	Eukaryotic translation initiation factor 4H	Eif4h	Q9WUK2;Q9WUK2-2	8	0.0189974	8	8	33.5	27.341	0	150.82	0.991464	Q9WUK2;Q9WUK2-2	4126	NA	unchanged
0.0283365	0.709161	-0.0483236	-0.575828	Monoacylglycerol lipase ABHD12	Abhd12	Q99LR1;D6RFU2;Q99LR1-2	4	0.0162676	4	4	11.3	45.269	0	6.921	0.991549	Q99LR1;D6RFU2;Q99LR1-2	3595	NA	unchanged
0.0232522	-0.0249109	0.169032	-0.0743647	STAM-binding protein	Stambp	Q9CQ26	2	0.0252574	2	2	4.7	48.513	0	4.45	0.987042	Q9CQ26	3642	NA	unchanged
0.0230682	0.377894	-0.716938	0.408248	Kinesin-like protein KIF3A;Kinesin-like protein	Kif3a	P28741;Q3TET1;Q3UI47;B1AQZ2	5	0.00828707	5	4	8.8	80.169	0	85.054	0.99585	P28741;Q3TET1;Q3UI47;B1AQZ2;E9PX57;F6V6Z9;B1AQZ5	796	NA	unchanged
0.0217476	-2.99479	1.75069	1.30934	39S ribosomal protein L45, mitochondrial	Mrpl45	Q9D0Q7	5	0.0055161	5	5	17	35.41	0	10.682	0.997764	Q9D0Q7;F6QAU7	3765	NA	unchanged
0.0217409	-1.51789	0.178649	1.40446	Long-chain fatty acid transport protein 4	Slc27a4	Q91VE0	5	0.0115008	5	5	10.3	72.318	0	10.734	0.991956	Q91VE0	3411	NA	unchanged
0.0216602	-1.25101	1.16721	0.148787	Omega-amidase NIT2	Nit2	Q9JHW2;A0A338P7A1;A0A338P6G0	2	0.00977966	2	2	9.4	30.501	0	60.008	0.993878	Q9JHW2;A0A338P7A1;A0A338P6G0	479	NA	unchanged
0.0203606	-0.700515	0.61757	0.144027	SET and MYND domain-containing protein 5	Smyd5	Q3TYX3	3	0.021135	3	3	10.3	47.095	0	6.7766	0.990632	Q3TYX3	2360	NA	unchanged
0.0189943	-0.267968	0.348514	-0.0235624	Protein disulfide-isomerase A6	Pdia6	Q922R8;Q3TML0;F7DBQ0	5	0.0339427	5	5	15.9	48.1	0	323.31	0.985925	Q922R8;Q3TML0;F7DBQ0	3517	NA	unchanged
0.0179548	-0.510507	0.41685	0.147521	Cell division cycle protein 23 homolog	Cdc23	Q8BGZ4;A0A0R4J1W7;G3X8W7;Q8BGZ4-2	8	0.0122477	8	8	17.6	68.561	0	13.438	0.992741	Q8BGZ4;A0A0R4J1W7;G3X8W7;Q8BGZ4-2	249	NA	unchanged
0.0176071	-0.31	-0.0701265	0.432948	U1 small nuclear ribonucleoprotein A	Snrpa	Q62189;D3Z0S6	4	0.00738722	4	4	23.7	31.835	0	24.475	0.99646	Q62189;D3Z0S6;D6RI83	2607	NA	unchanged
0.016448	-0.0342188	0.429299	-0.345737	Protein disulfide-isomerase	P4hb	P09103;E9Q8G8	4	0.0261948	4	4	9.4	57.058	0	323.31	0.987428	P09103;E9Q8G8	1764	NA	unchanged
0.0160753	-1.48016	0.387668	1.14071	Centromere/kinetochore protein zw10 homolog	Zw10	O54692	2	0.00473419	2	2	4.5	88.062	0	3.6467	0.997616	O54692	1641	NA	unchanged
0.0156921	-0.42496	0.633002	-0.160966	Beta-parvin	Parvb	Q9ES46	4	0.00444555	4	3	17.8	41.669	0	74.937	0.996797	Q9ES46	3960	NA	unchanged
0.0130943	0.524907	0.108581	-0.594205	Glyoxalase domain-containing protein 4	Glod4	Q9CPV4;E9Q197;Q9CPV4-2;E9Q055;E9Q2R6;F6ZTG3;Q9CPV4-3	4	0.0177416	4	4	18.5	33.316	0	256.63	0.99325	Q9CPV4;E9Q197;Q9CPV4-2;E9Q055;E9Q2R6;F6ZTG3;Q9CPV4-3;F7BB55	1210	NA	unchanged
0.013058	-0.167315	0.0769968	0.129493	NA	Gcn1l1	E9PVA8	41	0.0326498	41	41	18.3	293.02	0	156.26	0.985301	E9PVA8	1138	NA	unchanged
0.0107527	0.0995283	-0.257527	0.190257	AP-1 complex subunit mu-1	Ap1m1	P35585	8	0.0151899	8	8	22.7	48.542	0	41.61	0.992256	P35585;Q9WVP1;Q9WVP1-2;D3YZ71;A0A0R4IZX6;A0A0R4J1L4;S4R1Q4;A0A1D5RLW6;A0A1L1SQU9;A0A1L1SUA0	1931	NA	unchanged
0.010747	-0.189183	-1.00042	1.22185	Transcription elongation factor A protein 1	Tcea1	P10711;E9PYD5;P10711-2	6	0.00603474	6	6	25.6	33.88	0	15.193	0.997054	P10711;E9PYD5;P10711-2;B7ZCS4;F6XMY4;Q9QVN7	1173	NA	unchanged
0.00800864	-1.35341	-0.751107	2.12854	60S ribosomal protein L19;Ribosomal protein L19	Rpl19	P84099;A2A547	3	0.000842662	3	3	16.8	23.466	0	192.9	0.999292	P84099;A2A547	617	NA	unchanged
0.00676441	0.105926	0.178473	-0.264106	40S ribosomal protein S3	Rps3	P62908;A0A140LI77;D3YV43	6	0.00694044	6	6	30	26.674	0	204.03	0.996313	P62908;A0A140LI77;D3YV43	2123	NA	unchanged
0.0064141	0.312901	-0.550218	0.256558	Nucleoporin NUP53	Nup35	Q8R4R6;A2ATJ2	5	0.00266415	5	5	25.8	34.785	0	299.51	0.99807	Q8R4R6;A2ATJ2	3320	NA	unchanged
0.00512282	-0.235023	0.200877	0.0495138	Eukaryotic translation initiation factor 4 gamma 3	Eif4g3	Q80XI3;A2AMI2;Q80XI3-2;Z4YKC4;A0A0R4J112;A0A0N4SVL0;Q80XI3-4;Q80XI3-3;A2AMI7	10	0.00541617	10	10	7.6	174.89	0	14.639	0.997563	Q80XI3;A2AMI2;Q80XI3-2;Z4YKC4;A0A0R4J112;A0A0N4SVL0;Q80XI3-4;Q80XI3-3;A2AMI7;A2AMI6	703	NA	unchanged
0.00182374	-0.47281	0.27443	0.203851	26S proteasome non-ATPase regulatory subunit 13	Psmd13	Q9WVJ2;E9Q5I9;F6ZQQ3	10	0.00146599	10	10	35.6	42.809	0	135.52	0.999396	Q9WVJ2;E9Q5I9;F6ZQQ3;E9Q0U1;E9PY93;F6PXS6	1242	NA	unchanged
0.00176652	0.0282412	0.142085	-0.165027	40S ribosomal protein S10	Rps10	P63325;A0A338P731;Q3UW83;A0A338P7K4;A0A3B2W864	3	0.000830742	3	3	26.7	18.916	0	43.118	0.998986	P63325;A0A338P731;Q3UW83;A0A338P7K4;A0A3B2W864	2137	NA	unchanged
0.000969887	-0.330993	0.330287	0.00361538	T-complex protein 1 subunit delta	Cct4	P80315;G5E839	14	0.00128212	14	14	30.2	58.066	0	270.27	0.999098	P80315;G5E839;G3UYW5	2188	NA	unchanged
-0.000372251	-0.272498	0.622142	-0.35076	Sorting nexin-7	Snx7	F8WI30;Q9CY18;F7D3B8;F6RSR4	4	0.000406007	4	4	10.6	50.878	0	115.21	0.998992	F8WI30;Q9CY18;F7D3B8;F6RSR4	1433	NA	unchanged
-0.00125662	0.0278864	-0.102916	0.0712595	Malate dehydrogenase, cytoplasmic	Mdh1	P14152;A0A5F8MPN8	6	0.00112427	6	6	20.7	36.511	0	91.36	0.999007	P14152;A0A5F8MPN8;B1ATQ3	1799	NA	unchanged
-0.00159232	0.712125	-0.966601	0.2497	1,5-anhydro-D-fructose reductase	Akr1e2	Q9DCT1;Q8CEB6	2	0.000798797	2	2	7.3	34.46	0.0040995	2.4369	0.99862	Q9DCT1;Q8CEB6	3914	NA	unchanged
-0.00383981	-0.197631	-0.683976	0.870088	Phosphatidylinositide phosphatase SAC1	Sacm1l	Q9EP69;A0A5F8MPK9	11	0.00224051	11	11	22	66.943	0	45.932	0.998234	Q9EP69;A0A5F8MPK9	581	NA	unchanged
-0.00469112	-0.202028	0.859976	-0.672021	Breast carcinoma-amplified sequence 3 homolog	Bcas3	Q8CCN5;Q0VF62;B1AR74;B1AR76;F7CPM1;F7C0F2	6	0.00291675	6	6	8.1	101.02	0	18.731	0.998204	Q8CCN5;Q0VF62;B1AR74;B1AR76;F7CPM1;F7C0F2;F6VJ09;B1B0B3;Q8CCN5-2	799	NA	unchanged
-0.00491365	-0.663838	0.216567	0.43253	Zinc finger protein ZPR1	Zpr1	Q62384;F8WHU9	6	0.00298338	6	6	15.5	50.714	0	32.617	0.998509	Q62384;F8WHU9	1430	NA	unchanged
-0.00541782	-0.547784	0.0984125	0.433118	TP53-regulating kinase	Tp53rk	Q99PW4;Q5U452;A2A5R0;Q543M9	3	0.00346408	3	3	16	27.393	0	118.38	0.997955	Q99PW4;Q5U452;A2A5R0;Q543M9	2525	NA	unchanged
-0.00581455	-0.23054	-0.196643	0.409739	NA	Dnajc13	G3X922;D4AFX7	16	0.00382416	16	16	10.5	254.44	0	42.964	0.997802	G3X922;D4AFX7;A0A1L1STR9;A0A087WS25	1097	NA	unchanged
-0.00753307	0.395993	0.114758	-0.533351	WW domain-binding protein 2	Wbp2	P97765;P97765-2	2	0.00451074	2	2	7.3	28.032	0	4.7465	0.997234	P97765;P97765-2	2232	NA	unchanged
-0.00802008	0.0504656	0.100312	-0.174838	Sorting nexin-5	Snx5	Q9D8U8	3	0.00990684	3	3	8.4	46.797	0	19.869	0.994624	Q9D8U8	3843	NA	unchanged
-0.00947936	-0.877197	1.10248	-0.25372	Nucleolysin TIAR;Nucleolysin TIA-1	Tial1	P70318;Q921W2;Q8CII5;D3Z4H6;Q80ZW7;G5E8L2;D6RGU1;D3Z3Y4;P52912	3	0.0026507	3	3	8.7	43.388	0	5.3024	0.997634	P70318;Q921W2;Q8CII5;D3Z4H6;Q80ZW7;G5E8L2;D6RGU1;D3Z3Y4;P52912;A0A0N4SVR8;A0A0N4SW78;A0A0U1RPB0;A0A0N4SUX1;A0A0U1RP00;A0A0U1RPE1;D3YY02;A0A0U1RPD3	2164	NA	unchanged
-0.0111812	-0.0909643	0.121789	-0.0643682	Heterogeneous nuclear ribonucleoproteins A2/B1	Hnrnpa2b1	O88569;O88569-2;O88569-3	12	0.00659094	12	8	48.4	37.402	0	323.31	0.99651	O88569;O88569-2;O88569-3	1699	NA	unchanged
-0.0133829	-1.30649	0.845122	0.421216	Oxygen-dependent coproporphyrinogen-III oxidase, mitochondrial	Cpox	P36552	7	0.00451803	7	7	20.3	49.714	0	29.163	0.997671	P36552	1936	NA	unchanged
-0.0139272	-0.575995	1.28777	-0.753558	ATP-binding cassette sub-family B member 10, mitochondrial	Abcb10	Q9JI39	5	0.00633603	5	5	8.5	77.187	0	8.0844	0.996651	Q9JI39	3988	NA	unchanged
-0.0153151	-0.240211	0.0801802	0.114085	V-type proton ATPase subunit E 1	Atp6v1e1	P50518;A0A0N4SW07	7	0.00723754	7	6	28.8	26.157	0	55.398	0.996312	P50518;A0A0N4SW07;A0A0N4SWA3;A0A0N4SW34	2006	NA	unchanged
-0.0186402	0.225179	-0.245469	-0.0356302	Protein FAM114A2	Fam114a2	Q8VE88;Q8VE88-2	3	0.029398	3	3	10.3	54.044	0	138.94	0.984951	Q8VE88;Q8VE88-2	3377	NA	unchanged
-0.0233412	-0.0491858	-0.481606	0.460769	Exosome complex component MTR3	Exosc6	Q8BTW3	4	0.0164992	4	4	20.1	28.37	0	13.94	0.991952	Q8BTW3	2997	NA	unchanged
-0.0234022	-0.541799	0.30918	0.162412	Polyadenylate-binding protein-interacting protein 1	Paip1	F6Y616;Q8VE62;D3Z3J6;G3UYE5	3	0.0315877	3	3	6	53.963	0	6.2622	0.984384	F6Y616;Q8VE62;D3Z3J6;G3UYE5;G3UZ67;G3UZS6	1378	NA	unchanged
-0.0242567	0.119817	-0.0607138	-0.131873	COP9 signalosome complex subunit 1	Gps1	Q99LD4;G3UXW9;Q3MIA8;A0A140LJB7;B1ATU4;Q99LD4-2	8	0.0688844	8	8	25.3	53.442	0	205.1	0.970669	Q99LD4;G3UXW9;Q3MIA8;A0A140LJB7;B1ATU4;Q99LD4-2	1461	NA	unchanged
-0.0268984	0.637561	-0.988647	0.270391	Phospholipase A-2-activating protein	Plaa	P27612	11	0.0219788	11	11	18.5	87.22	0	188.32	0.988899	P27612;F7D1R5	1881	NA	unchanged
-0.0273345	0.365911	-0.486785	0.0388708	Polyubiquitin-C;Ubiquitin;Ubiquitin-related 1;Ubiquitin-related 2;Polyubiquitin-B;Ubiquitin;Ubiquitin-40S ribosomal protein S27a;Ubiquitin;40S ribosomal protein S27a;Ubiquitin-60S ribosomal protein L40;Ubiquitin;60S ribosomal protein L40	Kxd1	E9Q4P0;E9QNP0;P0CG50;P0CG49;P62983;P62984;A0A0A6YW67;E9Q9J0;E9Q5F6;Q5SX22	5	0.00982547	5	5	26.4	22.233	0	216.57	0.994317	E9Q4P0;E9QNP0;P0CG50;P0CG49;P62983;P62984;A0A0A6YW67;E9Q9J0;E9Q5F6;Q5SX22;Q80XH1;D3YXX6;D3Z2M8;D3YWA5;G3X9Z9	1234	NA	unchanged
-0.0276622	0.0140352	-0.462774	0.365752	Exocyst complex component 1	Exoc1	Q8R3S6;Q5PPR2;Q6P1Y9	5	0.0133388	5	5	7.8	101.89	0	9.4985	0.993117	Q8R3S6;Q5PPR2;Q6P1Y9	2498	NA	unchanged
-0.028096	-0.976222	-1.31615	2.20808	Cadherin-2	Cdh2	P15116;D3YYT0	4	0.00533038	4	4	4.3	99.795	0	18.432	0.997125	P15116;D3YYT0	1014	NA	unchanged
-0.0288305	-0.24264	0.191548	-0.0353994	Deoxyribose-phosphate aldolase	Dera	Q91YP3;A0A0N4SUV7;A0A0N4SUT8;A0A0N4SVH5;A0A0N4SVW1	3	0.0755702	3	3	13.2	34.975	0	6.0364	0.966852	Q91YP3;A0A0N4SUV7;A0A0N4SUT8;A0A0N4SVH5;A0A0N4SVW1;A0A0N4SV34	136	NA	unchanged
-0.0295719	0.0964575	0.0267992	-0.211972	Phosphatidylinositol transfer protein alpha isoform	Pitpna	P53810;J3QPW1;J3QQ30	3	0.0688275	3	3	11.1	31.893	0	6.6933	0.970369	P53810;J3QPW1;J3QQ30	1553	NA	unchanged
-0.0296272	-0.0698271	-0.14605	0.126996	NudC domain-containing protein 3	Nudcd3	Q8R1N4;Q8R1N4-3;Q8R1N4-2;A0A0A0MQL8	10	0.0366196	10	10	37.7	40.89	0	193.55	0.984815	Q8R1N4;Q8R1N4-3;Q8R1N4-2;A0A0A0MQL8;Q8R1N4-4	3279	NA	unchanged
-0.0305325	-0.173194	-0.186505	0.268102	Zinc finger CCCH domain-containing protein 14	Zc3h14	Q8BJ05;Q8BJ05-2;Q8BJ05-3	7	0.0394497	7	7	11.7	82.408	0	38.986	0.983915	Q8BJ05;Q8BJ05-2;Q8BJ05-3;A0A1Y7VJD9;A0A1Y7VK20;A0A1Y7VK72	2936	NA	unchanged
-0.0311626	-1.32184	0.834859	0.393495	Eukaryotic translation initiation factor 3 subunit M	Eif3m	Q99JX4;A2A702;A2A701	5	0.0159147	5	5	21.7	42.516	0	249.03	0.991341	Q99JX4;A2A702;A2A701	3545	NA	unchanged
-0.0324666	0.0945158	-0.556699	0.364783	Histone H2A type 2-A;Histone H2A type 2-C;Histone H2A type 1-F;Histone H2A type 1-H;Histone H2A;Histone H2A type 3;Histone H2A type 1-K;Histone H2A.J;Histone H2A type 2-B;Histone H2A.Z;Histone H2A.V;Histone H2AX	Hist2h2aa1	Q6GSS7;Q64523;C0HKE8;Q8CGP5;A0A0N4SV66;C0HKE1;C0HKE2;C0HKE3;C0HKE4;C0HKE5;C0HKE9;C0HKE6;C0HKE7;Q8CGP6;Q8CGP4;Q8BFU2;Q8CGP7;Q8R1M2;Q64522;P0C0S6;Q3THW5;P27661	4	0.0171347	4	4	50	14.095	0	78.951	0.992713	Q6GSS7;Q64523;C0HKE8;Q8CGP5;A0A0N4SV66;C0HKE1;C0HKE2;C0HKE3;C0HKE4;C0HKE5;C0HKE9;C0HKE6;C0HKE7;Q8CGP6;Q8CGP4;Q8BFU2;Q8CGP7;Q8R1M2;Q64522;P0C0S6;Q3THW5;P27661;G3UWL7;Q8R029;Q3UA95	2646	NA	unchanged
-0.0340598	-0.0962934	-0.209992	0.204106	RuvB-like 1	Ruvbl1	P60122	6	0.0565336	6	6	19.3	50.213	0	33.227	0.971863	P60122;D3YW60	2074	NA	unchanged
-0.0340605	0.103829	0.346389	-0.5524	26S protease regulatory subunit 4	Psmc1	P62192	6	0.0177318	6	6	11.1	49.184	0	280.3	0.992806	P62192	2101	NA	unchanged
-0.0343803	0.066577	-0.606833	0.437116	Very-long-chain enoyl-CoA reductase	Tecr	Q9CY27;G3UWE1;A0A5F8MQC8;Q52L67;Q3TAN8;A0A5F8MPU6	6	0.032744	6	6	17.5	36.09	0	12.938	0.985639	Q9CY27;G3UWE1;A0A5F8MQC8;Q52L67;Q3TAN8;A0A5F8MPU6;A0A1D5RLH3;A0A1D5RLB4	3710	NA	unchanged
-0.0361032	-0.574098	0.338212	0.127576	T-complex protein 1 subunit beta	Cct2	P80314;A0A1W2P7B7	11	0.0320279	11	11	28	57.477	0	323.31	0.984842	P80314;A0A1W2P7B7;A0A1W2P828;A0A1W2P871;A0A1W2P8B6;A0A1W2P6Q3	2187	NA	unchanged
-0.0367562	-0.873876	0.479215	0.284392	Isocitrate dehydrogenase [NADP], mitochondrial	Idh2	P54071;D6RIL6	9	0.0169765	9	8	20.8	50.906	0	69.907	0.992563	P54071;D6RIL6;A0A0U1RP68;A0A0U1RPR1	2037	NA	unchanged
-0.0368541	-0.0583525	-0.164325	0.112115	Estradiol 17-beta-dehydrogenase 8	Hsd17b8	P50171;P50171-2;G3UX44	5	0.0199189	5	5	28.6	26.588	0	128.32	0.99109	P50171;P50171-2;G3UX44;A0A494BA51;A0A494BAF4	2001	NA	unchanged
-0.0380297	0.60344	-0.52889	-0.18864	Kinesin-1 heavy chain;Kinesin-like protein	Kif5b	Q61768;E9QAK5	19	0.0450246	19	16	21.9	109.55	0	323.31	0.978158	Q61768;E9QAK5	2590	NA	unchanged
-0.039457	-0.89215	0.160346	0.613433	Casein kinase I isoform epsilon	Csnk1e	Q9JMK2	3	0.0167718	3	2	9.4	47.321	0	9.1201	0.99195	Q9JMK2;A8Y2Z5;A8Y2Z9;A0A2R8W6S2;F7A4U8;Q3TYE1	4037	NA	unchanged
-0.0408942	-0.622881	0.0549459	0.445252	Gamma-soluble NSF attachment protein	Napg	Q9CWZ7;A0A494BAE3;A0A494BA20;D3Z4B2	2	0.0173848	2	2	8	34.732	0	148.22	0.992819	Q9CWZ7;A0A494BAE3;A0A494BA20;D3Z4B2	528	NA	unchanged
-0.0431941	-0.194779	-0.272668	0.337865	ATPase Asna1	Asna1	O54984	5	0.0976218	5	5	20.1	38.822	0	14.357	0.957816	O54984	1654	NA	unchanged
-0.0441408	-0.197558	-0.26554	0.330676	Retinol dehydrogenase 13	Rdh13	Q8CEE7;A0A0R4J1N8	2	0.0695803	2	2	9	36.464	0	5.8158	0.970835	Q8CEE7;A0A0R4J1N8	243	NA	unchanged
-0.0445604	0.0932703	0.111808	-0.338759	Actin-like protein 6A	Actl6a	Q9Z2N8;A0A0A6YWG8;D3YVN1	5	0.042426	5	5	15.4	47.447	0	59.683	0.982012	Q9Z2N8;A0A0A6YWG8;D3YVN1;A0A0A6YWR1;D3Z4L2;F8WI57;Q99MR0	4194	NA	unchanged
-0.0464722	0.2413	-1.75124	1.37053	Mitofusin-1	Mfn1	Q811U4;D3Z4L5;D3Z5P8	3	0.0196933	3	3	5.1	83.725	0	7.4984	0.991227	Q811U4;D3Z4L5;D3Z5P8;F6XRI9	2865	NA	unchanged
-0.0465212	-0.55498	0.420587	-0.00516987	Phosphatidylinositol transfer protein beta isoform	Pitpnb	P53811;Q8JZZ5	3	0.0253138	3	3	7.4	31.487	0	4.5609	0.987394	P53811;Q8JZZ5	2034	NA	unchanged
-0.0469567	0.329547	0.385041	-0.855458	Calcium uptake protein 2, mitochondrial	Micu2	Q8CD10	4	0.0554588	4	4	12.5	49.475	0	32.824	0.972405	Q8CD10	3125	NA	unchanged
-0.0486066	-0.409673	-0.429032	0.692885	Voltage-dependent L-type calcium channel subunit beta-1	Cacnb1	Q8R3Z5-3;A2A545;A2A542;Q8R3Z5-2;A0A0R4J194;Q8R3Z5;A2A543;Q8R3Z5-4	9	0.0297521	9	9	27.1	52.946	0	52.147	0.985097	Q8R3Z5-3;A2A545;A2A542;Q8R3Z5-2;A0A0R4J194;Q8R3Z5;A2A543;Q8R3Z5-4;Q8R0S4-1;J3QK20;Q8R0S4;Q8R0S4-2;Q8CC27;Q8CC27-2;Q8CC27-3;A0A0A6YWX5;C7IVS7;Q8CC27-4	616	NA	unchanged
-0.049283	0.0466776	0.279168	-0.473695	Vacuolar protein sorting-associated protein 37C	Vps37c	Q8R105;A0A494BAY0;A0A494BAR3	3	0.0766539	3	3	13.9	38.452	0	148.73	0.967903	Q8R105;A0A494BAY0;A0A494BAR3;A0A494BB07	541	NA	unchanged
-0.0494903	-0.212419	-0.11024	0.174188	E3 ubiquitin-protein ligase UBR4	Ubr4	A2AN08;A2AN08-5;A2AN08-3	43	0.0520412	43	43	12.2	572.28	0	230.71	0.974055	A2AN08;A2AN08-5;A2AN08-3;F6SSP6;A2AN08-2;Z4YMA7;A2AN08-4;Z4YLP1	708	NA	unchanged
-0.050264	-0.130891	0.0915155	-0.111417	Guanine nucleotide-binding protein subunit beta-2-like 1;Guanine nucleotide-binding protein subunit beta-2-like 1, N-terminally processed	Gnb2l1	P68040	9	0.116539	9	9	29.3	35.076	0	323.31	0.948237	P68040	2144	NA	unchanged
-0.0530469	-0.885858	0.116736	0.609981	V-type proton ATPase subunit a	Tcirg1	Q9JHF5	7	0.032841	7	7	14.1	93.459	0	15.881	0.986446	Q9JHF5;A0A494B9E3;F6ZFB8;F6XRE6	3976	NA	unchanged
-0.0534703	1.3686	-1.39359	-0.135421	Cdc42-interacting protein 4	Trip10	Q8CJ53;Q8CJ53-4;Q8CJ53-3;Q8CJ53-2	10	0.0311963	10	10	22.6	68.489	0	30.394	0.985056	Q8CJ53;Q8CJ53-4;Q8CJ53-3;Q8CJ53-2	3180	NA	unchanged
-0.0535593	-0.00107861	-0.297746	0.138146	Rab GTPase-activating protein 1	Rabgap1	A2AWA9;A2AWA9-2	3	0.161291	3	3	3	120.8	0	9.607	0.917779	A2AWA9;A2AWA9-2;A2AWA7;A2AWA9-3	747	NA	unchanged
-0.054485	0.2294	0.248939	-0.641793	COP9 signalosome complex subunit 4	Cops4	O88544;F6QTS1;D3Z1R9;D3YV99	8	0.085881	8	8	26.1	46.284	0	323.31	0.962259	O88544;F6QTS1;D3Z1R9;D3YV99	1698	NA	unchanged
-0.0546967	-0.673696	0.299329	0.210277	28S ribosomal protein S9, mitochondrial	Mrps9	Q9D7N3	7	0.0253733	7	7	21.3	44.929	0	28.851	0.987591	Q9D7N3;A0A0J9YU02	3827	NA	unchanged
-0.0553579	-0.478393	0.519494	-0.207175	Nucleoporin Nup43	Nup43	P59235	3	0.0576858	3	3	11.1	41.989	0	6.4628	0.972004	P59235	2070	NA	unchanged
-0.0571372	0.0387068	-0.446976	0.236857	Sorting nexin-18;Sorting nexin	Snx18	Q91ZR2;Q8C788	5	0.0120734	5	5	10.7	67.903	0	10.618	0.992064	Q91ZR2;Q8C788	3094	NA	unchanged
-0.0602732	-0.187079	0.197387	-0.191127	Actin-related protein 2	Actr2	P61161	7	0.121291	7	7	30.2	44.76	0	156.9	0.946914	P61161	2086	NA	unchanged
-0.0606813	-0.575833	0.313842	0.0799475	26S protease regulatory subunit 6A	Psmc3	O88685;B7ZCF1;A2AGN7	8	0.0629317	8	8	25.3	49.548	0	204.28	0.971466	O88685;B7ZCF1;A2AGN7;F6Q2E3;A0A087WPH7	871	NA	unchanged
-0.0616535	-0.421319	0.288136	-0.0517778	Eukaryotic translation initiation factor 3 subunit F	Eif3f	Q9DCH4	6	0.0443869	6	6	27.7	37.984	0	123.13	0.978614	Q9DCH4	3907	NA	unchanged
-0.0616706	-0.163234	-0.131516	0.109738	Activating signal cointegrator 1 complex subunit 3	Ascc3	E9PZJ8;E9PZJ8-2	6	0.078138	6	6	3.4	250.55	0	11.794	0.967141	E9PZJ8;E9PZJ8-2	1198	NA	unchanged
-0.0632689	-1.03967	1.10528	-0.255416	Cytosolic 5-nucleotidase 3A	Nt5c3a	Q9D020;Q9D020-1	2	0.0382432	2	2	12.1	37.252	0	28.998	0.983478	Q9D020;Q9D020-1	3744	NA	unchanged
-0.0633097	-0.396283	0.480149	-0.273795	Tubulin alpha-1A chain;Tubulin alpha-3 chain	Tuba1a	P68369;P05214	12	0.0449128	1	1	34.8	50.135	0	64.821	0.977594	P68369;P05214	2147	NA	unchanged
-0.0633113	-2.01489	-0.554786	2.37974	40S ribosomal protein S26	Rps26	P62855	2	0.0168637	2	2	13.9	13.015	0	3.478	0.992209	P62855	2120	NA	unchanged
-0.0643905	0.400884	-0.143085	-0.450971	40S ribosomal protein S8	Rps8	P62242	3	0.0811768	3	3	16.8	24.205	0	99.451	0.967807	P62242	2103	NA	unchanged
-0.0647217	0.596379	0.712777	-1.50332	3-mercaptopyruvate sulfurtransferase	Mpst	Q99J99	8	0.0386041	8	8	27.9	33.097	0	16.783	0.98332	Q99J99;A0A2R8VHT1	3536	NA	unchanged
-0.0654459	-0.375216	0.501678	-0.322799	Protein kinase C and casein kinase II substrate protein 3	Pacsin3	Q99JB8	11	0.0341021	11	11	32.5	48.584	0	323.31	0.986429	Q99JB8;B1AW91;A6PWR1;B1AW94;B1AW93;F6W8Y8;B1AW92;B1AW95	3538	NA	unchanged
-0.0659672	-0.255221	0.439134	-0.381814	Glutathione synthetase	Gss	P51855;Q3UEE2	9	0.0862305	9	9	26.6	52.246	0	196.15	0.963001	P51855;Q3UEE2;H3BKH4;A2AQN9;A2AQN7	2020	NA	unchanged
-0.065985	0.0648222	-0.0478048	-0.214972	Ras-related protein Rab-10	Rab10	P61027	3	0.139196	3	3	16.5	22.541	0	64.282	0.934235	P61027	2085	NA	unchanged
-0.0679731	0.416879	-0.566978	-0.0538206	NA	Ttc37	F8VPK0	9	0.0254256	9	9	8.9	173.94	0	16.481	0.987995	F8VPK0;A0A286YDT1;A0A286YCU6;A0A286YD75	1403	NA	unchanged
-0.0687049	0.348596	-0.865485	0.310775	Glutathione S-transferase omega-1	Gsto1	O09131;A0A494BAB1	3	0.0471643	3	3	18.8	27.497	0	6.1643	0.978075	O09131;A0A494BAB1;A0A494B9X6	1596	NA	unchanged
-0.0689506	-0.526727	2.64929	-2.32941	ATP-dependent RNA helicase Dhx29	Dhx29	Q6PGC1	6	0.0178197	6	6	5.9	153.97	0	7.1081	0.993623	Q6PGC1;Q8BN72	2741	NA	unchanged
-0.0695971	-3.7	1.30038	2.19083	Cap-specific mRNA (nucleoside-2-O-)-methyltransferase 1	Cmtr1	Q9DBC3;A0A3Q4EHZ1;E0CXC2	6	0.0120321	6	5	8.1	95.675	0	8.3199	0.991625	Q9DBC3;A0A3Q4EHZ1;E0CXC2;D3Z491;A0A3Q4EH87;A0A3Q4EBV9;G3UZ59;A0A3Q4L303;A0A3Q4EIE2	511	NA	unchanged
-0.0697098	-2.26694	0.67485	1.38297	Nucleosome assembly protein 1-like 4	Nap1l4	Q78ZA7;B7ZNL2;A0A140LJB5	4	0.0114807	4	3	17.6	42.679	0	23.556	0.991631	Q78ZA7;B7ZNL2;A0A140LJB5;A0A140LJ37	877	NA	unchanged
-0.0705493	-0.0372114	0.310475	-0.484912	60S ribosomal protein L7a	Rpl7a	P12970	3	0.0366244	3	3	9.8	29.976	0	20.538	0.98527	P12970	1789	NA	unchanged
-0.0713981	-0.246387	0.389468	-0.357276	DnaJ homolog subfamily C member 7	Dnajc7	Q9QYI3;F7BTP8;A0A6I8MWZ9;A0A6I8MWY7;A0A6I8MWZ1;A2A5E1;A0A6I8MX00;A0A6I8MWX8	5	0.0687588	5	5	10.7	56.475	0	70.803	0.969994	Q9QYI3;F7BTP8;A0A6I8MWZ9;A0A6I8MWY7;A0A6I8MWZ1;A2A5E1;A0A6I8MX00;A0A6I8MWX8;A0A6I8MWW2;A0A6I8MX31;A0A6I8MWZ5	598	NA	unchanged
-0.0730836	0.128863	-0.056262	-0.291852	V-type proton ATPase subunit B, brain isoform	Atp6v1b2	P62814;Q91YH6	10	0.249132	10	10	23.3	56.55	0	29.172	0.869422	P62814;Q91YH6;A0A0U1RNU9	2117	NA	unchanged
-0.0753469	-0.162677	0.21037	-0.273734	40S ribosomal protein S3a	Rps3a	P97351	7	0.0671963	7	7	28.4	29.885	0	323.31	0.971605	P97351	2211	NA	unchanged
-0.0759865	0.126189	-0.2133	-0.140849	Sideroflexin-3	Sfxn3	Q91V61;Q91V61-2;Q3U4F0;A0A494BB84	8	0.275074	8	8	28.3	35.406	0	30.639	0.858191	Q91V61;Q91V61-2;Q3U4F0;A0A494BB84	3404	NA	unchanged
-0.0771399	-0.293756	0.299024	-0.236688	Desmin	Des	P31001	31	0.0997226	28	28	56.3	53.497	0	323.31	0.956456	P31001	1909	NA	unchanged
-0.0773694	-0.725934	0.251323	0.242503	14-3-3 protein epsilon	Ywhae	P62259	5	0.029417	5	4	24.3	29.174	0	246.83	0.985399	P62259;F6WA09;O70456;D6REF3	2104	NA	unchanged
-0.0777451	-0.182652	0.0522604	-0.102843	Carbonyl reductase [NADPH] 1	Cbr1	P48758;A0A338P684	6	0.0723477	6	5	21.3	30.641	0	19.316	0.969731	P48758;A0A338P684;A0A1B0GRG8	1987	NA	unchanged
-0.0782887	0.0496111	-0.415229	0.130752	Translocation protein SEC63 homolog	Sec63	Q8VHE0	6	0.0350062	6	6	8.2	87.869	0	11.334	0.986071	Q8VHE0	3386	NA	unchanged
-0.0783612	-0.323956	-0.284877	0.37375	Transcriptional activator protein Pur-beta	Purb	O35295	5	0.0306971	5	5	34.6	33.901	0	58.236	0.98495	O35295	1608	NA	unchanged
-0.0787242	0.149196	-0.307544	-0.0778246	Vacuolar protein sorting-associated protein 26A	Vps26a	P40336;P40336-2	8	0.0449558	8	7	23.5	38.113	0	99.031	0.97795	P40336;P40336-2;A0A1W2P7Z9	1949	NA	unchanged
-0.0808636	0.444097	-0.419852	-0.266835	Tubulin-folding cofactor B	Tbcb	Q9D1E6	5	0.0510794	5	5	29.5	27.385	0	11.808	0.974251	Q9D1E6	3773	NA	unchanged
-0.0810607	-0.598155	-0.00659084	0.361564	Probable C->U-editing enzyme APOBEC-2	Apobec2	Q9WV35	2	0.0549397	2	2	9.8	25.66	0	30.964	0.97293	Q9WV35	4134	NA	unchanged
-0.0818656	-0.368852	0.161359	-0.0381041	Non-POU domain-containing octamer-binding protein	Nono	Q99K48	10	0.210756	9	9	30.7	54.54	0	28.304	0.892777	Q99K48;Q99K48-2;B1AXT0	3552	NA	unchanged
-0.0822217	-0.0223513	-0.103431	-0.120883	ATP-dependent Clp protease ATP-binding subunit clpX-like, mitochondrial	Clpx	Q9JHS4;Q6P8N8	5	0.0133026	5	5	9.8	69.228	0	11.745	0.992781	Q9JHS4;Q6P8N8;F7BB92	2706	NA	unchanged
-0.0832644	-0.696643	0.253022	0.193828	Dynactin subunit 2	Dctn2	Q99KJ8	9	0.0763573	9	9	23.6	44.116	0	323.31	0.967315	Q99KJ8	3561	NA	unchanged
-0.0836852	0.293141	-0.928796	0.384599	Probable tRNA N6-adenosine threonylcarbamoyltransferase	Osgep	Q8BWU5;A0A0R4J1Y3;E0CYN9	5	0.0305237	5	5	26.6	36.3	0	43.132	0.984319	Q8BWU5;A0A0R4J1Y3;E0CYN9;E0CYK9;E9QMF4;E0CXW7	3019	NA	unchanged
-0.085653	-0.215735	0.0544729	-0.0956964	Alpha-ketoglutarate-dependent dioxygenase alkB homolog 3	Alkbh3	Q8K1E6;A2AKV7;A2AKV6	4	0.192778	4	4	17.8	33.061	0	16.752	0.900837	Q8K1E6;A2AKV7;A2AKV6	3212	NA	unchanged
-0.0867722	0.201584	0.311145	-0.773046	Bifunctional polynucleotide phosphatase/kinase;Polynucleotide 3-phosphatase;Polynucleotide 5-hydroxyl-kinase	Pnkp	Q9JLV6;G5E8N7;A0A0J9YVJ6;E9Q9A5;Q9JLV6-2	4	0.0355776	4	4	10.7	57.223	0	11.521	0.985394	Q9JLV6;G5E8N7;A0A0J9YVJ6;E9Q9A5;Q9JLV6-2;A0A0J9YV48;A0A0J9YUF9;A0A0J9YTV1;A0A140LIZ1	1506	NA	unchanged
-0.0875057	-0.957395	0.63186	0.0630178	Leucine zipper transcription factor-like protein 1	Lztfl1	Q9JHQ5;F6VTH5;A0A1L1SSX7;E9Q9P1;F6VG18	4	0.0452022	4	4	17.4	34.773	0	75.061	0.978503	Q9JHQ5;F6VTH5;A0A1L1SSX7;E9Q9P1;F6VG18;A0A1L1ST13	3982	NA	unchanged
-0.0884186	0.575711	-2.33078	1.48981	NA	Parp3	Q3ULW8;Q3ULW8-2;A0A5H1ZRP0	5	0.0243348	5	5	11.1	59.948	0	53.593	0.986756	Q3ULW8;Q3ULW8-2;A0A5H1ZRP0;A0A5H1ZRL8;A0A5H1ZRL5	2427	NA	unchanged
-0.0893615	-0.527387	0.0593767	0.199925	Serine/arginine-rich splicing factor 2	Srsf2	Q62093	3	0.0702454	3	3	14.5	25.476	0	323.31	0.970452	Q62093	2602	NA	unchanged
-0.0897423	-0.97338	0.590865	0.113288	Katanin p60 ATPase-containing subunit A1	Katna1	Q9WV86;G3UX83;E9QKG2	3	0.0498217	3	3	8.8	55.948	0	5.7668	0.97475	Q9WV86;G3UX83;E9QKG2	4136	NA	unchanged
-0.0911283	-0.810695	0.571559	-0.0342493	Eukaryotic peptide chain release factor subunit 1	Etf1	Q8BWY3	4	0.0360256	4	4	12.8	49.03	0	199.91	0.984934	Q8BWY3	3021	NA	unchanged
-0.0954529	-0.225112	0.10995	-0.171197	LEM domain-containing protein 2	Lemd2	Q6DVA0	7	0.0609918	7	7	16.8	57.506	0	107.06	0.971099	Q6DVA0	2665	NA	unchanged
-0.0965439	-0.952056	1.09939	-0.436963	Neuroplastin	Nptn	H3BIX4;Z4YLB7;P97300-3;P97300-1;P97300;A0A0A0MQN8	3	0.0425046	3	3	14	24.293	0	5.3394	0.982185	H3BIX4;Z4YLB7;P97300-3;P97300-1;P97300;A0A0A0MQN8;H3BKA7;P97300-4	1516	NA	unchanged
-0.0982631	-0.0459242	0.410874	-0.659739	Nuclear migration protein nudC	Nudc	O35685	3	0.0657833	3	3	9.9	38.358	0	9.6711	0.970841	O35685	1630	NA	unchanged
-0.0996796	-0.352675	0.0977297	-0.0440931	Rab GDP dissociation inhibitor beta	Gdi2	Q61598;Q61598-2;A0A1Y7VL99	6	0.200692	6	3	19.3	50.537	0	210.82	0.899836	Q61598;Q61598-2;A0A1Y7VL99	2583	NA	unchanged
-0.10084	-0.218884	-0.315833	0.232198	ELAV-like protein 1	Elavl1	P70372	9	0.036562	9	9	32.8	36.169	0	104.91	0.984537	P70372	2169	NA	unchanged
-0.10211	-0.544534	0.558421	-0.320216	RuvB-like 2	Ruvbl2	Q9WTM5	9	0.0865139	9	9	24	51.112	0	37.822	0.963408	Q9WTM5;A0A1B0GT54;A0A1B0GSR4;A0A1B0GRW3;A0A1B0GRT1;A0A1B0GR89	4110	NA	unchanged
-0.102513	-0.33562	-0.82315	0.851232	ATP synthase subunit f, mitochondrial	Atp5j2	P56135;F8WHP8	2	0.0573285	2	2	26.1	10.344	0	5.0447	0.971504	P56135;F8WHP8	1426	NA	unchanged
-0.102962	-1.57124	0.198318	1.06404	Na(+)/H(+) exchange regulatory cofactor NHE-RF1	Slc9a3r1	P70441	3	0.0607142	3	3	10.4	38.6	0	6.4282	0.970647	P70441	2176	NA	unchanged
-0.103292	-0.00856876	-0.896897	0.595592	WASH complex subunit 7	Kiaa1033	Q3UMB9	13	0.101119	13	13	14.7	136.37	0	34.338	0.956246	Q3UMB9;A0A1W2P6V9	2430	NA	unchanged
-0.104433	-0.0715094	-0.390918	0.149127	Splicing factor 3A subunit 3	Sf3a3	Q9D554	8	0.225278	8	8	22.8	58.841	0	223.36	0.882857	Q9D554	3803	NA	unchanged
-0.105761	0.887341	-0.842807	-0.361817	Calpastatin	Cast	P51125;A0A338P6J9;Q921U7;Q8C281;Q8CE04;Q8CE80;P51125-7;P51125-3;P51125-2;P51125-6;A0A1Y7VJN8;P51125-5;P51125-4	4	0.0717476	4	4	9	84.921	0	323.31	0.969484	P51125;A0A338P6J9;Q921U7;Q8C281;Q8CE04;Q8CE80;P51125-7;P51125-3;P51125-2;P51125-6;A0A1Y7VJN8;P51125-5;P51125-4	480	NA	unchanged
-0.109116	-0.415925	-0.0276861	0.116263	Dehydrogenase/reductase SDR family member 7B	Dhrs7b	Q99J47;Z4YKT6;Q99J47-2	4	0.0321562	4	4	20.7	34.986	0	47.268	0.985636	Q99J47;Z4YKT6;Q99J47-2	3531	NA	unchanged
-0.109296	-0.0544043	-0.414569	0.141086	Tumor protein D54	Tpd52l2	Q9CYZ2;Q8BKP1;A2AUD5;F6VQ81;Q3TUJ9;Q3TAI4;V9GWU5	6	0.0744709	6	6	35	24.043	0	323.31	0.966677	Q9CYZ2;Q8BKP1;A2AUD5;F6VQ81;Q3TUJ9;Q3TAI4;V9GWU5	2950	NA	unchanged
-0.109602	-0.0765104	-0.846595	0.5943	cAMP-dependent protein kinase catalytic subunit alpha	Prkaca	P05132;P05132-2	4	0.079783	4	3	18.2	40.57	0	41.692	0.968726	P05132;P05132-2	1742	NA	unchanged
-0.110859	-0.423085	-0.33575	0.426257	Rho-associated protein kinase 2;Rho-associated protein kinase	Rock2	P70336;P70336-2;F8VPK5;A0A1Y7VMN0	19	0.117623	19	16	14.1	160.58	0	48.536	0.946682	P70336;P70336-2;F8VPK5;A0A1Y7VMN0;A0A1Y7VLD1;A0A3Q4L2X0	2167	NA	unchanged
-0.111626	-0.288468	0.172133	-0.218543	Macrophage-capping protein	Capg	Q99LB4;P24452;D3YZN3;D3YU77;D3YTL5	5	0.10627	5	5	22.6	38.768	0	99.426	0.953575	Q99LB4;P24452;D3YZN3;D3YU77;D3YTL5;D3Z014;D3Z4K5	3578	NA	unchanged
-0.111635	0.440068	-0.0716238	-0.703349	Unconventional myosin-XVIIIa	Myo18a	Q9JMH9;Q9JMH9-6;K3W4L0;B2RRE2;E9QAX2;Q9JMH9-1;Q9JMH9-4;E9Q405;A0A1C7ZN10;Q9JMH9-5;Q9JMH9-7;Q9JMH9-2	32	0.0955868	32	4	17.7	232.75	0	323.31	0.956213	Q9JMH9;Q9JMH9-6;K3W4L0;B2RRE2;E9QAX2;Q9JMH9-1;Q9JMH9-4;E9Q405;A0A1C7ZN10;Q9JMH9-5;Q9JMH9-7;Q9JMH9-2	850	NA	unchanged
-0.114557	-0.190953	-0.128882	-0.0238352	Phosphoserine aminotransferase	Psat1	Q99K85;Q3U6K9	5	0.169859	5	5	14.1	40.472	0	30.65	0.911447	Q99K85;Q3U6K9;E9Q6P1	2376	NA	unchanged
-0.114807	-0.247716	0.0588293	-0.155534	Rho GTPase-activating protein 1	Arhgap1	Q5FWK3;A2AH25	7	0.131514	7	7	23.7	50.41	0	27.926	0.936433	Q5FWK3;A2AH25	674	NA	unchanged
-0.115186	-0.397462	-0.382857	0.434762	Serine/threonine-protein phosphatase 6 catalytic subunit;Serine/threonine-protein phosphatase 6 catalytic subunit, N-terminally processed	Ppp6c	Q9CQR6;A0A0N4SW66;A0A0N4SVL9	2	0.11573	2	2	8.9	35.159	0	13.166	0.948388	Q9CQR6;A0A0N4SW66;A0A0N4SVL9	3664	NA	unchanged
-0.11691	-2.50815	2.50364	-0.346225	Transcriptional repressor protein YY1	Yy1	Q00899	3	0.0351616	3	3	7	44.716	0	5.8972	0.986083	Q00899;P22227;Q3TTC2;E9QK22	2247	NA	unchanged
-0.116928	-0.277211	-0.00227261	-0.0712996	Tropomyosin alpha-4 chain	Tpm4	Q6IRU2	7	0.0521825	7	7	19.8	28.467	0	195.18	0.974448	Q6IRU2;A0A571BEU1	2673	NA	unchanged
-0.118208	-0.603082	0.563807	-0.315349	Myelin expression factor 2	Myef2	Q8C854;G8JL68;A2ATP6;Q8C854-3;F6XJA1;A2ATP5;Q8C854-1;Q8C854-2	6	0.0381174	6	6	12.5	63.294	0	29.695	0.983454	Q8C854;G8JL68;A2ATP6;Q8C854-3;F6XJA1;A2ATP5;Q8C854-1;Q8C854-2	3104	NA	unchanged
-0.118642	-0.00608349	-0.00604153	-0.343801	Proteasomal ubiquitin receptor ADRM1	Adrm1	Q9JKV1;A0A0A6YVU8;D3YUD8	2	0.179649	2	2	7.6	42.06	0	53.738	0.906411	Q9JKV1;A0A0A6YVU8;D3YUD8	49	NA	unchanged
-0.119049	0.183505	0.145585	-0.686236	Vacuolar protein sorting-associated protein 52 homolog	Vps52	Q8C754;G3UY33;Q8C754-2	4	0.0279399	4	4	6.9	82.043	0	7.3877	0.986672	Q8C754;G3UY33;Q8C754-2	3093	NA	unchanged
-0.119055	-0.941146	0.368007	0.215974	Lys-63-specific deubiquitinase BRCC36	Brcc3	P46737;P46737-2;E9Q0P6;A3KGA8	4	0.0987414	4	4	13.4	33.34	0	38.736	0.956298	P46737;P46737-2;E9Q0P6;A3KGA8;Q7M757	1967	NA	unchanged
-0.119619	-0.0948515	-1.50536	1.24135	Microtubule-associated protein 4;Microtubule-associated protein	Map4	P27546-3;P27546-2;P27546;P27546-4;A0A0G2JDN7;E9PZ43	5	0.0320848	2	2	6.9	113.65	0	78.195	0.985292	P27546-3;P27546-2;P27546;P27546-4;A0A0G2JDN7;E9PZ43;A0A0G2JFK3	1879	NA	unchanged
-0.123202	0.0718775	-0.378032	-0.0634508	5-AMP-activated protein kinase catalytic subunit alpha-1	Prkaa1	Q5EG47;Q3TUQ7	6	0.304534	6	5	14.5	63.928	0	64.258	0.841219	Q5EG47;Q3TUQ7	2350	NA	unchanged
-0.123825	0.568738	-2.26422	1.324	ATP-dependent 6-phosphofructokinase, platelet type;ATP-dependent 6-phosphofructokinase	Pfkp	Q9WUA3;Q8C605;Q9WUA3-2	8	0.0318676	5	5	12.9	85.454	0	9.1575	0.984695	Q9WUA3;Q8C605;Q9WUA3-2;D3YUA3	3089	NA	unchanged
-0.123825	-0.0489988	0.671422	-0.993899	Fumarate hydratase, mitochondrial	Fh	P97807;P97807-2	6	0.0551717	6	6	19.1	54.356	0	323.31	0.972907	P97807;P97807-2;H3BKG7	2234	NA	unchanged
-0.125014	-1.43604	-0.684075	1.74507	Probable ATP-dependent RNA helicase DDX46	Ddx46	Q569Z5;F8WHR6;Q569Z5-2	8	0.030079	8	8	9.6	117.45	0	128.08	0.984435	Q569Z5;F8WHR6;Q569Z5-2;A0A2R8VHK2	2480	NA	unchanged
-0.12536	-0.547378	0.364854	-0.193557	DnaJ homolog subfamily C member 3	Dnajc3	Q91YW3	7	0.0344869	7	7	20.6	57.463	0	47.812	0.986479	Q91YW3	3471	NA	unchanged
-0.126984	-0.00808811	-0.242806	-0.130057	Peroxisomal multifunctional enzyme type 2;(3R)-hydroxyacyl-CoA dehydrogenase;Enoyl-CoA hydratase 2	Hsd17b4	P51660	10	0.146817	10	10	15.1	79.481	0	39.283	0.928844	P51660	2018	NA	unchanged
-0.128058	0.286275	-1.46345	0.793	Calcium signal-modulating cyclophilin ligand	Camlg	P49070	4	0.0670364	4	4	21.1	32.542	0	9.1579	0.970807	P49070	1992	NA	unchanged
-0.130219	0.586013	-1.25204	0.275365	ATP synthase subunit gamma	Atp5c1	A2AKU9	3	0.0141639	1	1	9.8	32.77	0.0025766	2.7555	0.992709	A2AKU9;A2AKV0;A2AKV1;A2AKV2;A2AKV3	694	NA	unchanged
-0.135763	0.0135469	-0.728248	0.307412	NA	Tfg	Q9Z1A1;B8JJG7;B8JJG8;B8JJG9	7	0.107307	7	7	19.9	43.02	0	77.225	0.954637	Q9Z1A1;B8JJG7;B8JJG8;B8JJG9;F6QJV5	4163	NA	unchanged
-0.135916	0.219394	-0.874238	0.247096	Galactokinase	Galk1	Q9R0N0	11	0.0516221	11	11	30.1	42.295	0	92.701	0.974541	Q9R0N0	4093	NA	unchanged
-0.137152	0.540526	0.0930529	-1.04504	Protein pelota homolog	Pelo	Q80X73	5	0.0969475	5	5	20.8	43.349	0	42.015	0.957585	Q80X73	2842	NA	unchanged
-0.137169	-0.490567	-0.347613	0.426673	Sideroflexin-1	Sfxn1	Q99JR1	3	0.193774	3	3	12.7	35.649	0	137.93	0.902444	Q99JR1	3543	NA	unchanged
-0.138705	-2.03858	-0.0962362	1.7187	Protein PRRC2B	Prrc2b	F8WHT3;Q7TPM1;F7AYW2	9	0.0458095	9	9	6.7	243.12	0	101.6	0.978338	F8WHT3;Q7TPM1;F7AYW2;Q7TPM1-2;F6Q3E1;F6V431	1427	NA	unchanged
-0.140681	-0.263219	0.119927	-0.278752	40S ribosomal protein SA	Rpsa	P14206;A0A1L1SRW0	8	0.365516	8	8	32.2	32.838	0	216.31	0.797847	P14206;A0A1L1SRW0;A0A1L1SUK3	1800	NA	unchanged
-0.141648	-0.0764551	-0.131246	-0.217242	Annexin A8;Annexin	Anxa8	O35640;Q921D0	5	0.0967996	5	5	19	36.724	0	51.51	0.956883	O35640;Q921D0	1626	NA	unchanged
-0.142486	-0.595654	0.529172	-0.360976	Asparagine synthetase [glutamine-hydrolyzing]	Asns	Q61024	6	0.151696	6	6	14.4	64.282	0	23.325	0.924592	Q61024;D3Z028;D3YYR0;D3Z0C2	2554	NA	unchanged
-0.143343	-0.815204	0.641921	-0.256745	Elongation factor 1-gamma	Eef1g	Q9D8N0	9	0.0486671	9	9	25.2	50.06	0	49.863	0.976214	Q9D8N0	3840	NA	unchanged
-0.144338	-0.359708	0.123778	-0.197085	Splicing factor 3A subunit 1	Sf3a1	Q8K4Z5	4	0.349544	4	4	6.1	88.544	0	10.929	0.814862	Q8K4Z5	3250	NA	unchanged
-0.146051	-0.81413	-0.510617	0.886594	Protein flightless-1 homolog	Flii	Q9JJ28	12	0.0546563	12	12	13.9	144.8	0	65.18	0.972405	Q9JJ28	3998	NA	unchanged
-0.146153	-0.00650883	-0.628714	0.196765	Cyclin-dependent-like kinase 5	Cdk5	P49615;A0A0G2JDL3	2	0.0588733	1	1	7.5	33.288	0	3.9225	0.97241	P49615;A0A0G2JDL3	79	NA	unchanged
-0.147374	-0.0515909	0.111581	-0.502112	Proteasome activator complex subunit 3	Psme3	P61290;A2A4J1	4	0.44885	4	4	13	29.506	0	163.97	0.741507	P61290;A2A4J1	2090	NA	unchanged
-0.14862	-0.975444	0.198878	0.330707	Endophilin-B1	Sh3glb1	Q9JK48;A0A0G2JEC4;Q9JK48-3;Q9JK48-2	6	0.119926	6	6	18.6	40.855	0	323.31	0.946902	Q9JK48;A0A0G2JEC4;Q9JK48-3;Q9JK48-2;A0A0G2JF57;A0A0G2JE45	91	NA	unchanged
-0.149477	-0.332013	-0.170743	0.0543242	Dynactin subunit 1	Dctn1	O08788;D3YX34;E9Q586;E9Q3M3;O08788-2	17	0.179801	17	17	19.2	141.67	0	135.87	0.907112	O08788;D3YX34;E9Q586;E9Q3M3;O08788-2	1001	NA	unchanged
-0.149627	0.570376	-0.877229	-0.14203	Uncharacterized protein C1orf198 homolog	NA	Q8C3W1	6	0.14335	6	6	30.1	35.316	0	17.113	0.930704	Q8C3W1	3075	NA	unchanged
-0.150353	-0.4917	0.226806	-0.186164	Septin-7	39326	O55131;E9Q1G8;E9Q9F5	8	0.347972	8	8	20.6	50.549	0	191.28	0.816205	O55131;E9Q1G8;E9Q9F5	1211	NA	unchanged
-0.150456	0.0185671	-0.0158548	-0.454082	Pyruvate dehydrogenase protein X component, mitochondrial	Pdhx	Q8BKZ9	6	0.171539	6	6	16.2	53.998	0	19.805	0.911068	Q8BKZ9;A2AWH8;A2AWH7	2951	NA	unchanged
-0.150801	0.24311	-0.645133	-0.0503798	GDH/6PGL endoplasmic bifunctional protein;Glucose 1-dehydrogenase;6-phosphogluconolactonase	H6pd	Q8CFX1;A2A7A7	7	0.107337	7	7	11.4	88.927	0	11.892	0.955024	Q8CFX1;A2A7A7;A2A7A8	3135	NA	unchanged
-0.151523	-0.224717	-0.15602	-0.0738306	Heterogeneous nuclear ribonucleoprotein A3	Hnrnpa3	Q8BG05;A2AL12;Q8BG05-2	4	0.0718994	4	4	15	39.652	0	323.31	0.969675	Q8BG05;A2AL12;Q8BG05-2;A2AL13	696	NA	unchanged
-0.152976	-0.775716	2.78758	-2.47079	Transcriptional repressor p66 alpha	Gatad2a	Q8CHY6;A0A1I7Q4G8;E9QMN5	4	0.0457394	4	4	9.9	67.333	0	8.7242	0.978174	Q8CHY6;A0A1I7Q4G8;E9QMN5;A0A1D5RM07;A0A1D5RM58	346	NA	unchanged
-0.153007	-1.04656	0.628131	-0.0405912	Interleukin enhancer-binding factor 2	Ilf2	Q9CXY6	5	0.0752585	5	5	20.5	43.062	0	54.941	0.966758	Q9CXY6	3709	NA	unchanged
-0.153453	0.0941	-0.749864	0.195406	Cyclin-dependent kinase 17	Cdk17	Q8K0D0-2;Q8K0D0;A0A1L1SUS7	4	0.208609	3	3	9.8	48.974	0	5.0073	0.893355	Q8K0D0-2;Q8K0D0;A0A1L1SUS7	3199	NA	unchanged
-0.15738	-0.351081	-0.235684	0.114625	Aspartyl aminopeptidase	Dnpep	Q9Z2W0;Q3TVK3;Q8BPW9;A0A087WS31;A0A087WSE6	11	0.240334	11	11	30.4	52.206	0	105.16	0.876118	Q9Z2W0;Q3TVK3;Q8BPW9;A0A087WS31;A0A087WSE6;A0A087WRC1;A0A087WSU0;A0A087WNX3;A0A087WSD3	2352	NA	unchanged
-0.158777	0.0285597	-0.936393	0.431502	Thyroid hormone receptor-associated protein 3	Thrap3	Q569Z6;Q8BZN7	8	0.165767	8	8	7	108.18	0	24.785	0.914881	Q569Z6;Q8BZN7;F6YSQ2;F6YH92	2481	NA	unchanged
-0.159549	-0.0459299	0.437623	-0.870339	Creatine kinase M-type	Ckm	P07310;A0A0J9YKD4	8	0.158291	7	7	27	43.044	0	323.31	0.921649	P07310;A0A0J9YKD4	118	NA	unchanged
-0.16049	-0.104934	0.0111914	-0.387729	60S ribosomal protein L7	Rpl7	P14148;F6XI62	5	0.443698	5	5	14.1	31.419	0	72.114	0.738829	P14148;F6XI62	1798	NA	unchanged
-0.160994	-1.18006	0.0716524	0.625422	Methionine adenosyltransferase 2 subunit beta	Mat2b	Q99LB6;Q99LB6-2	4	0.0970525	4	4	13.2	37.392	0	84.331	0.957844	Q99LB6;Q99LB6-2;E0CYU5	3579	NA	unchanged
-0.162693	-0.445163	-0.343329	0.300414	Succinyl-CoA:3-ketoacid coenzyme A transferase 1, mitochondrial;Succinyl-CoA:3-ketoacid-coenzyme A transferase	Oxct1	Q9D0K2;Q3UJQ9	5	0.204365	5	5	16.2	55.988	0	323.31	0.89868	Q9D0K2;Q3UJQ9	2417	NA	unchanged
-0.166254	-0.0998869	-0.106948	-0.291926	AH receptor-interacting protein	Aip	O08915;D3YW40	2	0.103671	2	2	8.8	37.605	0	14.207	0.955606	O08915;D3YW40	1587	NA	unchanged
-0.16859	-0.420693	-0.533845	0.448768	Manganese-transporting ATPase 13A1	Atp13a1	Q9EPE9	8	0.189316	8	8	8.4	132.39	0	13.416	0.900686	Q9EPE9;A0A571BD32	3925	NA	unchanged
-0.169065	0.230266	-0.763694	0.0262327	Nuclear pore complex protein Nup133	Nup133	Q8R0G9	10	0.153198	10	10	13.2	128.62	0	24.923	0.924179	Q8R0G9	3264	NA	unchanged
-0.169894	-0.528001	-0.141351	0.159671	Haloacid dehalogenase-like hydrolase domain-containing protein 3	Hdhd3	Q9CYW4	6	0.0864357	6	6	29.5	28.027	0	18.774	0.963031	Q9CYW4	3723	NA	unchanged
-0.170963	-0.107808	-0.329791	-0.0752897	NA	Eif2b3	B1AUN2;Q3UKV0;B1AUN3	6	1.00606	6	6	13.7	50.488	0	15.073	0.363849	B1AUN2;Q3UKV0;B1AUN3	812	NA	unchanged
-0.172272	0.039443	-0.417569	-0.13869	Protein phosphatase 1 regulatory subunit 12A	Ppp1r12a	Q9DBR7;Q9DBR7-2;A0A1W2P750	7	0.829248	7	7	8.7	114.99	0	15.796	0.466671	Q9DBR7;Q9DBR7-2;A0A1W2P750	3885	NA	unchanged
-0.172374	-0.0108213	0.0378809	-0.544181	Endoplasmic reticulum-Golgi intermediate compartment protein 3	Ergic3	Q9CQE7;F6RK81;F6UIS1;Q9CQE7-2	2	0.111451	2	2	6	43.208	0	4.5706	0.950514	Q9CQE7;F6RK81;F6UIS1;Q9CQE7-2	1345	NA	unchanged
-0.172589	1.138	-1.61078	-0.0449877	Ubiquitin carboxyl-terminal hydrolase 4;Ubiquitin carboxyl-terminal hydrolase	Usp4	P35123;A0A0A6YW28;A0A0A6YWM7;A0A0A6YVY7	5	0.0775214	4	4	6.3	108.34	0	7.5131	0.967057	P35123;A0A0A6YW28;A0A0A6YWM7;A0A0A6YVY7;A0A0A6YW63	52	NA	unchanged
-0.173944	0.440309	-0.32598	-0.636159	Endoplasmic reticulum resident protein 29	Erp29	P57759	3	0.132707	3	3	13	28.823	0	27.928	0.936069	P57759	2056	NA	unchanged
-0.174581	-0.268531	0.0792818	-0.334495	Elongation factor 1-alpha 1	Eef1a1	P10126	5	0.431684	5	5	15.2	50.113	0	67.417	0.746581	P10126;P62631;D3Z3I8;D3YZ68	1772	NA	unchanged
-0.176616	0.606774	-1.58686	0.450242	Mitochondrial intermediate peptidase	Mipep	A6H611;A0A286YDC5	3	0.12498	3	3	5.8	80.851	0	4.3916	0.942786	A6H611;A0A286YDC5	421	NA	unchanged
-0.17669	-0.657662	-0.011447	0.139039	Ubiquitin thioesterase otulin	Otulin	Q3UCV8;A0A2I3BRS5	3	0.0792926	3	3	13.6	40.32	0	22.23	0.967851	Q3UCV8;A0A2I3BRS5	2385	NA	unchanged
-0.17677	-0.446488	-0.142409	0.0585871	Rho guanine nucleotide exchange factor 40	Arhgef40	Q3UPH7;S4R189;Q3UPH7-3;Q3UPH7-6;Q3UPH7-2;S4R2U9	4	0.113526	4	4	3.6	165.13	0	6.0992	0.950024	Q3UPH7;S4R189;Q3UPH7-3;Q3UPH7-6;Q3UPH7-2;S4R2U9	2435	NA	unchanged
-0.177985	-0.191371	0.300237	-0.642821	Protein FAM98A	Fam98a	Q3TJZ6;A0A3Q4EBV4	6	0.103579	6	5	20.8	55.055	0	39.41	0.955359	Q3TJZ6;A0A3Q4EBV4	2341	NA	unchanged
-0.178013	-0.20119	-0.0875692	-0.245278	Bifunctional glutamate/proline--tRNA ligase;Glutamate--tRNA ligase;Proline--tRNA ligase	Eprs	Q8CGC7	19	0.196377	19	19	15.2	170.08	0	323.31	0.901256	Q8CGC7;A0A0A6YWH3;A0A0A6YWA4	3142	NA	unchanged
-0.178516	0.140195	-0.385106	-0.290637	Microtubule-associated protein 1S;MAP1S heavy chain;MAP1S light chain	Map1s	Q8C052;A0A1D5RLY6	9	0.604887	9	9	14.8	102.94	0	29.507	0.616732	Q8C052;A0A1D5RLY6	3048	NA	unchanged
-0.178517	-0.367095	-0.960671	0.792216	Abhydrolase domain-containing protein 1	Abhd1	A0A571BE63;Q9QZC8	3	0.143816	3	3	7.5	45.706	0	9.9907	0.930818	A0A571BE63;Q9QZC8	562	NA	unchanged
-0.179848	1.64096	-1.70513	-0.475377	Protein YIF1B	Yif1b	Q9CX30;D3YY42;A0A140LHN0;Q9CX30-2;D3Z5F9	2	0.0597654	2	2	12.2	33.982	0	5.6765	0.971218	Q9CX30;D3YY42;A0A140LHN0;Q9CX30-2;D3Z5F9	276	NA	unchanged
-0.181024	-0.275586	-0.0773382	-0.190148	Cullin-associated NEDD8-dissociated protein 1	Cand1	Q6ZQ38	11	0.145777	11	11	10.4	136.33	0	323.31	0.930172	Q6ZQ38;D3YWC5	2763	NA	unchanged
-0.181327	0.938226	-2.86738	1.38517	Ribosome-releasing factor 2, mitochondrial	Gfm2	Q8R2Q4;Q8R2Q4-3;Q8R2Q4-2;E9Q7N5;Q8C1C2	10	0.0642088	10	10	19.3	86.108	0	31.666	0.969793	Q8R2Q4;Q8R2Q4-3;Q8R2Q4-2;E9Q7N5;Q8C1C2;E0CY79	3289	NA	unchanged
-0.18192	-0.191606	-0.649394	0.295239	Golgi apparatus protein 1	Glg1	Q61543;F8WHM5;F6RSH1	7	0.158032	7	7	6.9	133.73	0	51.682	0.920701	Q61543;F8WHM5;F6RSH1;E9PWD8	1425	NA	unchanged
-0.182878	-1.74238	0.674806	0.518935	Prenylcysteine oxidase	Pcyox1	Q9CQF9	5	0.0796198	5	5	15.2	56.494	0	240.66	0.968507	Q9CQF9;F7CIP8;A0A0N4SWD3;D3Z275	3656	NA	unchanged
-0.183068	0.535516	-0.665076	-0.419642	Prostaglandin reductase 1	Ptgr1	Q91YR9	5	0.0545609	5	5	20.7	35.56	0	17.298	0.972165	Q91YR9;REV__Q3TVC7;REV__A0A0R4J177;REV__Q3TVC7-3	3466	NA	unchanged
-0.183153	-0.390676	-0.516515	0.357732	Aflatoxin B1 aldehyde reductase member 2	Akr7a2	Q8CG76	8	0.0992478	8	8	28.9	40.612	0	59.406	0.95656	Q8CG76	3138	NA	unchanged
-0.183856	-0.378163	0.300462	-0.473866	Calponin-3	Cnn3	Q9DAW9;A0A0G2JDV8	5	0.191697	5	5	17.3	36.428	0	57.357	0.901409	Q9DAW9;A0A0G2JDV8;A0A0G2JFI6	83	NA	unchanged
-0.183877	0.396419	-0.538748	-0.409301	PDZ and LIM domain protein 5	Pdlim5	Q8CI51;D9J2Z9;D9J300;D9J301;D9J302;A0A0G2JEJ0;A0A0G2JGZ5	4	0.0556145	4	2	11	63.299	0	11.253	0.972411	Q8CI51;D9J2Z9;D9J300;D9J301;D9J302;A0A0G2JEJ0;A0A0G2JGZ5	1107	NA	unchanged
-0.184426	0.00275898	-0.0349531	-0.521085	Serine/threonine-protein phosphatase PP1-alpha catalytic subunit	Ppp1ca	P62137	8	0.15804	8	6	23.6	37.54	0	25.319	0.921723	P62137	2099	NA	unchanged
-0.18735	0.43086	0.775496	-1.76841	ADP-dependent glucokinase	Adpgk	Q3UDS7;A0A1L1SSF2;Q8VDL4-3;Q8VDL4;Q8VDL4-2	3	0.0762722	3	3	7.9	53.788	0	5.831	0.966998	Q3UDS7;A0A1L1SSF2;Q8VDL4-3;Q8VDL4;Q8VDL4-2	355	NA	unchanged
-0.18747	0.236539	-0.701982	-0.0969687	C-Jun-amino-terminal kinase-interacting protein 4	Spag9	Q58A65;Q58A65-2;Q58A65-5;A0A0R4J196;Q58A65-6;Q58A65-4;Q58A65-3;F8WH31;E9PUD1	11	0.289596	11	7	10.4	146.22	0	112.95	0.845312	Q58A65;Q58A65-2;Q58A65-5;A0A0R4J196;Q58A65-6;Q58A65-4;Q58A65-3;F8WH31;E9PUD1;F6SH61;Z4YMB8;F6WNT4	2484	NA	unchanged
-0.187769	0.422391	-1.89122	0.90552	RNA-binding protein 14	Rbm14	Q8C2Q3;E9QL13;Q8C2Q3-2	11	0.0960685	11	11	19.1	69.448	0	23.574	0.956874	Q8C2Q3;E9QL13;Q8C2Q3-2;J3QN51;J3QPT3;B0LM42;F7BGR7	3069	NA	unchanged
-0.189046	-2.27321	2.08718	-0.381106	Probable dimethyladenosine transferase	Dimt1	Q9D0D4	3	0.046305	3	3	10.2	35.274	0	4.3629	0.978348	Q9D0D4	3753	NA	unchanged
-0.190483	-0.679477	-0.101424	0.209451	Cytochrome b-c1 complex subunit 2, mitochondrial	Uqcrc2	Q9DB77	10	0.17697	10	10	30.5	48.234	0	257.31	0.908795	Q9DB77;A0A140LI98	3866	NA	unchanged
-0.192009	-0.169559	-0.296353	-0.110116	Nestin	Nes	Q6P5H2;Q6P5H2-2	44	0.476168	44	44	28	207.12	0	323.31	0.719759	Q6P5H2;Q6P5H2-2	2705	NA	unchanged
-0.192068	-0.394666	-0.652972	0.471435	Valine--tRNA ligase	Vars	Q9Z1Q9;G3UY93	19	0.256136	19	19	21.5	140.21	0	169.98	0.864811	Q9Z1Q9;G3UY93;G3UZ22;G3UYW2	4175	NA	unchanged
-0.192524	-0.421382	-2.58138	2.42519	La-related protein 4	Larp4	Q8BWW4;A0A2R8VKL5;E9Q066;G3X9Q6;A0A2R8W6Y5	4	0.040766	4	4	7.8	79.763	0	20.07	0.982654	Q8BWW4;A0A2R8VKL5;E9Q066;G3X9Q6;A0A2R8W6Y5	470	NA	unchanged
-0.197191	-0.588412	-0.545964	0.542804	RNA binding protein fox-1 homolog 2;RNA binding protein fox-1 homolog 1	Rbfox2	Q8BP71;Q8BP71-7;Q8BP71-3;Q8BP71-8;Q8BP71-2;Q8BP71-5;A0A2I3BRA9;A0A2R8W6K5;A0A2I3BRU6;A0A2R8VI79;A0A2R8VK79;A0A2K6EDK7;Q9JJ43-6;Q9JJ43-4;Q8BP71-4;Q9JJ43-3;Q9JJ43;Q9JJ43-2;Q9JJ43-5;Q8BP71-6;A0A2I3BR20	8	0.100525	8	8	26.3	47.33	0	45.914	0.955926	Q8BP71;Q8BP71-7;Q8BP71-3;Q8BP71-8;Q8BP71-2;Q8BP71-5;A0A2I3BRA9;A0A2R8W6K5;A0A2I3BRU6;A0A2R8VI79;A0A2R8VK79;A0A2K6EDK7;Q9JJ43-6;Q9JJ43-4;Q8BP71-4;Q9JJ43-3;Q9JJ43;Q9JJ43-2;Q9JJ43-5;Q8BP71-6;A0A2I3BR20;Q9JJ43-7;Q8BIF2;Q8BIF2-2;Q8BIF2-3;A2A4W9;Q8BIF2-5;Q8BIF2-4;Q8BP71-9;B7ZC11	2979	NA	unchanged
-0.197195	-0.925868	-0.511779	0.846063	Pre-mRNA-splicing regulator WTAP	Wtap	Q9ER69;E0CYH0;A0A3B2W4D2;F7CCI4;Q9ER69-2	3	0.166047	3	3	8.8	44.176	0	9.2562	0.914745	Q9ER69;E0CYH0;A0A3B2W4D2;F7CCI4;Q9ER69-2;E0CZF5	1113	NA	unchanged
-0.197375	-0.258109	-0.36579	0.0317755	SAP domain-containing ribonucleoprotein	Sarnp	Q9D1J3;A0A1W2P7G2;A0A1W2P6N2	2	0.452223	2	2	9.5	23.532	0	4.5403	0.742397	Q9D1J3;A0A1W2P7G2;A0A1W2P6N2	380	NA	unchanged
-0.198167	-0.407886	-0.349271	0.162656	N-alpha-acetyltransferase 10;N-alpha-acetyltransferase 11	Naa10	Q3V4D5;Q9QY36;Q3UX61;B1AUY9;B1AUZ1;Q9CQX6;B1AUY8;B1AUY7	2	0.20365	2	2	10.7	24.821	0	108.71	0.897931	Q3V4D5;Q9QY36;Q3UX61;B1AUY9;B1AUZ1;Q9CQX6;B1AUY8;B1AUY7	2462	NA	unchanged
-0.198881	-0.0832739	-1.43106	0.917686	UBX domain-containing protein 1	Ubxn1	Q922Y1;A0A498WFS2	6	0.11672	6	6	27.9	33.572	0	45.949	0.948296	Q922Y1;A0A498WFS2	3519	NA	unchanged
-0.198959	-0.0812197	-0.719258	0.203601	Regulator of nonsense transcripts 1	Upf1	Q9EPU0;Q9EPU0-2	18	0.101377	18	18	21.6	123.97	0	58.355	0.956996	Q9EPU0;Q9EPU0-2	3932	NA	unchanged
-0.199444	-0.123403	-0.0537119	-0.421218	Heterogeneous nuclear ribonucleoprotein A0	Hnrnpa0	Q9CX86	2	0.11116	2	2	7.9	30.53	0	64.424	0.950612	Q9CX86	3701	NA	unchanged
-0.199518	0.076333	-2.10587	1.43099	Dihydroxyacetone phosphate acyltransferase	Gnpat	P98192;Q05DV2	5	0.054452	5	5	9	76.869	0	19.116	0.972137	P98192;Q05DV2	2239	NA	unchanged
-0.200662	-0.265313	-0.308482	-0.0281916	NA	NA	A0A0G2JFH2	17	0.38133	17	14	15.3	152.67	0	178.38	0.785414	A0A0G2JFH2;A0A140T8T5;A0A0G2JFT4;A0A0G2JG35	103	NA	unchanged
-0.200969	-1.11652	0.091743	0.421874	Kinesin-associated protein 3	Kifap3	P70188;P70188-2	3	0.136946	3	3	4.4	91.29	0	5.7818	0.934572	P70188;P70188-2	2154	NA	unchanged
-0.202022	-1.22793	0.432017	0.189845	Integrin alpha-6;Integrin alpha-6 heavy chain;Integrin alpha-6 light chain	Itga6	Q61739-2;Q61739;A0A5F8MPB5;F6VSK8	7	0.107026	7	7	8.5	119.6	0	11.967	0.954361	Q61739-2;Q61739;A0A5F8MPB5;F6VSK8	576	NA	unchanged
-0.202149	-0.415524	0.165389	-0.356311	Hsp90 co-chaperone Cdc37;Hsp90 co-chaperone Cdc37, N-terminally processed	Cdc37	Q61081;A0A1L1STC0	3	0.252252	3	3	8.2	44.593	0	139.75	0.866795	Q61081;A0A1L1STC0	357	NA	unchanged
-0.202177	-0.257285	-0.607928	0.258681	Protein SEC13 homolog	Sec13	Q9D1M0	4	0.144708	4	4	19.6	35.565	0	323.31	0.929592	Q9D1M0	3778	NA	unchanged
-0.204132	-0.205842	0.0717688	-0.478324	Sarcalumenin	Srl	Q7TQ48-1;Q7TQ48	13	0.39656	13	13	18.6	99.183	0	323.31	0.776196	Q7TQ48-1;Q7TQ48	2795	Srl	unchanged
-0.204135	-0.817283	0.663963	-0.459086	Threonine synthase-like 1	Thnsl1	Q8BH55	2	0.169415	2	2	3.2	83.099	0.0011894	3.1122	0.911481	Q8BH55	2904	NA	unchanged
-0.204197	0.623553	-1.55618	0.320039	Bis(5-adenosyl)-triphosphatase enpp4	Enpp4	Q8BTJ4;Q8BTJ4-2;Q3TIW9;A0A6I8MWV7	2	0.0971014	2	2	7.7	51.611	0	3.8635	0.958202	Q8BTJ4;Q8BTJ4-2;Q3TIW9;A0A6I8MWV7	2994	NA	unchanged
-0.206345	-0.823178	0.953273	-0.749129	N-acetylglucosamine-6-sulfatase	Gns	Q8BFR4	4	0.125084	4	4	7	61.174	0	25.951	0.942936	Q8BFR4	2868	NA	unchanged
-0.206492	-0.512635	-1.36991	1.26307	Serine/arginine repetitive matrix protein 2	Srrm2	Q8BTI8;Q8BTI8-3;Q8BTI8-2	17	0.0859593	17	17	9.4	294.84	0	154.84	0.962613	Q8BTI8;Q8BTI8-3;Q8BTI8-2;A0A087WRX8;A0A3B2W3Z4;A0A087WPS9	2993	NA	unchanged
-0.208537	-1.44878	0.291221	0.531951	Protein-serine O-palmitoleoyltransferase porcupine	Porcn	Q9JJJ7-4;Q9JJJ7-3;Q9JJJ7-2;Q9JJJ7;Q9JJJ7-5	3	0.147906	3	3	6.4	51.209	0	4.5686	0.928296	Q9JJJ7-4;Q9JJJ7-3;Q9JJJ7-2;Q9JJJ7;Q9JJJ7-5	4003	NA	unchanged
-0.209349	1.52776	-1.65703	-0.498778	Nardilysin	Nrd1	Q8BHG1;A6PWC3;A2A9Q2;Q3V3G9	12	0.0743096	12	12	11.3	132.89	0	291.43	0.966815	Q8BHG1;A6PWC3;A2A9Q2;Q3V3G9	643	NA	unchanged
-0.210458	-0.649652	1.53895	-1.52067	Ubiquinone biosynthesis monooxygenase COQ6, mitochondrial	Coq6	Q8R1S0;D3YW66	4	0.0912398	4	4	10.1	51.392	0	8.1163	0.960942	Q8R1S0;D3YW66;F6ZE40;D6RG57	3281	NA	unchanged
-0.21124	-0.326814	-0.217191	-0.089715	Ras suppressor protein 1	Rsu1	Q01730;A2AUR7;Q9D031	5	0.310866	5	5	21.3	31.55	0	53.198	0.840265	Q01730;A2AUR7;Q9D031;E0CXG5;A0A0A6YWZ2;B1AYQ0	742	NA	unchanged
-0.212705	-0.560439	0.036025	-0.113702	Microtubule-associated protein RP/EB family member 1	Mapre1	Q61166	3	0.366148	3	3	16.4	30.016	0	52.279	0.797152	Q61166	2566	NA	unchanged
-0.21335	-0.733645	0.167583	-0.073987	Dolichyl-diphosphooligosaccharide--protein glycosyltransferase 48 kDa subunit	Ddost	O54734	7	0.135918	7	7	21.1	49.027	0	235.53	0.935017	O54734	1643	NA	unchanged
-0.214077	-0.251302	0.493688	-0.884618	28S ribosomal protein S35, mitochondrial	Mrps35	Q8BJZ4;A0A0R4J0L6	2	0.0721039	2	2	8.1	35.975	0	10.752	0.969658	Q8BJZ4;A0A0R4J0L6	193	NA	unchanged
-0.21472	-0.862153	0.959861	-0.741868	Protein phosphatase 1B	Ppm1b	Q99NF7;P36993;P36993-4;P36993-3;P36993-5	9	0.0972459	9	6	26.2	52.11	0	119.81	0.958319	Q99NF7;P36993;P36993-4;P36993-3;P36993-5;A0A1Y7VJZ4	3618	NA	unchanged
-0.215633	-0.195136	-0.727899	0.276135	Glycerol-3-phosphate dehydrogenase 1-like protein	Gpd1l	Q3ULJ0;Q3ULJ0-2	4	0.12286	4	4	11.1	38.225	0	8.3796	0.945068	Q3ULJ0;Q3ULJ0-2;D3Z0L6	2425	NA	unchanged
-0.215802	0.352284	-1.49717	0.497483	2,5-phosphodiesterase 12	Pde12	Q3TIU4	4	0.0695233	4	4	9.4	67.513	0	7.8294	0.969888	Q3TIU4	2336	NA	unchanged
-0.21603	0.355184	-0.391059	-0.612213	Group XV phospholipase A2	Pla2g15	Q8VEB4	2	0.24608	2	2	5.8	47.307	0	19.103	0.872393	Q8VEB4	3379	NA	unchanged
-0.216663	1.52914	-2.69994	0.520812	Gigaxonin	Gan	Q8CA72;F6TZU3	7	0.0616392	7	7	12.7	67.67	0	27.187	0.971212	Q8CA72;F6TZU3	3111	NA	unchanged
-0.216959	-0.493335	0.247846	-0.405389	Eukaryotic initiation factor 4A-I	Eif4a1	P60843	9	0.333667	9	3	25.9	46.153	0	323.31	0.828288	P60843	2081	NA	unchanged
-0.218504	0.02666	0.35979	-1.04196	Rab GDP dissociation inhibitor alpha	Gdi1	P50396	6	0.250264	3	3	19.5	50.521	0	55.837	0.868293	P50396;D6RI86;A0A1Y7VLG4;B7FAU8	2004	NA	unchanged
-0.219169	-0.656217	0.216756	-0.218047	Protein phosphatase 1 regulatory subunit 7	Ppp1r7	Q3UM45	8	0.294653	8	8	32.1	41.291	0	181.55	0.843887	Q3UM45;F6TGJ2;A0A087WRA7	2428	NA	unchanged
-0.220391	-0.789031	-0.48743	0.615287	Lamin-B receptor	Lbr	Q3U9G9	5	0.285137	5	5	10.4	71.439	0	17.281	0.848775	Q3U9G9;A0A0A6YY12	2383	NA	unchanged
-0.221655	-1.03216	1.53652	-1.16932	Multifunctional protein ADE2;Phosphoribosylaminoimidazole-succinocarboxamide synthase;Phosphoribosylaminoimidazole carboxylase	Paics	Q9DCL9	4	0.0670193	4	4	12	47.006	0	197.96	0.970414	Q9DCL9;D3Z6P1;D6RCU8	3909	NA	unchanged
-0.223356	-0.680009	-0.0833635	0.0933046	UV excision repair protein RAD23 homolog A	Rad23a	P54726;Q8CAP3;Q3TN85;F6YL88	4	0.115243	4	4	25.9	39.706	0	54.273	0.948748	P54726;Q8CAP3;Q3TN85;F6YL88	2040	NA	unchanged
-0.223689	-0.108697	-0.531011	-0.0313597	Myosin-9	Myh9	Q8VDD5	42	0.548753	42	33	24.4	226.37	0	323.31	0.659209	Q8VDD5;A0A2R8VKI5;Q6URW6;F2Z494;A0A140LI60;K3W4R2;Q6URW6-2;Q6URW6-3	3352	NA	unchanged
-0.224472	0.0327463	-0.0666151	-0.639546	Bleomycin hydrolase	Blmh	Q8R016;E9PY26	2	0.294811	2	2	6.6	52.511	0	152.62	0.845413	Q8R016;E9PY26	1168	NA	unchanged
-0.22503	-0.365136	-0.213527	-0.096427	Adenylyl cyclase-associated protein 1	Cap1	P40124	5	0.458319	5	5	14.3	51.564	0	147.18	0.73641	P40124;B1ARS0	1947	NA	unchanged
-0.225601	1.18283	-2.12923	0.269599	Proteasome inhibitor PI31 subunit	Psmf1	Q8BHL8	4	0.0646713	4	4	25.1	29.664	0	5.753	0.970417	Q8BHL8	2919	NA	unchanged
-0.230652	0.354266	0.174277	-1.2205	Ras-related protein Rab-14	Rab14	Q91V41;Q50HX3;A0A2R8VHW9	4	0.0408167	4	4	17.2	23.897	0	63.921	0.982992	Q91V41;Q50HX3;A0A2R8VHW9	2476	NA	unchanged
-0.23224	0.489587	-0.611922	-0.574386	Phosphoglucomutase-1	Pgm1	Q9D0F9	11	0.114778	11	4	26.9	61.417	0	48.698	0.949007	Q9D0F9	3758	NA	unchanged
-0.232617	-0.667153	-0.226539	0.19584	Dysferlin	Dysf	Q9ESD7-2;E9PXU9;A0A0N4SUJ2;A0A0N4SUN3;A0A0N4SVX9;Q9ESD7-3;Q9ESD7;E9QL12;E9Q423;A0A0N4SWH3;A0A0N4SV63;A0A0N4SWG7	17	0.125214	17	17	9.8	239.29	0	32.579	0.943286	Q9ESD7-2;E9PXU9;A0A0N4SUJ2;A0A0N4SUN3;A0A0N4SVX9;Q9ESD7-3;Q9ESD7;E9QL12;E9Q423;A0A0N4SWH3;A0A0N4SV63;A0A0N4SWG7	132	NA	unchanged
-0.233267	-0.426545	-0.0631685	-0.210088	Annexin A1	Anxa1	P10107;A0A494BBD8	8	0.15785	8	8	27.5	38.734	0	323.31	0.920641	P10107;A0A494BBD8	549	NA	unchanged
-0.235663	0.0473337	-0.213035	-0.541289	116 kDa U5 small nuclear ribonucleoprotein component	Eftud2	O08810;G3UZ34;A2AH85	13	0.444463	12	12	20.7	109.36	0	61.426	0.737779	O08810;G3UZ34;A2AH85;G3UXK8	676	NA	unchanged
-0.238706	-2.0413	0.421042	0.904136	Phosphomannomutase 2	Pmm2	Q9Z2M7	3	0.0643331	3	2	10.3	27.656	0	20.698	0.970086	Q9Z2M7;Q9D6D9;A0A2R8W6J8	4193	NA	unchanged
-0.238887	-1.47953	-0.475758	1.23863	Motile sperm domain-containing protein 2	Mospd2	Q9CWP6;B1AU74;Q9CWP6-4;Q9CWP6-2;Q9CWP6-3	3	0.119527	3	3	6.4	59.854	0	4.1182	0.946013	Q9CWP6;B1AU74;Q9CWP6-4;Q9CWP6-2;Q9CWP6-3	809	NA	unchanged
-0.244995	-0.686721	-0.0882006	0.039937	Vacuolar protein-sorting-associated protein 36	Vps36	Q91XD6	6	0.405765	6	6	16.8	43.735	0	28.643	0.7659	Q91XD6	3447	NA	unchanged
-0.249796	-0.410995	-0.514852	0.176459	Dolichyl-diphosphooligosaccharide--protein glycosyltransferase subunit STT3A	Stt3a	P46978	6	0.272479	6	6	10.5	80.597	0	34.369	0.858938	P46978;D3YZN5	1969	NA	unchanged
-0.250162	1.85586	0.0672064	-2.67356	Forkhead-associated domain-containing protein 1	Fhad1	A6PWD2;A6PWD2-2;A6PWD2-4	3	0.0283321	3	3	2.4	163.73	0	6.0777	0.986463	A6PWD2;A6PWD2-2;A6PWD2-4;A6PWD2-3	775	NA	unchanged
-0.250854	-2.37558	-0.155198	1.77821	7-methylguanosine phosphate-specific 5-nucleotidase	Nt5c3b	Q3UFY7-2;Q3UFY7;Q3UFY7-3;Q3UFY7-4	6	0.0993903	6	6	24.9	29.782	0	11.024	0.956424	Q3UFY7-2;Q3UFY7;Q3UFY7-3;Q3UFY7-4;A0A0R4J146	2395	NA	unchanged
-0.251323	0.107501	-0.834298	-0.027173	Troponin T, slow skeletal muscle	Tnnt1	O88346;E9Q688;J3QPC8;O88346-3;O88346-2;E9PVN9;E9PZB4;E9Q0G9;E9QA86	4	0.394912	3	3	14.9	31.344	0	23.618	0.777791	O88346;E9Q688;J3QPC8;O88346-3;O88346-2;E9PVN9;E9PZB4;E9Q0G9;E9QA86	1251	NA	unchanged
-0.252261	-0.179906	-0.513103	-0.0637732	PRA1 family protein 3	Arl6ip5	Q8R5J9	2	0.162456	2	2	10.6	21.557	0	8.0966	0.917309	Q8R5J9	3328	NA	unchanged
-0.252341	2.0894	-0.724166	-2.12225	Translation initiation factor eIF-2B subunit beta	Eif2b2	Q99LD9;D3Z7J6;D3Z487	3	0.0976756	3	3	13.4	38.897	0	47.203	0.958026	Q99LD9;D3Z7J6;D3Z487	3583	NA	unchanged
-0.253064	-0.541154	0.354257	-0.572295	Serine--tRNA ligase, cytoplasmic	Sars	P26638;Q8C483;A2AFS0;A2AFS1	8	0.465051	8	8	19.3	58.388	0	137.63	0.731289	P26638;Q8C483;A2AFS0;A2AFS1	1875	NA	unchanged
-0.253259	-0.573369	-0.0322962	-0.154113	Prostacyclin synthase	Ptgis	O35074;Q8BXC0	15	0.215572	15	15	37.7	57.046	0	323.31	0.891224	O35074;Q8BXC0	1600	NA	unchanged
-0.253632	0.00605106	-0.0672865	-0.69966	Coiled-coil domain-containing protein 51	Ccdc51	Q3URS9;Q3URS9-2	6	0.040569	6	6	18.2	45.132	0	9.2616	0.982373	Q3URS9;Q3URS9-2	2441	NA	unchanged
-0.254214	-0.400052	-0.38643	0.0238409	Myosin-7	Myh7	Q91Z83	39	0.600538	34	10	22.7	222.88	0	323.31	0.617895	Q91Z83;A0A2I3BRL9;B8JJH1;A0A2I3BQV3;Q1WJL6	3478	NA	unchanged
-0.25515	0.23734	-1.01784	0.0150557	Laminin subunit alpha-5	Lama5	Q61001	13	0.0735232	13	13	5.6	404.05	0	30.5	0.968206	Q61001	2553	NA	unchanged
-0.255183	-1.423	0.462758	0.194695	NA	Nt5dc2	Q91X76;A0A2I3BQR1;A0A2I3BRL0;A0A2I3BR81	7	0.0828193	7	7	21	46.034	0	14.711	0.965803	Q91X76;A0A2I3BQR1;A0A2I3BRL0;A0A2I3BR81;A0A2I3BPH8	449	NA	unchanged
-0.255468	0.135474	-1.76445	0.862571	Immunity-related GTPase family Q protein	Irgq	Q8VIM9	3	0.082783	3	3	7.7	59.323	0	7.6071	0.965401	Q8VIM9	3399	NA	unchanged
-0.255932	-0.188512	-0.405854	-0.17343	Minor histocompatibility antigen H13	Hm13	Q9D8V0-4;A3KGR9;Q9D8V0;Q6PGJ8	3	1.26753	3	3	10.7	43.363	0	10.006	0.242731	Q9D8V0-4;A3KGR9;Q9D8V0;Q6PGJ8;Q9D8V0-2;Q9D8V0-3	765	NA	unchanged
-0.256268	0.0769396	-1.00564	0.159892	Tubulin-specific chaperone C	Tbcc	Q8VCN9;A0A0R4J0M1	7	0.0625714	7	7	25.2	38.124	0	11.597	0.971439	Q8VCN9;A0A0R4J0M1	194	NA	unchanged
-0.259405	0.140834	-0.865457	-0.0535917	Transcription activator BRG1	Smarca4	Q3TKT4;A0A0R4J170;Q3TKT4-2;G3UX35	15	0.0947938	15	14	12.4	181.43	0	48.466	0.95648	Q3TKT4;A0A0R4J170;Q3TKT4-2;G3UX35;Q6DIC0;E9QAB8;F2Z4A9;H3BLH0;A0A140LJD7;H3BJK2	222	NA	unchanged
-0.260867	-0.0155897	-0.756804	-0.0102072	THO complex subunit 6 homolog	Thoc6	Q5U4D9;D3Z132	3	0.241911	3	3	13.8	37.314	0	33.199	0.874757	Q5U4D9;D3Z132	2527	NA	unchanged
-0.263005	-0.36098	-0.253449	-0.174584	cAMP-dependent protein kinase type I-alpha regulatory subunit;cAMP-dependent protein kinase type I-alpha regulatory subunit, N-terminally processed	Prkar1a	Q9DBC7	9	0.347354	9	9	30.7	43.185	0	323.31	0.816369	Q9DBC7;A2AI69;P12849;D3Z068;D3Z0V6;D3Z4L4;D3YTM5	3868	NA	unchanged
-0.264103	0.0552912	-0.631948	-0.215652	Isoleucine--tRNA ligase, cytoplasmic	Iars	Q8BU30	20	0.362353	20	20	18.5	144.27	0	176.73	0.80072	Q8BU30;E9Q866;F6Q6R1	3001	NA	unchanged
-0.264799	0.33084	-0.24602	-0.879218	Surfeit locus protein 4	Surf4	Q64310	5	0.21105	5	5	22.7	30.381	0	238.21	0.893446	Q64310;E0CXD9;F7CH13	2637	NA	unchanged
-0.265311	-0.157159	-0.00141621	-0.637357	Cytochrome b-c1 complex subunit Rieske, mitochondrial;Cytochrome b-c1 complex subunit 11	Uqcrfs1	Q9CR68	5	0.0290066	5	5	19.3	29.367	0	204.1	0.98539	Q9CR68	3678	NA	unchanged
-0.266372	0.507436	-2.06498	0.758426	Echinoderm microtubule-associated protein-like 2	Eml2	E9QK48;Q7TNG5;Q7TNG5-2;D6RGM3	5	0.108009	5	5	9.5	90.791	0	17.555	0.954428	E9QK48;Q7TNG5;Q7TNG5-2;D6RGM3;A0A0U1RPM7;A0A0U1RQ42	1304	NA	unchanged
-0.266386	0.650094	0.142709	-1.59196	Cartilage-associated protein	Crtap	Q9CYD3	4	0.177132	4	4	9.2	46.169	0	6.8921	0.90893	Q9CYD3	3717	NA	unchanged
-0.266438	0.181054	-1.01833	0.0379667	Sorting nexin-27	Snx27	Q3UHD6;Q3UHD6-2;A0A0G2JF85	9	0.114362	9	9	23.6	60.988	0	16.831	0.949453	Q3UHD6;Q3UHD6-2;A0A0G2JF85;A0A0G2JGD5;A0A0G2JG07	2406	NA	unchanged
-0.266484	-0.237458	-0.245656	-0.316337	Clathrin heavy chain 1;Clathrin heavy chain	Cltc	Q68FD5;Q5SXR6	34	0.796637	34	34	27.6	191.55	0	323.31	0.49124	Q68FD5;Q5SXR6;F6Z1R4	2522	NA	unchanged
-0.267306	0.338504	-0.0228243	-1.1176	Ribose-5-phosphate isomerase	Rpia	P47968	2	0.320918	2	2	11.6	32.45	0	5.8799	0.832635	P47968	1981	NA	unchanged
-0.268875	0.0141191	-0.675391	-0.145352	Casein kinase I isoform alpha	Csnk1a1	Q8BK63;Q8BK63-2;H7BXB1;E9Q4G7;E9Q2U6;E9Q3W1;E9PWB2	5	0.172988	5	5	19.3	38.914	0	26.741	0.909604	Q8BK63;Q8BK63-2;H7BXB1;E9Q4G7;E9Q2U6;E9Q3W1;E9PWB2;F6YBC9	1147	NA	unchanged
-0.270047	-0.659024	0.0916624	-0.242778	Pre-mRNA-processing factor 19	Prpf19	Q99KP6;Q99KP6-3;Q99KP6-2	4	0.410337	4	4	11.3	55.238	0	10.239	0.762795	Q99KP6;Q99KP6-3;Q99KP6-2	3565	NA	unchanged
-0.27291	-0.630374	-0.272197	0.0838404	STE20-like serine/threonine-protein kinase	Slk	O54988;O54988-2	9	0.54087	9	9	11.4	141.46	0	22.567	0.667452	O54988;O54988-2;A0A5F8MPV2	1655	NA	unchanged
-0.278043	-0.655603	-0.648448	0.469922	Chloride intracellular channel protein;Chloride intracellular channel protein 3	Clic3	A2AJ28;Q9D7P7	2	0.321777	2	2	12.8	26.618	0	3.6086	0.831746	A2AJ28;Q9D7P7	682	NA	unchanged
-0.280053	-0.9878	-0.0282755	0.175916	Metaxin-1	Mtx1	P47802;Q8R5C0;A0A6I8MWZ8;D3YVW0;D3Z3F4;G3UYJ5;G3XA66	5	0.261861	5	5	18.9	35.623	0	8.9155	0.863705	P47802;Q8R5C0;A0A6I8MWZ8;D3YVW0;D3Z3F4;G3UYJ5;G3XA66;G3XA75;G3UXX9	600	NA	unchanged
-0.284732	-0.852839	0.0331278	-0.0344839	Heterogeneous nuclear ribonucleoproteins C1/C2	Hnrnpc	Q9Z204-3;Q9Z204-2;Q9Z204-4;A0A2I3BRM6	5	0.0992052	5	1	20.8	32.322	0	84.105	0.956072	Q9Z204-3;Q9Z204-2;Q9Z204-4;A0A2I3BRM6;A0A2I3BQH3	4180	NA	unchanged
-0.285668	-1.03213	-0.272033	0.447158	Myosin phosphatase Rho-interacting protein	Mprip	Q5SWZ5;P97434;P97434-3;P97434-2;P97434-4;P97434-5;F6S5I0;F6RND9	15	0.152368	15	15	9.3	257.28	0	80.466	0.925272	Q5SWZ5;P97434;P97434-3;P97434-2;P97434-4;P97434-5;F6S5I0;F6RND9;F6XZM9	2518	NA	unchanged
-0.28768	1.0396	-1.58506	-0.317576	Uncharacterized protein C19orf52 homolog	NA	Q8BGX2	3	0.193599	3	3	14.7	29.415	0	25.873	0.901823	Q8BGX2	2900	NA	unchanged
-0.287684	-0.132934	-0.65134	-0.0787802	Aminopeptidase N	Anpep	P97449	5	0.218976	5	5	6.7	109.65	0	37.715	0.888743	P97449;A0A0U1RNS3	2222	NA	unchanged
-0.288716	-0.584239	-0.526475	0.244565	NA	Hrc	G5E8J6	21	0.332777	21	21	37.1	85.171	0	323.31	0.827944	G5E8J6	1504	Hrc	unchanged
-0.289183	1.75018	-2.1735	-0.444236	Heterogeneous nuclear ribonucleoprotein U-like protein 2	Hnrnpul2	Q00PI9	5	0.086069	5	5	9.1	84.939	0	7.3997	0.962743	Q00PI9	2248	NA	unchanged
-0.292855	-1.46664	0.222503	0.365573	Cytokine receptor-like factor 3	Crlf3	Q9Z2L7-2;Q9Z2L7;J3QMV5	3	0.128379	3	3	10.2	39.153	0	7.3657	0.938444	Q9Z2L7-2;Q9Z2L7;J3QMV5;J3QP70;J3QPM4	4192	NA	unchanged
-0.293124	-0.726138	0.228045	-0.38128	Tripartite motif-containing protein 72	Trim72	Q1XH17	14	0.537771	14	14	32.3	52.816	0	323.31	0.671064	Q1XH17	2297	NA	unchanged
-0.293404	-0.840631	1.12046	-1.16004	Heterogeneous nuclear ribonucleoprotein H;Heterogeneous nuclear ribonucleoprotein H, N-terminally processed	Hnrnph1	O35737;Q8C2Q7	7	0.0960335	7	4	27.6	49.199	0	323.31	0.956388	O35737;Q8C2Q7	1633	NA	unchanged
-0.294753	0.214381	-1.521	0.422358	Elongator complex protein 4	Elp4	Q9ER73;A2A414	3	0.134584	3	3	10	46.325	0	54.248	0.93558	Q9ER73;A2A414	3946	NA	unchanged
-0.295742	-1.36444	0.472514	0.00469875	Exosome complex component RRP41	Exosc4	Q921I9	4	0.246339	4	4	21.6	26.249	0	10.734	0.872287	Q921I9;A0A2R8VHM9	3494	NA	unchanged
-0.296283	-0.256032	-0.626218	-0.00660038	Dolichyl-diphosphooligosaccharide--protein glycosyltransferase subunit 2	Rpn2	Q9DBG6;A2ACG7	8	0.88103	8	8	19.7	69.062	0	267.65	0.432008	Q9DBG6;A2ACG7	654	NA	unchanged
-0.296376	-0.238984	-0.125785	-0.524358	T-complex protein 1 subunit epsilon	Cct5	P80316;E0CZA1	8	0.464462	8	8	24	59.623	0	162.19	0.731882	P80316;E0CZA1	2189	NA	unchanged
-0.296479	-1.35531	0.275983	0.189889	Uracil phosphoribosyltransferase homolog	Uprt	B1AVZ0	5	0.198689	5	5	20.3	34.278	0	9.2153	0.900432	B1AVZ0	817	NA	unchanged
-0.298026	-0.763993	-0.438968	0.308883	Supervillin	Svil	Q8K4L3;A0A1B0GS91;Q8K4L2;E9Q3Z5;Q8K4L3-3	27	0.203889	27	27	16.3	243.16	0	323.31	0.898427	Q8K4L3;A0A1B0GS91;Q8K4L2;E9Q3Z5;Q8K4L3-3;F6R6A4	310	NA	unchanged
-0.299214	-0.721141	-0.816592	0.64009	Matrin-3	Matr3	Q8K310;A0A494BAZ2	15	0.315532	15	15	22.1	94.629	0	185.16	0.834971	Q8K310;A0A494BAZ2;A0A494B9B1;A0A494B9X1;A0A494BAZ7;A0A494BAD4;A0A494B968;A0A494B9C9;A0A494B8Y5;A0A494BAL7;A0A494BB50;A0A494B9Q4;A0A494BAC5	3238	NA	unchanged
-0.300435	0.0320177	-0.961993	0.0286703	C-terminal-binding protein 1	Ctbp1	O88712;O88712-2;A0A0J9YUM4;A0A0J9YU62;O88712-3;A0A0J9YTW3	8	0.225762	8	6	21.1	47.744	0	72.489	0.882494	O88712;O88712-2;A0A0J9YUM4;A0A0J9YU62;O88712-3;A0A0J9YTW3;A0A0J9YVI3;A0A0J9YUR5;A0A0J9YVC3;A0A0J9YU66	1704	NA	unchanged
-0.300529	-0.362746	-0.504731	-0.0341082	Nucleoprotein TPR	Tpr	F6ZDS4;Q7M739	18	0.556326	18	18	9.9	273.99	0	323.31	0.648129	F6ZDS4;Q7M739;F6RX08	1385	NA	unchanged
-0.30085	0.193862	-0.955434	-0.140979	F-box only protein 6	Fbxo6	Q9QZN4;Z4YN00	3	0.327384	3	3	12.9	34.492	0	5.4618	0.830412	Q9QZN4;Z4YN00;A2A7G9;A2A7H1	4080	NA	unchanged
-0.302696	-0.525558	0.249594	-0.632123	Protein DEK	Dek	Q7TNV0;E9Q8Y1;D3YVJ6	2	0.167027	2	2	6.3	43.158	0	9.756	0.914651	Q7TNV0;E9Q8Y1;D3YVJ6	2792	NA	unchanged
-0.303643	-0.612645	-0.0122576	-0.286027	Probable ATP-dependent RNA helicase DDX6	Ddx6	P54823	8	0.352705	8	8	18.6	54.191	0	109	0.810438	P54823	2043	NA	unchanged
-0.304442	-0.614303	-0.477424	0.178399	Four and a half LIM domains protein 3	Fhl3	Q9R059;F2Z455	5	0.146744	5	5	14.9	31.794	0	14.846	0.928459	Q9R059;F2Z455;D6RJ68	1337	NA	unchanged
-0.305361	1.2876	-0.196366	-2.00732	DNA-directed RNA polymerase II subunit RPB1	Polr2a	P08775;A0A0R4J0V5	7	0.110317	7	7	5.8	217.17	0	12.625	0.950675	P08775;A0A0R4J0V5	210	NA	unchanged
-0.305624	-0.54708	-0.511102	0.141311	Nischarin	Nisch	Q80TM9;Q80TM9-3;Q80TM9-2	19	0.305258	19	19	17	175.01	0	177.44	0.840967	Q80TM9;Q80TM9-3;Q80TM9-2;Q80TM9-6;Q80TM9-4;F6YR29;Q80TM9-5;F6ZL69;Q80TM9-7;F7AFP3	2811	NA	unchanged
-0.306928	-0.754222	-1.30669	1.14013	Ribosomal protein S6 kinase alpha-3	Rps6ka3	P18654;B1AXN9	6	0.101193	6	6	9.6	83.693	0	19.229	0.95668	P18654;B1AXN9	823	NA	unchanged
-0.307078	-0.172721	0.0553713	-0.803884	PDZ domain-containing protein GIPC1	Gipc1	Q9Z0G0	6	0.221956	6	6	30.6	36.129	0	24.133	0.88572	Q9Z0G0;A0A1D5RML2;Q8R5M0	4148	NA	unchanged
-0.307352	-0.408549	-0.82577	0.312264	CAD protein;Glutamine-dependent carbamoyl-phosphate synthase;Aspartate carbamoyltransferase;Dihydroorotase	Cad	B2RQC6;E9QAI5;G3UWN2;B2RQC6-2;E9QAT6	31	0.354434	31	31	17.3	243.24	0	166.48	0.809309	B2RQC6;E9QAI5;G3UWN2;B2RQC6-2;E9QAT6;Q8C196	845	NA	unchanged
-0.307441	-0.394219	-0.425437	-0.102666	Vinculin	Vcl	Q64727	26	0.871715	26	26	29.5	116.72	0	323.31	0.43822	Q64727;A0A286YDJ4	2650	NA	unchanged
-0.308468	-1.04546	0.0804682	0.0395861	Leucine-rich PPR motif-containing protein, mitochondrial	Lrpprc	Q6PB66	16	0.384638	16	16	17.5	156.61	0	83.052	0.786564	Q6PB66;F6V2A3	2724	NA	unchanged
-0.311479	-0.619813	-0.462188	0.147565	Titin	Ttn	A2ASS6;E9Q8N1;E9Q8K5;A0A5K1VVQ9;A0A5K1VVQ1;A2ASS6-2	311	0.271551	311	274	11.5	3906.4	0	323.31	0.858512	A2ASS6;E9Q8N1;E9Q8K5;A0A5K1VVQ9;A0A5K1VVQ1;A2ASS6-2;F7CR78;A2AT70;Q8BUJ6;F6RSJ3;A2AT65;A2AT68;A2AT64;A2AT67;A2AT66	729	NA	unchanged
-0.314072	-0.00073719	-0.96848	0.0270014	Splicing factor U2AF 65 kDa subunit	U2af2	P26369;Q80XR5;Q3KQM4	3	0.0695492	3	3	8.4	53.516	0	7.1566	0.970361	P26369;Q80XR5;Q3KQM4	1872	NA	unchanged
-0.314993	-1.24242	-0.496669	0.794116	Calponin-2;Calponin	Cnn2	Q08093;D3Z7R6	2	0.149525	2	2	8.5	33.155	0	31.686	0.927697	Q08093;D3Z7R6	1094	NA	unchanged
-0.315051	-0.0124445	-0.878942	-0.0537672	NA	Xirp1	A0A571BDS0;E9QQ93	38	0.481199	38	9	30.4	196.66	0	323.31	0.720921	A0A571BDS0;E9QQ93;A0A1L1SQJ8	560	NA	unchanged
-0.31703	1.53422	-1.8603	-0.625018	Clathrin interactor 1	Clint1	Q99KN9;Q5SUH6;Q5SUH7;Q99KN9-2	4	0.12778	4	4	6.7	68.512	0	7.0696	0.939395	Q99KN9;Q5SUH6;Q5SUH7;Q99KN9-2	2509	NA	unchanged
-0.317704	-0.353238	-0.550855	-0.0490198	NA	Sf3b2	Q3UJB0;A0A494B9S9	9	0.66775	9	9	13.8	98.197	0	20.978	0.584491	Q3UJB0;A0A494B9S9	2416	NA	unchanged
-0.319652	-1.37962	1.19071	-0.770051	Regulator of chromosome condensation	Rcc1	Q8VE37;Q6PFB2	4	0.120545	4	4	15.2	44.93	0	71.152	0.947205	Q8VE37;Q6PFB2;A2CER2	2738	NA	unchanged
-0.321352	-0.338897	0.226352	-0.85151	Nucleobindin-1	Nucb1	Q02819;A0A1C7CYU3;A0A1B0GR41	12	0.279972	12	12	29.6	53.408	0	100.4	0.85244	Q02819;A0A1C7CYU3;A0A1B0GR41;A0A1B0GR92;A0A1B0GS16;A0A1B0GT83	2263	NA	unchanged
-0.322429	0.0495825	-0.406749	-0.610122	Atlastin-3	Atl3	Q91YH5;E9PYT3;A0A494BAX8;A0A494BAU1	5	0.195804	5	5	15.5	60.574	0	46.303	0.901793	Q91YH5;E9PYT3;A0A494BAX8;A0A494BAU1;A0A494BAW9;Q91YH5-2;A0A494B9P1	1185	NA	unchanged
-0.32274	-0.192683	-0.518312	-0.257226	Ras GTPase-activating-like protein IQGAP1	Iqgap1	Q9JKF1	25	1.48822	25	25	22	188.74	0	323.31	0.180909	Q9JKF1;Q3UQ44;A0A0U1RNG5;A0A0U1RPU3	4010	NA	unchanged
-0.32419	-0.560693	0.397325	-0.809201	Apoptosis inhibitor 5	Api5	O35841	5	0.322265	5	5	11.7	56.784	0	152.84	0.831977	O35841	1634	NA	unchanged
-0.325546	-0.117953	-0.615838	-0.242846	Splicing factor 3B subunit 3	Sf3b3	Q921M3;Q921M3-2	17	0.340154	17	17	19.2	135.55	0	221.86	0.822449	Q921M3;Q921M3-2	3498	NA	unchanged
-0.326451	-0.490211	-0.3269	-0.162244	Sorting nexin-4	Snx4	Q91YJ2;A0A338P7D2	10	0.623441	10	10	30.9	51.777	0	81.552	0.605586	Q91YJ2;A0A338P7D2	3454	NA	unchanged
-0.334025	-0.197595	-0.474725	-0.329757	U5 small nuclear ribonucleoprotein 200 kDa helicase	Snrnp200	Q6P4T2	33	0.649515	33	33	21.9	244.54	0	323.31	0.597259	Q6P4T2	2694	NA	unchanged
-0.334481	0.0660982	-0.20272	-0.86682	Pyrroline-5-carboxylate reductase 3	Pycrl	Q9DCC4	4	0.42941	4	4	16.4	28.721	0	63.026	0.74635	Q9DCC4	3901	NA	unchanged
-0.334926	-1.12073	0.19122	-0.0752668	Ubiquinone biosynthesis protein COQ9, mitochondrial	Coq9	Q8K1Z0;F6SFF5	4	0.262688	4	4	20.8	35.082	0	26.607	0.863148	Q8K1Z0;F6SFF5	3220	NA	unchanged
-0.334987	-2.08056	-0.133124	1.20872	Nitrilase homolog 1	Nit1	Q8VDK1;Q8VDK1-2	5	0.0824935	5	5	27.9	35.705	0	15.305	0.965309	Q8VDK1;Q8VDK1-2;D3Z3I3;D3YY53;D3Z2Y2	3357	NA	unchanged
-0.336377	-0.103856	-1.01104	0.105771	Translin-associated protein X	Tsnax	Q9QZE7;A0A1D5RLR0	5	0.462164	5	5	21.4	32.926	0	107.09	0.733737	Q9QZE7;A0A1D5RLR0	4074	NA	unchanged
-0.337892	-0.0227041	-0.863727	-0.127246	Spermidine synthase	Srm	Q64674	4	0.192565	4	4	15.9	33.995	0	11.784	0.900471	Q64674	2649	NA	unchanged
-0.340333	0.248549	-0.592441	-0.677108	Bystin	Bysl	O54825	7	0.194608	7	7	20.6	49.783	0	22.807	0.902142	O54825	1647	NA	unchanged
-0.340683	0.585959	-2.18474	0.576732	Biogenesis of lysosome-related organelles complex 1 subunit 3	Bloc1s3	Q5U5M8	4	0.141912	4	4	28.7	20.398	0	6.3898	0.932415	Q5U5M8	2528	NA	unchanged
-0.340898	0.0766306	-0.540124	-0.559201	Adenosine kinase	Adk	P55264;P55264-2	2	0.476704	2	2	5.3	40.148	0	3.5506	0.720273	P55264;P55264-2	2047	NA	unchanged
-0.343428	-0.195676	-0.656022	-0.178586	Dynactin subunit 4	Dctn4	Q8CBY8;Q8CBY8-2	5	1.18332	5	5	12.8	53.056	0	42.313	0.263691	Q8CBY8;Q8CBY8-2;Q3TRR2	3118	NA	unchanged
-0.346487	1.36925	-2.86548	0.456769	NA	Hnrnpr	Q8VHM5;F7B5B5;A2AW41	4	0.107103	3	3	7.4	70.887	0	5.1262	0.954617	Q8VHM5;F7B5B5;A2AW41	1395	NA	unchanged
-0.346894	-0.528497	-0.447204	-0.0649824	Ubiquitin carboxyl-terminal hydrolase isozyme L5	Uchl5	Q9WUP7;A0A087WP81;Q9WUP7-2;A0A087WRL3	7	0.185115	7	7	28.6	37.616	0	23.916	0.902457	Q9WUP7;A0A087WP81;Q9WUP7-2;A0A087WRL3	10	NA	unchanged
-0.348833	-1.55948	-0.0112791	0.524264	Palmitoyl-protein thioesterase 1	Ppt1	O88531;B1B0P8;B1B0P9	2	0.125378	2	2	10.8	34.49	0	89.103	0.9434	O88531;B1B0P8;B1B0P9	1695	NA	unchanged
-0.349404	-0.372373	-0.451798	-0.224042	Coatomer subunit epsilon	Cope	O89079;F6YFR7;D3Z315	6	0.196443	6	6	22.7	34.567	0	72.663	0.901635	O89079;F6YFR7;D3Z315;F6XIG5	1722	NA	unchanged
-0.350598	-0.374696	-1.1097	0.432605	Plasma membrane calcium-transporting ATPase 1	Atp2b1	G5E829	11	0.422945	11	5	11	134.75	0	32.305	0.752519	G5E829;A0A1W2P7R3;A0A1W2P7C7;A0A1W2P867;A0A1W2P6X7	1493	NA	unchanged
-0.351272	-0.700789	0.686759	-1.03978	Serine/threonine-protein phosphatase 5;Serine/threonine-protein phosphatase	Ppp5c	Q60676;F7BX26	5	0.232677	5	5	14.8	56.876	0	102.06	0.879565	Q60676;F7BX26	1399	NA	unchanged
-0.35163	-0.569415	-0.543586	0.0581102	Nascent polypeptide-associated complex subunit alpha, muscle-specific form	Naca	P70670	14	0.536994	14	14	9.1	220.5	0	237.58	0.670716	P70670;Q60817	2180	NA	unchanged
-0.352141	0.331761	-1.06614	-0.322047	Heterogeneous nuclear ribonucleoprotein L	Hnrnpl	G5E924;Q8R081;G3UY38	7	0.132229	7	7	13.2	66.821	0	104.83	0.935756	G5E924;Q8R081;G3UY38;G3UY56;G3UYY3	1514	NA	unchanged
-0.352291	0.994676	-2.77088	0.719329	Conserved oligomeric Golgi complex subunit 2	Cog2	Q921L5	8	0.0953551	8	8	17	82.039	0	14.08	0.955789	Q921L5;H3BJK5	3497	NA	unchanged
-0.35245	-0.723233	0.823691	-1.15781	Sacsin	Sacs	Q9JLC8;E9QNY8;Q9JLC8-2;Q9JLC8-3	4	0.130141	4	4	1.1	520.68	0	7.2001	0.938684	Q9JLC8;E9QNY8;Q9JLC8-2;Q9JLC8-3	1327	NA	unchanged
-0.357282	-3.70176	-0.033021	2.66293	Poly(rC)-binding protein 1	Pcbp1	P60335	9	0.0793386	9	7	42.4	37.497	0	82.105	0.968332	P60335;P57722;P57722-2;E9Q7D8;A0A2R8VHI3	2076	NA	unchanged
-0.358207	0.558276	-2.39444	0.761542	Long-chain-fatty-acid--CoA ligase 1	Acsl1	P41216;D3Z041	7	0.120076	7	6	11	77.951	0	14.816	0.947225	P41216;D3Z041;D3YVF6;D3Z457;F6WNZ2	1029	NA	unchanged
-0.358418	-1.92647	0.786277	0.0649347	Transforming growth factor beta-1-induced transcript 1 protein	Tgfb1i1	Q62219;Q62219-4;E9Q1D5;Q62219-7;Q62219-10;Q62219-9;Q62219-5;Q62219-2;Q62219-3	5	0.0649843	5	5	14.3	50.1	0	25.262	0.9704	Q62219;Q62219-4;E9Q1D5;Q62219-7;Q62219-10;Q62219-9;Q62219-5;Q62219-2;Q62219-3;Q62219-6	2608	NA	unchanged
-0.35974	0.34752	-0.00203228	-1.42471	THO complex subunit 2	Thoc2	B1AZI6;E9Q5E2	6	0.12338	6	6	4.5	182.77	0	8.3559	0.944783	B1AZI6;E9Q5E2;B8A4C2;F6VK25;Q8C690	833	NA	unchanged
-0.360022	0.539447	-0.0532656	-1.56625	Basic leucine zipper and W2 domain-containing protein 1	Bzw1	Q9CQC6;A0A087WQS2;A0A087WPF9	3	0.0787075	3	3	10.7	48.043	0	8.262	0.967294	Q9CQC6;A0A087WQS2;A0A087WPF9	21	NA	unchanged
-0.360879	0.367484	-1.17879	-0.271331	60S ribosomal protein L5	Rpl5	P47962;D3YYV8	2	0.190866	2	2	6.7	34.4	0	4.1729	0.900253	P47962;D3YYV8	1017	NA	unchanged
-0.361117	-0.173718	-1.01028	0.100646	Zinc finger CCHC domain-containing protein 24	Zcchc24	B2RVL6	3	0.597676	3	3	27	26.96	0	13.069	0.619458	B2RVL6	858	NA	unchanged
-0.361583	-0.538228	-0.0922003	-0.454322	Integrin-linked protein kinase	Ilk	O55222	5	0.322268	5	5	12.6	51.373	0	13.767	0.83258	O55222;A0A1B0GRF6;D3YZA5	1665	NA	unchanged
-0.362564	-0.0204973	-1.23216	0.16496	DnaJ homolog subfamily B member 11	Dnajb11	Q99KV1	3	0.272062	3	3	12	40.555	0	19.308	0.859606	Q99KV1	3569	NA	unchanged
-0.362727	0.331019	-1.3402	-0.0789971	Rhotekin	Rtkn	Q8C6B2;Q8C6B2-2	4	0.305905	4	4	12.9	63.012	0	297.57	0.841253	Q8C6B2;Q8C6B2-2	3090	NA	unchanged
-0.362768	-0.668231	0.335465	-0.75554	Ankyrin repeat domain-containing protein 1	Ankrd1	Q9CR42;A0A494BA80;A0A498WFQ0;A0A494BB19;A0A494BBH7	4	0.588045	4	4	16.9	36.003	0	10.506	0.62734	Q9CR42;A0A494BA80;A0A498WFQ0;A0A494BB19;A0A494BBH7	531	NA	unchanged
-0.362884	0.0755816	0.0270395	-1.19127	Ataxin-10	Atxn10	P28658	4	0.245314	4	4	8.2	53.706	0	23.799	0.872849	P28658	1896	NA	unchanged
-0.36307	-0.156888	-0.910274	-0.0220499	Eukaryotic translation initiation factor 3 subunit A	Eif3a	P23116	31	0.706824	31	31	25.6	161.93	0	179.26	0.556735	P23116;A0A494B9I0	1854	NA	unchanged
-0.363651	-0.431153	-0.759757	0.0999575	UDP-N-acetylglucosamine--peptide N-acetylglucosaminyltransferase 110 kDa subunit	Ogt	Q8CGY8	11	0.564826	11	1	12.2	116.95	0	104.25	0.647678	Q8CGY8	3146	NA	unchanged
-0.36516	-0.710044	0.326819	-0.712256	6-phosphogluconolactonase	Pgls	Q9CQ60;Q8CBG6;F6X8L5	6	0.458967	6	6	44	27.254	0	95.447	0.736112	Q9CQ60;Q8CBG6;F6X8L5;D3Z4X1	3646	NA	unchanged
-0.368133	-0.358521	-0.183934	-0.561944	Eukaryotic translation initiation factor 2 subunit 3, X-linked;Eukaryotic translation initiation factor 2 subunit 3, Y-linked	Eif2s3x	Q9Z0N1;Q9Z0N2;A2AAW9	6	0.294786	6	6	14.2	51.065	0	100.82	0.844897	Q9Z0N1;Q9Z0N2;A2AAW9	4155	NA	unchanged
-0.369101	-0.556653	-0.59652	0.0458689	Pleckstrin homology domain-containing family O member 2	Plekho2	Q8K124	3	0.188485	3	3	9.9	53.872	0	4.0763	0.900773	Q8K124	3208	NA	unchanged
-0.369787	0.113429	-0.296607	-0.926183	SEC23-interacting protein	Sec23ip	Q6NZC7;G3X928	10	0.176494	10	10	14.2	110.78	0	24.725	0.908886	Q6NZC7;G3X928	1483	NA	unchanged
-0.370182	0.62144	-1.31396	-0.418029	U4/U6.U5 tri-snRNP-associated protein 2	Usp39	Q3TIX9	5	0.20992	5	5	12.4	65.146	0	60.813	0.892115	Q3TIX9	2338	NA	unchanged
-0.370383	-0.207816	-0.0949755	-0.808356	Exportin-2	Cse1l	Q9ERK4;E9Q1T9;F6ZEW4;E9QAX7	14	0.853764	14	14	16.6	110.45	0	323.31	0.44648	Q9ERK4;E9Q1T9;F6ZEW4;E9QAX7;F7D1H9	3954	NA	unchanged
-0.37234	1.30948	-3.18942	0.762916	Nuclear factor NF-kappa-B p100 subunit;Nuclear factor NF-kappa-B p52 subunit	Nfkb2	Q9WTK5;A0A494B9Y5;A0A494BAQ2	7	0.0889126	7	7	14	96.831	0	17.026	0.961683	Q9WTK5;A0A494B9Y5;A0A494BAQ2	526	NA	unchanged
-0.372472	0.10102	-0.444641	-0.773795	ADP-ribosylation factor-binding protein GGA1	Gga1	Q8R0H9;A0A2R8VI72	2	0.651594	2	2	4.4	69.971	0	3.5138	0.596111	Q8R0H9;A0A2R8VI72	3265	NA	unchanged
-0.372716	-0.131202	-0.509242	-0.477704	Plectin	Plec	Q9QXS1-13	163	0.312425	1	1	39.2	516.43	0	47.697	0.838803	Q9QXS1-13	4047	NA	unchanged
-0.372789	-0.847907	0.601174	-0.871634	Ubiquitin carboxyl-terminal hydrolase 14;Ubiquitin carboxyl-terminal hydrolase	Usp14	Q9JMA1;E9PYI8	8	0.456864	8	8	20.7	56.001	0	135.18	0.737853	Q9JMA1;E9PYI8	1179	NA	unchanged
-0.373405	-0.464061	0.0755377	-0.73169	Ubiquitin-conjugating enzyme E2 J1	Ube2j1	Q9JJZ4;F6SPK0	3	0.335165	3	3	14.2	34.989	0	28.867	0.828788	Q9JJZ4;F6SPK0;B1AWT7	1350	NA	unchanged
-0.374529	-0.758704	-0.0430803	-0.321801	Vesicle transport protein GOT1B	Golt1b	Q9CR60	3	1.10676	3	3	18.8	15.421	0	12.646	0.303632	Q9CR60	3676	NA	unchanged
-0.374977	0.173306	-1.23131	-0.0669241	Mitochondrial import receptor subunit TOM70	Tomm70a	Q9CZW5	3	0.0621328	3	3	7.2	67.589	0	26.442	0.970907	Q9CZW5	3742	NA	unchanged
-0.375969	-0.545457	0.00289249	-0.585341	Death-associated protein kinase 3	Dapk3	O54784	3	1.10981	3	3	6.9	51.421	0	11.048	0.304148	O54784;A0A1W2P730;A0A1W2P6K3;A0A1W2P6J6	1645	NA	unchanged
-0.377201	-0.785327	-0.429235	0.0829592	N-alpha-acetyltransferase 30	Naa30	Q8CES0;E9QMB7;Q8CES0-2	4	0.288181	4	4	13.5	39.432	0	15.936	0.847495	Q8CES0;E9QMB7;Q8CES0-2	1317	NA	unchanged
-0.379078	-0.323695	-0.454658	-0.35888	Tubulin beta-4B chain;Tubulin beta-4A chain	Tubb4b	P68372;Q9D6F9	14	0.698272	14	2	41.6	49.83	0	323.31	0.561652	P68372;Q9D6F9;A2AQ07;CON__ENSEMBL:ENSBTAP00000025008;G3UZR1	2148	NA	unchanged
-0.381682	-0.801711	-0.476506	0.133172	60S ribosomal protein L3	Rpl3	P27659;A0A087WNS0;A0A087WQK0	4	0.486349	4	4	7.9	46.109	0	44.135	0.719207	P27659;A0A087WNS0;A0A087WQK0;A0A2R8VHN4	1883	NA	unchanged
-0.382527	-0.111108	-1.50294	0.466466	Partner of Y14 and mago	Wibg	Q8CHP5;Q8CHP5-2	4	0.174759	4	4	22.2	22.689	0	6.5379	0.909445	Q8CHP5;Q8CHP5-2	3151	NA	unchanged
-0.38273	-0.291181	-0.389165	-0.467843	3-ketoacyl-CoA thiolase, mitochondrial	Acaa2	Q8BWT1	8	0.991475	8	8	25.2	41.829	0	280.18	0.374829	Q8BWT1;A0A494B9J2	3018	NA	unchanged
-0.384971	-0.541179	0.108674	-0.722407	Reticulon-4	Rtn4	Q99P72;Q99P72-3	6	0.19893	6	5	6.7	126.61	0	88.545	0.900567	Q99P72;Q99P72-3;Q99P72-4	3620	NA	unchanged
-0.384996	-0.461078	-0.867015	0.173104	Golgin subfamily A member 3	Golga3	P55937;A0A0R4J1H6;E9QP99;P55937-1	17	0.313833	17	17	16.1	167.22	0	39.87	0.83755	P55937;A0A0R4J1H6;E9QP99;P55937-1;D3Z0Q8	239	NA	unchanged
-0.386825	-0.339217	0.399327	-1.22059	Target of Myb protein 1	Tom1	O88746;Q3UDC3	16	0.308852	16	16	46.5	54.325	0	46.306	0.841355	O88746;Q3UDC3;A0A1D5RM84;O88746-2;A0A1D5RL90;A0A1D5RM45;A0A1D5RM51;A0A1D5RM12	1707	NA	unchanged
-0.387666	0.310185	-1.4508	-0.0223837	Peroxisomal trans-2-enoyl-CoA reductase	Pecr	Q99MZ7;Q3UXD9	3	0.271999	3	3	15.8	32.41	0	6.536	0.858669	Q99MZ7;Q3UXD9;D6RHN4	2450	NA	unchanged
-0.39175	0.212903	-1.28498	-0.103171	Tubulin-specific chaperone D	Tbcd	Q8BYA0	9	0.258746	9	9	9.9	133.32	0	44.624	0.866769	Q8BYA0;B1ATU0	3033	NA	unchanged
-0.393101	0.172206	-0.508956	-0.842553	Hydroxymethylglutaryl-CoA lyase, mitochondrial	Hmgcl	P38060	3	0.639105	3	3	11.4	34.238	0	41.637	0.602582	P38060;Q8JZS7;V9GXD2;V9GWZ9;D3YVU9	1941	NA	unchanged
-0.393682	-1.33148	0.458304	-0.30787	Endophilin-A2	Sh3gl1	Q62419;A0A3B2W7K0	5	0.312887	5	5	20.9	41.518	0	68.947	0.838419	Q62419;A0A3B2W7K0;Q62420;A2ALV1;Q8BXU5;A2ALV3	2620	NA	unchanged
-0.395188	-0.324512	-0.610003	-0.251048	Filamin-B	Flnb	Q80X90	30	0.867346	29	29	14.5	277.82	0	323.31	0.440107	Q80X90	2845	NA	unchanged
-0.395435	-0.327855	-0.541903	-0.316546	Filamin-C	Flnc	Q8VHX6-2;Q8VHX6	48	1.4005	48	47	23.5	287.36	0	323.31	0.206045	Q8VHX6-2;Q8VHX6	3390	NA	unchanged
-0.399048	-0.851972	-0.195664	-0.149508	Cytochrome b-c1 complex subunit 1, mitochondrial	Uqcrc1	Q9CZ13	10	0.280291	10	9	20.4	52.851	0	93.495	0.852725	Q9CZ13;A0A0A6YWX6;A0A0A6YW82	3725	NA	unchanged
-0.400506	-0.689013	0.0351877	-0.547692	Cullin-7	Cul7	Q8VE73;Q8VE73-3	19	0.409319	19	18	13.3	192.29	0	34.531	0.762377	Q8VE73;Q8VE73-3;E9Q6H4;F6Q1R4;Q80TT8-4;Q80TT8	3375	NA	unchanged
-0.405547	-1.37711	0.451175	-0.290706	Isocitrate dehydrogenase [NAD] subunit gamma 1, mitochondrial	Idh3g	P70404	5	0.148959	5	5	20.6	42.785	0	68.059	0.928476	P70404	2173	NA	unchanged
-0.405648	-0.66904	0.079958	-0.627862	Hsp70-binding protein 1	Hspbp1	Q99P31;A0A0U1RPF2;A0A0U1RPE7;A0A0U1RQ49	4	0.162846	4	4	12	39.166	0	4.9568	0.918161	Q99P31;A0A0U1RPF2;A0A0U1RPE7;A0A0U1RQ49	267	NA	unchanged
-0.405826	-1.37917	0.0234232	0.138267	Inositol monophosphatase 1	Impa1	Q924B0;O55023;Q80ZJ2	3	0.377352	3	3	15.5	30.429	0	37.211	0.789458	Q924B0;O55023;Q80ZJ2;A0A0A6YW07	3521	NA	unchanged
-0.406418	-1.14493	-0.318322	0.244	Golgi to ER traffic protein 4 homolog	Get4	Q9D1H7;D3Z4J5;Q9D1H7-2	5	0.195426	5	5	14.4	36.525	0	37.08	0.901723	Q9D1H7;D3Z4J5;Q9D1H7-2;D3Z7S0	3776	NA	unchanged
-0.409951	0.362018	-2.63522	1.04335	Dynamin-like 120 kDa protein, mitochondrial;Dynamin-like 120 kDa protein, form S1	Opa1	P58281;P58281-2;H7BX01	12	0.13703	12	12	17	111.34	0	112.21	0.934956	P58281;P58281-2;H7BX01;E0CXD1;F6U775	2061	NA	unchanged
-0.4113	-0.222636	-0.77601	-0.235255	Nuclear receptor-binding protein	Nrbp1	Q99J45;D3YUV1	2	0.165592	2	2	5.4	59.865	0	37.224	0.914536	Q99J45;D3YUV1	971	NA	unchanged
-0.413376	-0.468453	1.30872	-2.08039	CCR4-NOT transcription complex subunit 2	Cnot2	Q8C5L3-3;Q8C5L3;E9Q027;Q8C5L3-2;E9Q8D5	5	0.139639	5	5	13	50.224	0	14.254	0.934506	Q8C5L3-3;Q8C5L3;E9Q027;Q8C5L3-2;E9Q8D5	3086	NA	unchanged
-0.417751	-0.445947	-0.179538	-0.627769	NA	Sec24b	Q80ZX0;F6VJC5	9	0.242804	9	9	10.6	135.55	0	59.2	0.874755	Q80ZX0;F6VJC5	2857	NA	unchanged
-0.420366	-0.333041	-0.831574	-0.0964823	Chromatin target of PRMT1 protein	Chtop	Q9CY57-5;Q9CY57-4;Q9CY57-2;Q9CY57;E9PW20;Q9CY57-3	3	0.256779	3	2	26	19.243	0	323.31	0.864846	Q9CY57-5;Q9CY57-4;Q9CY57-2;Q9CY57;E9PW20;Q9CY57-3;D3YZA1;D3Z7T7	3711	NA	unchanged
-0.422931	-1.23745	0.0595236	-0.0908689	Heterogeneous nuclear ribonucleoproteins C1/C2	Hnrnpc	Q9Z204;Q9Z204-5	5	0.384323	1	1	23.6	34.384	0	17.444	0.786048	Q9Z204;Q9Z204-5;A0A2I3BQW7	4179	NA	unchanged
-0.423353	-1.93223	1.12526	-0.463096	Ribosome biogenesis protein WDR12	Wdr12	Q9JJA4	3	0.144871	3	3	11.8	47.346	0	4.4018	0.930287	Q9JJA4;D3Z369	4000	NA	unchanged
-0.424675	0.616569	-2.66028	0.769683	ATP synthase subunit gamma, mitochondrial;ATP synthase subunit gamma	Atp5c1	Q91VR2;Q8C2Q8	3	0.0759351	3	1	10.1	32.886	0	27.998	0.967399	Q91VR2;Q8C2Q8	3070	NA	unchanged
-0.425651	-0.340137	-0.609513	-0.327302	WD40 repeat-containing protein SMU1;WD40 repeat-containing protein SMU1, N-terminally processed	Smu1	Q3UKJ7;Q3UKJ7-2	4	0.510676	4	4	10.5	57.543	0	8.0503	0.699857	Q3UKJ7;Q3UKJ7-2	2421	NA	unchanged
-0.425815	-0.330014	-0.408187	-0.539243	60S ribosomal protein L13	Rpl13	P47963	7	0.168037	7	7	31.3	24.305	0	323.31	0.914202	P47963	1980	NA	unchanged
-0.426956	-0.252223	-0.400998	-0.627646	UDP-N-acetylhexosamine pyrophosphorylase-like protein 1	Uap1l1	Q3TW96;Q3TW96-2	12	1.11777	11	10	27	56.613	0	105.9	0.303978	Q3TW96;Q3TW96-2	2353	NA	unchanged
-0.428034	-0.0857229	0.121556	-1.31994	Zinc finger CCCH domain-containing protein 15	Zc3h15	Q3TIV5;Q3TIV5-2	4	0.414059	4	4	17.8	48.327	0	88.74	0.760238	Q3TIV5;Q3TIV5-2	2337	NA	unchanged
-0.429664	-0.361465	-0.2219	-0.705628	Isocitrate dehydrogenase [NADP] cytoplasmic	Idh1	O88844;D3YVY3;A0A087WPT4;A0A087WRS9	7	0.904652	6	6	21.7	46.674	0	43.641	0.415872	O88844;D3YVY3;A0A087WPT4;A0A087WRS9;A0A087WRM4	1709	NA	unchanged
-0.42989	0.179111	-0.911145	-0.557635	La-related protein 7	Larp7	Q05CL8	5	0.661825	5	5	10.7	64.802	0	14.254	0.589282	Q05CL8;A2AMD0;Q05CL8-2	2274	NA	unchanged
-0.430251	0.215968	-1.58417	0.0774527	Hydroxyacylglutathione hydrolase, mitochondrial	Hagh	Q99KB8;E9PYA3;A0A0R4J052;G5E8T9;Q99KB8-2	3	0.113445	3	3	15.2	34.084	0	8.9441	0.949718	Q99KB8;E9PYA3;A0A0R4J052;G5E8T9;Q99KB8-2;D3YWI0;E9Q2H8	170	NA	unchanged
-0.430429	-1.30114	-0.0110693	0.0209284	DnaJ homolog subfamily A member 2	Dnaja2	Q9QYJ0	4	0.258892	4	4	18.7	45.745	0	26.264	0.866833	Q9QYJ0	4063	NA	unchanged
-0.430786	0.393287	-1.74319	0.0575438	Tripartite motif-containing protein 16	Trim16	Q99PP9;Q5SVT1;Q5SVT2;Q99PP9-3;Q99PP9-2	3	0.239409	3	3	6.8	62.942	0	4.0364	0.877446	Q99PP9;Q5SVT1;Q5SVT2;Q99PP9-3;Q99PP9-2	2513	NA	unchanged
-0.432352	-0.579501	0.702104	-1.41966	RNA-binding protein with serine-rich domain 1	Rnps1	Q99M28;Q99M28-2	2	0.129359	2	2	11.5	34.208	0	18.839	0.939947	Q99M28;Q99M28-2	3600	NA	unchanged
-0.433935	-1.81643	-0.519076	1.0337	Protein argonaute-2	Ago2	Q8CJG0	9	0.233844	9	7	14.7	97.303	0	45.203	0.878997	Q8CJG0;Q8CJG1;A3KFX6;H3BJ70;A0A6I8MX18	3182	NA	unchanged
-0.433986	-0.539237	-0.645377	-0.117345	Fibulin-2	Fbln2	P37889;P37889-2	12	0.827034	12	12	11.4	131.83	0	60.562	0.468755	P37889;P37889-2	1940	NA	unchanged
-0.435674	-0.940934	0.100514	-0.466601	Endophilin-B2	Sh3glb2	Q8R3V5;Q8R3V5-1;A2AWI9;A2AWI7;Q8R3V5-3	7	0.253636	7	7	22	44.503	0	43.669	0.865445	Q8R3V5;Q8R3V5-1;A2AWI9;A2AWI7;Q8R3V5-3	3312	NA	unchanged
-0.438241	-0.282933	-1.32475	0.292959	ATP-binding cassette sub-family B member 7, mitochondrial	Abcb7	Q61102	4	0.560935	4	4	7.6	82.58	0	9.5915	0.650314	Q61102	2562	NA	unchanged
-0.4386	-0.696759	-0.116563	-0.502479	U4/U6 small nuclear ribonucleoprotein Prp4	Prpf4	Q9DAW6	3	0.514464	3	3	8.6	58.369	0	6.5851	0.694661	Q9DAW6	3860	NA	unchanged
-0.438615	-2.23739	1.53076	-0.609218	Mediator of RNA polymerase II transcription subunit 15	Med15	Q924H2;A0A338P730;E9Q7C1;Q3TE00;A0A338P6A9;A0A338P6V8	2	0.152363	2	2	3.4	86.606	0.0030856	2.6042	0.924762	Q924H2;A0A338P730;E9Q7C1;Q3TE00;A0A338P6A9;A0A338P6V8	486	NA	unchanged
-0.441524	-0.506681	-0.00755215	-0.810339	Protein NDRG3	Ndrg3	Q9QYF9;Q8VCV2	3	0.307369	3	3	12.8	41.555	0	5.8421	0.841586	Q9QYF9;Q8VCV2;Q8CBD0	4058	NA	unchanged
-0.44382	0.225812	-0.161334	-1.39594	60S ribosomal protein L6	Rpl6	P47911	5	0.473872	5	5	19.6	33.509	0	323.31	0.72128	P47911;A0A0J9YU32	1978	NA	unchanged
-0.447072	-1.10665	-1.01582	0.781251	Death domain-containing membrane protein NRADD	Nradd	Q8CJ26	3	0.415793	3	3	19.3	24.727	0	46.808	0.757266	Q8CJ26;A0A0G2JH13	3178	NA	unchanged
-0.448147	-0.0327654	-0.91656	-0.395114	Methylosome subunit pICln	Clns1a	Q923F1;Q61189	4	0.475302	4	4	34	26.522	0	10.466	0.720854	Q923F1;Q61189	2569	NA	unchanged
-0.44879	-0.139198	-0.662793	-0.544379	NA	Skiv2l	Q6NZR5	8	0.121143	8	8	9.2	137.52	0	15.767	0.946847	Q6NZR5;G3UYT1	2689	NA	unchanged
-0.450025	0.0141954	-0.576533	-0.787738	Na(+)/H(+) exchange regulatory cofactor NHE-RF2;Na(+)/H(+) exchange regulatory cofactor NHE-RF	Slc9a3r2	Q9JHL1;Q6NS54;A0A0R4IZX2;A0A3Q4EHM9;A0A0R4J006;A0A3Q4EBU8;Q9JHL1-2	3	0.230578	3	3	13.9	37.402	0	11.207	0.879039	Q9JHL1;Q6NS54;A0A0R4IZX2;A0A3Q4EHM9;A0A0R4J006;A0A3Q4EBU8;Q9JHL1-2	155	NA	unchanged
-0.451132	0.554641	-1.29944	-0.608592	Obscurin-like protein 1	Obsl1	D3YYU8;A0A0A0MQG1	20	0.382728	20	13	14.5	197.93	0	102.48	0.784878	D3YYU8;A0A0A0MQG1;A0A0B4J1L4;D3YYU8-2	1016	NA	unchanged
-0.45178	-1.38549	0.632743	-0.602595	Nucleolar complex protein 4 homolog	Noc4l	Q8BHY2	2	0.396863	2	2	3.9	58.675	0.0036011	2.5289	0.775661	Q8BHY2	2926	NA	unchanged
-0.452387	-1.14989	0.205636	-0.412904	60S ribosomal protein L4	Rpl4	Q9D8E6	5	0.129259	5	5	15.3	47.153	0	16.34	0.939699	Q9D8E6	3837	NA	unchanged
-0.453298	-1.10503	-0.413747	0.158877	Rabankyrin-5	Ankfy1	Q810B6;Q810B6-2	6	0.256081	6	6	7.1	128.65	0	15.398	0.864255	Q810B6;Q810B6-2	2859	NA	unchanged
-0.454307	0.297138	-1.43516	-0.2249	Exocyst complex component 5	Exoc5	Q3TPX4;E9PZ92	2	0.507449	2	2	3.1	81.737	0	3.3653	0.70111	Q3TPX4;E9PZ92	1194	NA	unchanged
-0.456767	1.33559	-3.45597	0.750075	WD repeat-containing protein 1	Wdr1	O88342	5	0.120159	5	5	10.9	66.406	0	18.944	0.947518	O88342;A0A0J9YU05	1694	NA	unchanged
-0.4572	-0.355205	-0.537122	-0.479274	Tight junction protein ZO-1	Tjp1	P39447;B9EHJ3;A0A0U1RPW2	18	0.972214	18	18	12.8	194.74	0	52.976	0.384564	P39447;B9EHJ3;A0A0U1RPW2;A0A0U1RPB2	881	NA	unchanged
-0.468005	-1.03632	-0.0399065	-0.327785	[Protein ADP-ribosylarginine] hydrolase	Adprh	P54923	2	0.393512	2	2	13.3	40.068	0	36.612	0.779119	P54923	2044	NA	unchanged
-0.470505	-2.45982	1.04732	0.000977516	Glycylpeptide N-tetradecanoyltransferase 2;Glycylpeptide N-tetradecanoyltransferase	Nmt2	O70311;F7APP3;A2AJH3	5	0.153485	3	3	14.2	60.484	0	6.6598	0.923936	O70311;F7APP3;A2AJH3	684	NA	unchanged
-0.472209	-0.331647	-0.581939	-0.503041	HCLS1-associated protein X-1	Hax1	O35387;A0A0G2JDP0;A0A0G2JE46;A0A0G2JFF9	6	0.319608	6	6	28.6	31.654	0	52.459	0.833395	O35387;A0A0G2JDP0;A0A0G2JE46;A0A0G2JFF9;A0A0G2JGR0;A0A0G2JFE1;A0A0G2JGG5;A0A0G2JEE6	82	NA	unchanged
-0.473735	-0.773267	-0.20522	-0.442719	Serine/threonine-protein phosphatase 2B catalytic subunit beta isoform;Serine/threonine-protein phosphatase	Ppp3cb	P48453;G3X8U7;E0CZ78;P48453-2;E9Q6P2	9	1.05491	9	6	22.7	59.173	0	24.684	0.339083	P48453;G3X8U7;E0CZ78;P48453-2;E9Q6P2	1120	NA	unchanged
-0.474463	0.238011	-3.2178	1.55641	BAG family molecular chaperone regulator 1	Bag1	Q60739;F6TCF9;Q60739-2	2	0.112172	2	2	7	39.74	0	78.292	0.949785	Q60739;F6TCF9;Q60739-2	1354	NA	unchanged
-0.476467	-1.47855	0.421607	-0.372455	Importin subunit alpha-4	Kpna3	O35344	6	0.301491	6	4	13.4	57.772	0	14.354	0.840895	O35344	1611	NA	unchanged
-0.477253	-0.729856	-0.834682	0.132777	Drebrin	Dbn1	Q9QXS6;Q9QXS6-3;A0A0R4J1E3;Q9QXS6-2	11	0.855479	11	11	17	77.286	0	190.51	0.445503	Q9QXS6;Q9QXS6-3;A0A0R4J1E3;Q9QXS6-2;F7CPL2	4049	NA	unchanged
-0.477258	1.20441	-0.906526	-1.72965	Squamous cell carcinoma antigen recognized by T-cells 3	Sart3	Q9JLI8;Q9JLI8-2	6	0.182301	6	6	6.8	109.62	0	23.876	0.905669	Q9JLI8;Q9JLI8-2	4022	NA	unchanged
-0.478834	-0.80783	-0.515975	-0.112699	Phosphoglucomutase-like protein 5	Pgm5	Q8BZF8	15	1.01808	15	15	31.6	62.219	0	298.83	0.358193	Q8BZF8	3042	NA	unchanged
-0.479216	1.0905	-4.01211	1.48396	NEDD8 ultimate buster 1	Nub1	P54729;A0A0G2JGQ4	8	0.0901243	8	8	21.8	70.306	0	30.084	0.961704	P54729;A0A0G2JGQ4	113	NA	unchanged
-0.479707	-0.538156	-1.13429	0.233323	CCR4-NOT transcription complex subunit 3	Cnot3	Q8K0V4;F6YBV1	2	0.271702	2	2	4.3	81.945	0	4.9857	0.858898	Q8K0V4;F6YBV1	3206	NA	unchanged
-0.482204	-0.388621	-0.659431	-0.398561	Leucine--tRNA ligase, cytoplasmic	Lars	Q8BMJ2	13	0.736894	13	13	14.3	134.19	0	228.11	0.542772	Q8BMJ2;A0A494BBF9;A0A494BA30;A0A494B919	2967	NA	unchanged
-0.484313	-0.479594	-0.993222	0.0198774	Acetylcholine receptor subunit beta	Chrnb1	P09690	3	0.637056	3	3	6.8	56.93	0	4.5417	0.602731	P09690	1768	NA	unchanged
-0.485559	-0.542087	-0.0725565	-0.842034	Secernin-1	Scrn1	Q9CZC8;D3YXW0	6	0.735948	6	6	17.4	46.325	0	35.881	0.541473	Q9CZC8;D3YXW0;A0A0N4SWD0	3728	NA	unchanged
-0.486669	-1.83848	0.619873	-0.241397	Exostosin-2	Ext2	P70428;V9GX32;A2AIG3;E9Q1M5	3	0.296629	3	3	7.4	82.063	0	4.7611	0.846429	P70428;V9GX32;A2AIG3;E9Q1M5	2175	NA	unchanged
-0.492356	-0.114614	-0.986278	-0.376178	Cytoplasmic FMR1-interacting protein 1	Cyfip1	Q7TMB8;Q7TMB8-2;A0A0R4J119;A0A0U1RQ05	16	1.01621	16	16	14.6	145.24	0	165.73	0.357875	Q7TMB8;Q7TMB8-2;A0A0R4J119;A0A0U1RQ05;Q5SQX6;F6QD74	2782	NA	unchanged
-0.492507	0.938897	-2.48966	0.073245	Cullin-2	Cul2	Q9D4H8;Q9D4H8-2;E0CYT5	10	0.126849	10	10	14.6	86.876	0	17.337	0.940754	Q9D4H8;Q9D4H8-2;E0CYT5;A0A3Q4EBZ1;H7BX52;A0A3Q4EI83	3800	NA	unchanged
-0.492678	-0.225635	0.50516	-1.75756	Mothers against decapentaplegic homolog 2;Mothers against decapentaplegic homolog	Smad2	Q62432;Q62432-2;E9Q3M0	4	0.325095	4	2	16.3	52.265	0	11.6	0.831109	Q62432;Q62432-2;E9Q3M0;Q9JIW5;F7BUP2;A2CG44;E9Q5P9	2621	NA	unchanged
-0.493275	-0.298509	0.755898	-1.93721	Mitogen-activated protein kinase 14	Mapk14	P47811;P47811-3;B2KF34;A0A3B2WB60;P47811-2;P47811-4	3	0.197115	3	3	11.1	41.287	0	6.2755	0.900753	P47811;P47811-3;B2KF34;A0A3B2WB60;P47811-2;P47811-4	497	NA	unchanged
-0.49348	1.26177	-2.1288	-0.613414	Rab5 GDP/GTP exchange factor	Rabgef1	Q9JM13	2	0.155138	2	2	4.3	56.868	0	54.599	0.922928	Q9JM13	4030	NA	unchanged
-0.495662	-0.902028	-0.972243	0.387286	Saccharopine dehydrogenase-like oxidoreductase	Sccpdh	Q8R127;F6S0R8	4	0.563947	4	4	17.9	47.129	0	33.628	0.647345	Q8R127;F6S0R8;J3QNN5	3270	NA	unchanged
-0.498496	-1.11594	-1.28181	0.902263	Basement membrane-specific heparan sulfate proteoglycan core protein;Endorepellin;LG3 peptide	Hspg2	Q05793	45	0.363082	2	2	16.9	398.29	0	23.333	0.799671	Q05793	2273	NA	unchanged
-0.502418	-2.50098	1.55937	-0.565646	Phosphoglycerate mutase 1	Pgam1	Q9DBJ1	6	0.0683437	6	5	27.2	28.832	0	202.34	0.969702	Q9DBJ1	3876	NA	unchanged
-0.506201	-0.590608	-0.44284	-0.485156	Nuclear pore complex protein Nup155	Nup155	Q99P88;A0A2R8VHH1	12	0.372403	12	12	11.1	155.12	0	121.59	0.790912	Q99P88;A0A2R8VHH1	463	NA	unchanged
-0.507095	2.3857	-5.42571	1.51873	Hexokinase-2;Hexokinase	Hk2	O08528;E9Q5B5	11	0.0765022	8	8	14.6	102.53	0	87.11	0.967696	O08528;E9Q5B5;Q3TRM8;E9Q9M6;E9Q3Z4;E9Q8S8	1240	NA	unchanged
-0.507639	1.13736	-3.05871	0.398435	Striatin	Strn	O55106;F8WH41;F6Z700	6	0.20464	6	6	10.8	85.965	0	12.226	0.89855	O55106;F8WH41;F6Z700	1421	NA	unchanged
-0.508206	-0.28057	0.247787	-1.49183	Raftlin-2	Rftn2	Q8CHX7	5	0.438912	5	5	19.2	54.971	0	99.782	0.74018	Q8CHX7;Q8CHX7-2	3159	NA	unchanged
-0.511085	-2.1389	-0.444762	1.05041	Translocon-associated protein subunit delta	Ssr4	Q62186;Q9D8L3	3	0.295602	3	3	23.3	18.936	0	7.2649	0.845652	Q62186;Q9D8L3	2606	NA	unchanged
-0.512204	-0.328519	-0.326062	-0.882031	STIP1 homology and U box-containing protein 1	Stub1	Q9WUD1;A0A494BBF6;A0A494BBI6	7	0.657879	7	7	26.6	34.909	0	37.278	0.592868	Q9WUD1;A0A494BBF6;A0A494BBI6	550	NA	unchanged
-0.51599	-0.531186	-0.75599	-0.260795	Microtubule-associated protein 1B;MAP1B heavy chain;MAP1 light chain LC1	Map1b	P14873	14	0.597377	14	14	9.9	270.25	0	323.31	0.619454	P14873	1808	NA	unchanged
-0.516346	0.197318	-1.03434	-0.712018	Golgin subfamily A member 2	Golga2	Q921M4;E9PUQ5;Q921M4-2;Z4YJU8;A0A6I8MWY5;A0A6I8MX07	8	0.500177	8	8	11.7	113.28	0	27.944	0.708375	Q921M4;E9PUQ5;Q921M4-2;Z4YJU8;A0A6I8MWY5;A0A6I8MX07;A2AN45;A2AN48;A2AN46	599	NA	unchanged
-0.516939	-0.611697	-0.734385	-0.204736	Vacuolar protein sorting-associated protein 26B	Vps26b	Q8C0E2	7	0.699464	6	6	23.2	39.124	0	13.686	0.560896	Q8C0E2;Q8C0E2-2	3053	NA	unchanged
-0.517391	-0.03193	-0.661447	-0.858796	La-related protein 1	Larp1	Q6ZQ58;Z4YJT3	10	0.554268	10	10	14.2	121.12	0	32.582	0.649876	Q6ZQ58;Z4YJT3;Q6ZQ58-2;Q9D423	2764	NA	unchanged
-0.517502	-0.658799	0.507585	-1.40129	DDB1- and CUL4-associated factor 7	Dcaf7	P61963	3	0.237076	3	3	13.7	38.926	0	7.6177	0.87472	P61963	2095	NA	unchanged
-0.518162	-1.24536	0.437058	-0.746182	Inositol monophosphatase 3	Impad1	Q80V26	2	0.475051	2	2	5.6	38.616	0	3.8112	0.720573	Q80V26	2826	NA	unchanged
-0.520211	-0.987388	-0.763824	0.190578	Serine/threonine-protein phosphatase 2A 65 kDa regulatory subunit A beta isoform	Ppp2r1b	Q7TNP2;H3BLQ0;Q3TTF6;H3BKU1;G3UWS4;H3BIV7;H3BLE7	4	0.335209	2	2	8.8	65.934	0	4.2278	0.829407	Q7TNP2;H3BLQ0;Q3TTF6;H3BKU1;G3UWS4;H3BIV7;H3BLE7	1452	NA	unchanged
-0.521846	-0.369021	-0.926393	-0.270125	Splicing factor 3B subunit 1	Sf3b1	Q99NB9;G5E866	15	1.1733	15	15	20.2	145.81	0	59.193	0.26975	Q99NB9;G5E866;A0A087WNS2	1494	NA	unchanged
-0.525783	0.119567	-0.925485	-0.771432	Ataxin-2	Atxn2	O70305;O70305-2;E9QM77;F7B6X4;A0A286YDU2;F6U2C2;O70305-3	4	0.44461	4	4	4.9	136.48	0	10.262	0.738119	O70305;O70305-2;E9QM77;F7B6X4;A0A286YDU2;F6U2C2;O70305-3;F6V8M6	1316	NA	unchanged
-0.526648	-0.938375	-0.219583	-0.421987	1-phosphatidylinositol 4,5-bisphosphate phosphodiesterase beta-3	Plcb3	P51432;A0A494B9C1	10	0.630006	10	10	11	139.49	0	142.69	0.599847	P51432;A0A494B9C1;A0A494BAY4;Q8C8I0	2014	NA	unchanged
-0.526648	-0.434222	-0.746646	-0.399077	NFX1-type zinc finger-containing protein 1	Znfx1	Q8R151;A2A5R6	4	0.539641	4	4	2.1	218.83	0	4.7256	0.668564	Q8R151;A2A5R6;A2A5R4;A2A5R5	3271	NA	unchanged
-0.527672	-1.72595	-0.416554	0.559487	Transmembrane emp24 domain-containing protein 1	Tmed1	A0A1L1STZ6;Q3V009-2;Q3V009	2	0.195677	2	2	14	14.341	0	3.7982	0.901487	A0A1L1STZ6;Q3V009-2;Q3V009	362	NA	unchanged
-0.53082	-1.2667	-0.215311	-0.110452	Alpha-adducin	Add1	Q9QYC0;E9Q1K3;Q9QYC0-2;F8WHZ9;F8WGR0	3	0.905411	3	3	5.2	80.646	0	22.324	0.416871	Q9QYC0;E9Q1K3;Q9QYC0-2;F8WHZ9;F8WGR0;D3Z0T1;F6RDR0;A0A0J9YVI4	1212	NA	unchanged
-0.531638	-0.740455	-0.442378	-0.41208	Peptidyl-prolyl cis-trans isomerase FKBP4;Peptidyl-prolyl cis-trans isomerase FKBP4, N-terminally processed	Fkbp4	P30416	6	0.821296	6	6	13.1	51.572	0	141.64	0.471194	P30416;F6S2D5;F7CAT1	1908	NA	unchanged
-0.533741	-0.171647	-0.110351	-1.31923	Brain-specific angiogenesis inhibitor 1-associated protein 2-like protein 1	Baiap2l1	Q9DBJ3	7	0.701822	7	7	17.7	57.187	0	231.93	0.561153	Q9DBJ3	3877	NA	unchanged
-0.533832	-0.0731726	-1.20108	-0.327243	V-type proton ATPase 116 kDa subunit a isoform 1;V-type proton ATPase subunit a	Atp6v0a1	Q9Z1G4;K3W4T3;Q9Z1G4-3;Q9Z1G4-2	7	0.490585	7	7	13	96.466	0	14.134	0.712328	Q9Z1G4;K3W4T3;Q9Z1G4-3;Q9Z1G4-2;A2A599	1558	NA	unchanged
-0.534122	-0.310405	-0.502456	-0.789506	Mitogen-activated protein kinase 1	Mapk1	P63085	7	1.08425	7	6	20.4	41.275	0	28.225	0.315856	P63085;A0A338P781;A0A338P736	2131	NA	unchanged
-0.538236	-1.14247	-0.192407	-0.279826	Eukaryotic translation initiation factor 5B	Eif5b	Q05D44	8	0.315866	8	8	9.9	137.61	0	168.59	0.835334	Q05D44	2275	NA	unchanged
-0.53878	-0.158475	-1.25828	-0.199582	Vesicle transport protein USE1	Use1	Q9CQ56;D3Z6D3;E9Q496	3	0.445512	3	3	12.2	30.593	0	6.2703	0.737325	Q9CQ56;D3Z6D3;E9Q496;Q9CQ56-2	3645	NA	unchanged
-0.551442	-0.571364	-0.891208	-0.191752	Proline-, glutamic acid- and leucine-rich protein 1	Pelp1	Q9DBD5	8	0.784867	8	8	10.4	118.07	0	17.943	0.498886	Q9DBD5;Q9D4T3	3869	NA	unchanged
-0.554743	-2.33147	-0.371613	1.03885	Serine/threonine-protein kinase RIO3	Riok3	Q9DBU3;A0A3Q4ECA5;A0A3Q4EGV1;A0A3Q4EG70	2	0.172579	2	2	3.7	58.704	0.0040816	2.397	0.909813	Q9DBU3;A0A3Q4ECA5;A0A3Q4EGV1;A0A3Q4EG70	3888	NA	unchanged
-0.557202	-0.574019	-0.536031	-0.561557	Beta-galactosidase	Glb1	P23780	5	0.900103	5	5	9.6	73.12	0	53.047	0.420608	P23780;A0A1L1SSJ7	1856	NA	unchanged
-0.558949	-0.626864	-0.688458	-0.361526	SEC14 domain and spectrin repeat-containing protein 1	Sestd1	Q80UK0	3	0.819798	3	3	10.2	79.375	0	7.9157	0.472057	Q80UK0	2821	NA	unchanged
-0.560262	-0.326028	-1.13388	-0.220878	Protein FAM192A	Fam192a	Q91WE2;A0A1D5RLF2;A0A1D5RLI3;A0A1D5RLY1;A0A1D5RLX7;A0A1D5RLW0;A0A1D5RLU2;A0A1D5RM30;A0A1D5RLD7;A0A1D5RLT4;A0A1D5RLJ3	2	0.224782	2	2	9.8	28.702	0	323.31	0.883477	Q91WE2;A0A1D5RLF2;A0A1D5RLI3;A0A1D5RLY1;A0A1D5RLX7;A0A1D5RLW0;A0A1D5RLU2;A0A1D5RM30;A0A1D5RLD7;A0A1D5RLT4;A0A1D5RLJ3	326	NA	unchanged
-0.564764	-0.317918	-2.53268	1.15631	Lysosome-associated membrane glycoprotein 1	Lamp1	P11438	2	0.218339	2	2	5.4	43.865	0	17.05	0.887995	P11438	1783	NA	unchanged
-0.566038	-1.80141	0.431003	-0.327708	Casein kinase II subunit alpha	Csnk2a2	O54833;A0A1D5RM74;A0A1D5RLE4	8	0.138229	8	8	34.3	41.215	0	323.31	0.934284	O54833;A0A1D5RM74;A0A1D5RLE4;A0A1D5RM55	1648	NA	unchanged
-0.566045	-2.61446	0.723334	0.192994	WASH complex subunit CCDC53	Ccdc53	Q9CR27;S4R287;S4R1K7;S4R1P7;G3UWG7	2	0.309413	2	2	15.5	21.092	0	3.7959	0.841025	Q9CR27;S4R287;S4R1K7;S4R1P7;G3UWG7	3675	NA	unchanged
-0.566494	-1.45378	-1.04848	0.802781	Armadillo repeat-containing protein 6	Armc6	Q8BNU0;Q8BNU0-2;D3Z3J0	7	0.280999	7	7	23.1	50.683	0	161.61	0.852876	Q8BNU0;Q8BNU0-2;D3Z3J0	2974	NA	unchanged
-0.56678	-1.01241	0.24009	-0.928021	Cyclin-G-associated kinase	Gak	Q99KY4;A0A0R4J0F6;Q99KY4-2;A0A0G2JGP6;A0A0G2JEW6;D6RHK5	4	0.287042	4	4	4.8	143.64	0	9.6984	0.849083	Q99KY4;A0A0R4J0F6;Q99KY4-2;A0A0G2JGP6;A0A0G2JEW6;D6RHK5;F6SLK1	181	NA	unchanged
-0.568399	-0.650941	-0.214488	-0.839768	Regulatory-associated protein of mTOR	Rptor	Q8K4Q0;A2ACM0;Q8K4Q0-4;Q8K4Q0-2	6	0.793473	6	6	5.9	149.47	0	11.782	0.4939	Q8K4Q0;A2ACM0;Q8K4Q0-4;Q8K4Q0-2;Q8K4Q0-3;F6U5L3;E9PXZ5	657	NA	unchanged
-0.568709	-0.52028	-0.694406	-0.491443	Ataxin-2-like protein	Atxn2l	Q7TQH0-2;Q3TGG2;A0A0U1RPL0;Q7TQH0-3;Q7TQH0;E9Q5Q0	9	0.599511	9	9	11.5	113.04	0	17.797	0.61804	Q7TQH0-2;Q3TGG2;A0A0U1RPL0;Q7TQH0-3;Q7TQH0;E9Q5Q0;J3QP59	2796	NA	unchanged
-0.569792	-0.233323	-2.71865	1.2426	Translation initiation factor IF-2, mitochondrial	Mtif2	Q91YJ5;F6RR02;Q5M6W7	4	0.163708	4	4	8.3	81.288	0	33.184	0.917197	Q91YJ5;F6RR02;Q5M6W7	3455	NA	unchanged
-0.569806	0.214877	-1.72494	-0.199351	ATPase family AAA domain-containing protein 3	Atad3	Q925I1;Q925I1-2;H3BK90	9	0.224578	9	9	18.8	66.741	0	88.508	0.883266	Q925I1;Q925I1-2;H3BK90;H3BKI6	3525	NA	unchanged
-0.573142	-0.539344	-1.70353	0.52345	Serum paraoxonase/arylesterase 2	Pon2	Q62086	2	0.329939	2	2	9.3	39.617	0	77.686	0.829951	Q62086	2600	NA	unchanged
-0.57369	-0.71478	-0.255872	-0.750419	Sulfide:quinone oxidoreductase, mitochondrial	Sqrdl	Q9R112;F6ZKZ3;H3BLH2	4	1.05326	4	4	10.7	50.282	0	46.341	0.339497	Q9R112;F6ZKZ3;H3BLH2	4097	NA	unchanged
-0.577357	-0.192366	-1.20481	-0.334896	C-terminal-binding protein 2	Ctbp2	P56546;P56546-2;E9PWQ9;Q91YZ2;E9Q0T4	5	0.369618	3	3	12.8	48.956	0	5.1201	0.7931	P56546;P56546-2;E9PWQ9;Q91YZ2;E9Q0T4	1153	NA	unchanged
-0.579745	-0.718507	-0.73795	-0.282777	NA	Eif4g1	E9PVC5	18	1.525	1	1	13.7	175.46	0.0093071	2.0694	0.177869	E9PVC5;E9Q770;A0A0J9YUL1;D3YWM1;D3Z439;D6RCH1;A0A0J9YU44;A0A0J9YTV0;D3YWY7;D3YWC6;A0A338P758	1139	NA	unchanged
-0.582855	-0.825601	0.0835905	-1.00655	Tropomodulin-3	Tmod3	Q9JHJ0	3	0.202419	3	3	15.3	39.502	0	73.966	0.89897	Q9JHJ0;A0A1L1SQ12;A0A1L1SR42	3979	NA	unchanged
-0.584076	-1.36178	-0.784486	0.394038	Ubiquitin-like modifier-activating enzyme 6	Uba6	Q8C7R4;D3Z061	6	0.22838	6	6	7.3	117.96	0	38.127	0.879214	Q8C7R4;D3Z061	3100	NA	unchanged
-0.585167	-0.474479	-1.04691	-0.234113	NA	Fryl	F8VQ05	6	0.370198	6	5	2.2	337.82	0	9.0169	0.791863	F8VQ05;A0A0J9YTS1;A0A0J9YUH4;F6Q1V8;A0A0J9YUJ6;A0A0J9YU33;E9Q8I9-3	1410	NA	unchanged
-0.58772	-0.851932	-0.591786	-0.319444	Dynamin-1	Dnm1	P39053;P39053-6;P39053-4;P39053-3;A0A0J9YUE9;A0A0J9YUN4;P39053-5	7	1.39557	4	4	9.7	97.802	0	8.3509	0.204857	P39053;P39053-6;P39053-4;P39053-3;A0A0J9YUE9;A0A0J9YUN4;P39053-5;D6RH60;G3UY64;F6W8Z8	126	NA	unchanged
-0.588314	-0.195754	-1.41979	-0.149402	Prelamin-A/C;Lamin-A/C	Lmna	P48678;P48678-2;P48678-3	30	0.358404	30	29	47.1	74.237	0	323.31	0.806518	P48678;P48678-2;P48678-3;D3YUF7	1985	NA	unchanged
-0.589324	-0.639449	-0.846627	-0.281896	Ankyrin repeat domain-containing protein 17	Ankrd17	Q99NH0;A0A1W2P6X1;E9QKG6;A0A0G2JDZ9;E9Q804;Q99NH0-2;Q99NH0-3	4	0.507704	4	3	2	274.21	0	7.8409	0.702207	Q99NH0;A0A1W2P6X1;E9QKG6;A0A0G2JDZ9;E9Q804;Q99NH0-2;Q99NH0-3	85	NA	unchanged
-0.591254	-0.747808	-1.47398	0.448026	Methyl-CpG-binding protein 2	Mecp2	Q9Z2D6;Q9Z2D6-2;D3YY81;D3Z7U4	3	0.344241	3	3	9.3	52.307	0	54.995	0.819274	Q9Z2D6;Q9Z2D6-2;D3YY81;D3Z7U4	4186	NA	unchanged
-0.597838	-0.920346	-0.544938	-0.328231	ATP-dependent RNA helicase A	Dhx9	E9QNN1;O70133-2;A0A087WPL5;O70133;O70133-3;Q3UR42	25	0.77561	25	25	21.5	149.69	0	323.31	0.501863	E9QNN1;O70133-2;A0A087WPL5;O70133;O70133-3;Q3UR42;A0A0R4J2C3;A0A087WRT3	1326	NA	unchanged
-0.599765	-0.629807	-2.45254	1.28305	Calcium-binding and coiled-coil domain-containing protein 1	Calcoco1	Q8CGU1;E9Q7U2;A0A2R8VHU8;A0A2R8VKP5	8	0.291401	8	8	13.6	77.279	0	17.143	0.844429	Q8CGU1;E9Q7U2;A0A2R8VHU8;A0A2R8VKP5;A0A2R8VKE2	1271	NA	unchanged
-0.600695	-1.33303	-0.402658	-0.0663962	Ubiquitin domain-containing protein 1;Ubiquitin domain-containing protein 2	Ubtd1	Q91WB7;Q6PGH0	3	0.826699	3	3	15	25.985	0	3.7496	0.468122	Q91WB7;Q6PGH0	3429	NA	unchanged
-0.601527	-0.677253	-0.0224657	-1.10486	Glycosaminoglycan xylosylkinase	Fam20b	Q8VCS3	5	0.372294	5	5	18.1	46.58	0	11.231	0.79043	Q8VCS3	3342	NA	unchanged
-0.604902	-1.02449	-0.420293	-0.369927	Sperm-associated antigen 7	Spag7	Q7TNE3;Q5SX56	2	0.238442	2	2	10.1	25.921	0	5.6534	0.876592	Q7TNE3;Q5SX56	2790	NA	unchanged
-0.605766	-0.778319	-1.46609	0.427117	NA	Sec24d	Q6NXL1	4	0.258433	4	4	3.9	112.67	0	7.3528	0.865355	Q6NXL1	2685	NA	unchanged
-0.608714	-0.566731	-1.11577	-0.143645	Heterogeneous nuclear ribonucleoprotein K	Hnrnpk	P61979-2;B2M1R6;P61979;P61979-3;H3BLL4;H3BLP7;H3BKD0	10	0.275435	10	10	21.6	51.028	0	201.32	0.858091	P61979-2;B2M1R6;P61979;P61979-3;H3BLL4;H3BLP7;H3BKD0;H3BK96;Q8BT23;A0A286YDH1;A0A286YEC4;H3BKI8;A0A286YCM2;A0A286YDM3;A0A286YE41;H3BJ43	841	NA	unchanged
-0.609593	-0.114194	-0.210309	-1.50428	Alanine aminotransferase 2	Gpt2	Q8BGT5;D6RFQ8	3	0.717	3	3	7.1	57.943	0	18.078	0.550981	Q8BGT5;D6RFQ8	2895	NA	unchanged
-0.610532	-0.831096	-1.64919	0.648695	Caspase-9;Caspase-9 subunit p35;Caspase-9 subunit p10	Casp9	Q8C3Q9	3	0.476958	3	3	9.3	49.979	0	5.5708	0.720225	Q8C3Q9;A2AS93	3074	NA	unchanged
-0.611179	-0.904418	-1.08879	0.159675	182 kDa tankyrase-1-binding protein	Tnks1bp1	P58871;Z4YJL4	20	0.237245	20	20	19.5	181.82	0	48.847	0.875051	P58871;Z4YJL4;A0A571BEG9	2067	NA	unchanged
-0.611204	-0.60712	-0.910899	-0.315595	Mitotic checkpoint protein BUB3	Bub3	Q9WVA3;A0A140LHA2;A0A140LJ21	6	0.460139	6	6	23.9	36.954	0	26.832	0.735681	Q9WVA3;A0A140LHA2;A0A140LJ21;A0A140LI47;A0A140LIM5	272	NA	unchanged
-0.614417	-0.483159	-0.626876	-0.733216	Cell differentiation protein RCD1 homolog	Rqcd1	Q9JKY0	3	0.96944	3	3	14.7	33.601	0	33.314	0.385147	Q9JKY0	4018	NA	unchanged
-0.616234	-0.837316	-0.536836	-0.474549	Polymerase I and transcript release factor	Ptrf	O54724	9	1.22968	9	9	24.7	43.953	0	323.31	0.2469	O54724	1642	NA	unchanged
-0.617261	-0.434396	-2.0816	0.664217	Protein MON2 homolog	Mon2	B9EKJ3;Q80TL7-2;Q80TL7	7	0.250228	7	7	4.9	188.35	0	11.663	0.867796	B9EKJ3;Q80TL7-2;Q80TL7;A0A1W2P878	886	NA	unchanged
-0.617288	0.374988	-2.46379	0.236936	ADP-ribosylation factor GTPase-activating protein 3	Arfgap3	Q9D8S3;A0A0R4J0T8	5	0.169879	4	4	12.4	57.455	0	166.34	0.911871	Q9D8S3;A0A0R4J0T8;A0A2I3BQY0	206	NA	unchanged
-0.618798	-0.695943	-0.902024	-0.258426	Filamin-A	Flna	Q8BTM8;B7FAU9;B7FAV1	34	1.33707	33	33	21.3	281.22	0	323.31	0.223576	Q8BTM8;B7FAU9;B7FAV1;F6XC15;J3JS91;F6Z2C0;Q8BTM8-2;A0A668KLG7;F7AVL7	867	NA	unchanged
-0.619929	-0.687682	-0.791753	-0.380353	Integrin beta-1	Itgb1	P09055;P09055-2	5	2.50691	5	5	4.9	88.231	0	28.069	0.0412958	P09055;P09055-2;A0A0A0MQJ3	1763	NA	unchanged
-0.622403	-0.299783	-0.689057	-0.878367	Choline transporter-like protein 1	Slc44a1	A2AMH5;A2AMH4;Q6X893;Q6X893-2;A2AMH3;A2AMH8	4	0.464997	4	4	8.7	73.044	0	7.4305	0.730571	A2AMH5;A2AMH4;Q6X893;Q6X893-2;A2AMH3;A2AMH8	702	NA	unchanged
-0.624532	-0.976443	-0.362523	-0.534631	Calcium-transporting ATPase	Atp2b4	Q6Q477;E9Q828;Q6Q477-2;F7AAP4	5	0.25716	3	3	4.1	133.07	0	6.2921	0.866299	Q6Q477;E9Q828;Q6Q477-2;F7AAP4	1273	NA	unchanged
-0.624547	-0.857017	-0.510346	-0.506278	Coatomer subunit alpha;Xenin;Proxenin;Coatomer subunit alpha	Copa	Q8CIE6;F8WHL2	14	0.390537	14	14	13	138.43	0	43.674	0.783645	Q8CIE6;F8WHL2;F6XJN3	1424	NA	unchanged
-0.627473	-0.858655	-0.532807	-0.490956	Integrin-linked kinase-associated serine/threonine phosphatase 2C	Ilkap	Q8R0F6;Q8R0F6-2	5	0.989391	5	5	15.1	42.774	0	11.416	0.376156	Q8R0F6;Q8R0F6-2;A0A087WQG1;A0A087WPM3;A0A087WQ78;A0A087WQ55;A0A087WPY0;A0A087WS54	3263	NA	unchanged
-0.628004	0.131467	-2.27434	0.258861	Pyruvate dehydrogenase phosphatase regulatory subunit, mitochondrial	Pdpr	Q7TSQ8;D6RD07	9	0.183535	9	9	11.8	99.229	0	47.705	0.903628	Q7TSQ8;D6RD07;D3Z443	2803	NA	unchanged
-0.632311	-0.490581	-1.11439	-0.291966	Sarcoplasmic/endoplasmic reticulum calcium ATPase 1	Atp2a1	Q8R429	8	0.647595	4	4	8.6	109.42	0	107.98	0.598257	Q8R429	3317	Atp2a1	unchanged
-0.632747	0.0807447	-0.747329	-1.23166	Exocyst complex component 2	Exoc2	Q9D4H1	3	0.355549	3	3	3.7	103.96	0	5.6258	0.811336	Q9D4H1	3799	NA	unchanged
-0.634203	-0.269719	-1.97672	0.343827	Paraspeckle component 1	Pspc1	Q8R326;Q8R326-2	4	0.482831	4	4	8	58.758	0	5.0883	0.720922	Q8R326;Q8R326-2;F7D909	3300	NA	unchanged
-0.634233	0.747437	-2.26523	-0.384906	Inhibitor of nuclear factor kappa-B kinase subunit beta	Ikbkb	O88351;A0A0R4J0T4;Q5D0E0	6	0.257737	6	6	11	86.689	0	14.083	0.865622	O88351;A0A0R4J0T4;Q5D0E0;F6ULQ4;Q3U141	204	NA	unchanged
-0.642736	-0.545094	0.0272341	-1.41035	TraB domain-containing protein	Trabd	Q99JY4;E9Q7A5;E9Q8R5	2	0.593814	2	2	8	42.189	0	5.2656	0.621805	Q99JY4;E9Q7A5;E9Q8R5	1262	NA	unchanged
-0.643969	-0.661956	-0.204921	-1.06503	Plectin	Plec	Q9QXS1-3	163	1.04461	1	1	38.9	517.28	0	5.3857	0.345264	Q9QXS1-3	4048	NA	unchanged
-0.644292	-0.596469	-0.337764	-0.998643	Choline-phosphate cytidylyltransferase A	Pcyt1a	P49586;D3Z3T5	4	0.143459	4	4	13.9	41.666	0	7.4722	0.930991	P49586;D3Z3T5;Q811Q9;Q811Q9-2	1061	NA	unchanged
-0.644973	0.382947	-1.55679	-0.761081	Torsin-1A-interacting protein 1	Tor1aip1	Q921T2;Q921T2-2;J3QQ40	5	0.238222	5	5	11.9	66.78	0	12.771	0.876504	Q921T2;Q921T2-2;J3QQ40;D3YZP0;D3YZJ9;Q3UE61;E9PWW2;Q921T2-3;D3YXF8	3502	NA	unchanged
-0.646001	-0.335441	-2.82941	1.22685	FAS-associated factor 1	Faf1	P54731	4	0.189745	4	4	7.4	73.862	0	22.316	0.900524	P54731	2042	NA	unchanged
-0.646745	-1.32225	0.151729	-0.769713	DDRGK domain-containing protein 1	Ddrgk1	Q80WW9	3	0.699584	3	3	15.6	35.977	0	101.05	0.561985	Q80WW9	2838	NA	unchanged
-0.647178	0.131867	-1.53706	-0.536345	Tubulin gamma-1 chain;Tubulin gamma-2 chain	Tubg1	P83887;Q8VCK3	8	0.463242	8	8	31	51.1	0	16.397	0.732751	P83887;Q8VCK3	2198	NA	unchanged
-0.647624	0.581386	-2.56135	0.0370874	Ubiquitin carboxyl-terminal hydrolase isozyme L3;Ubiquitin carboxyl-terminal hydrolase isozyme L4	Uchl3	Q9JKB1;A0A2I3BQ39;P58321	3	0.156338	3	3	13.9	26.151	0	50.956	0.921539	Q9JKB1;A0A2I3BQ39;P58321	444	NA	unchanged
-0.648174	-1.44462	0.782332	-1.28224	Ras-related GTP-binding protein C	Rragc	Q99K70	3	0.214342	3	3	10.6	44.12	0	25.044	0.893013	Q99K70;Q7TT45;B1AWT2;B1AWT3;Q99K70-2	3553	NA	unchanged
-0.648299	-1.94327	-0.00427341	0.00264263	Protein IMPACT	Impact	O55091	4	0.19852	4	4	18.2	36.276	0	8.9239	0.899637	O55091;A0A3Q4L314;A0A3Q4EC12	1659	NA	unchanged
-0.648999	-0.667613	0.732299	-2.01168	Guanine nucleotide-binding protein G(s) subunit alpha isoforms short;Guanine nucleotide-binding protein G(s) subunit alpha isoforms XLas	Gnas	P63094;Q6R0H7;A0A571BEI3;P63094-3;Z4YKV1;P63094-2;Q6R0H7-4;A0A571BEM2;A0A571BEG2;A0A571BE25	8	0.159621	8	8	29.4	45.663	0	54.044	0.92018	P63094;Q6R0H7;A0A571BEI3;P63094-3;Z4YKV1;P63094-2;Q6R0H7-4;A0A571BEM2;A0A571BEG2;A0A571BE25;Q8CGK7;A0A571BGH5;A2A610;Q66L47	564	NA	unchanged
-0.649576	-0.400996	-1.64925	0.101521	Armadillo repeat-containing protein 8	Armc8	Q9DBR3;G3X920;Q9DBR3-2;Q9DBR3-3	6	0.191158	6	6	12.5	75.363	0	30.141	0.900866	Q9DBR3;G3X920;Q9DBR3-2;Q9DBR3-3	1481	NA	unchanged
-0.65487	-0.891814	-0.46289	-0.609906	Serpin H1	Serpinh1	P19324	10	0.413442	10	10	38.6	46.533	0	179.19	0.758883	P19324;A0A140LHR4;A0A140LHK0	1837	NA	unchanged
-0.655137	-1.826	0.199342	-0.338756	Glycogen synthase kinase-3 beta	Gsk3b	Q9WV60;E9QAQ5	4	0.513449	4	4	16.2	46.71	0	12.269	0.695302	Q9WV60;E9QAQ5	1297	NA	unchanged
-0.65522	-0.291633	-1.5225	-0.151525	Methylmalonate-semialdehyde dehydrogenase [acylating], mitochondrial	Aldh6a1	Q9EQ20	3	0.586998	3	3	6.7	57.915	0	6.5191	0.627477	Q9EQ20;A0A1Y7VJ32	3934	NA	unchanged
-0.658345	-0.70791	-0.291144	-0.97598	Aldehyde dehydrogenase family 3 member B1	Aldh3b1	Q80VQ0	10	1.71086	10	10	28	52.292	0	126.93	0.13958	Q80VQ0;J3QMK6;E9Q3E1;F6QPV9	2829	NA	unchanged
-0.658874	-0.64359	-0.821151	-0.511882	Phosphatidylinositol 3,4,5-trisphosphate 5-phosphatase 2	Inppl1	Q6P549;A0A087WPT7	20	1.00213	20	19	22.1	138.97	0	78.471	0.364429	Q6P549;A0A087WPT7;A0A1B0GR64;A0A1B0GST7;Q9ES52;Q9ES52-4;Q9ES52-3;Q9ES52-2	2696	NA	unchanged
-0.659298	-0.774802	-1.16725	-0.0358362	26S proteasome non-ATPase regulatory subunit 14	Psmd14	O35593	6	0.387352	6	6	30	34.577	0	16.135	0.785356	O35593	1622	NA	unchanged
-0.660987	-0.223945	-2.50381	0.744798	Striatin-interacting protein 1	Strip1	Q8C079;Q8C079-4;Q8C079-3;Q8C079-2	3	0.35513	3	3	6.5	95.584	0	11.783	0.811061	Q8C079;Q8C079-4;Q8C079-3;Q8C079-2	3049	NA	unchanged
-0.661032	-0.351817	-1.70642	0.0751429	Y-box-binding protein 3	Ybx3	Q9JKB3;Q9JKB3-2	5	0.470303	4	4	17.7	38.813	0	101.48	0.724663	Q9JKB3;Q9JKB3-2	4008	NA	unchanged
-0.661893	-0.68118	-1.65481	0.350316	ARF GTPase-activating protein GIT1	Git1	Q68FF6;Q5F258	8	0.181624	8	7	12.5	85.299	0	10.605	0.906281	Q68FF6;Q5F258	2487	NA	unchanged
-0.667789	0.421769	-2.06896	-0.356172	Pre-mRNA-splicing factor SYF1	Xab2	Q9DCD2	9	0.389833	9	9	13.7	99.986	0	14.521	0.783116	Q9DCD2;F6TM12;E0CYF8	3903	NA	unchanged
-0.667886	-0.199277	-1.84612	0.0417356	Steroid receptor RNA activator 1	Sra1	Q80VJ2;G3X8R2;A0A494BBA2	2	0.378872	2	2	11.6	25.557	0.0020121	2.7993	0.787089	Q80VJ2;G3X8R2;A0A494BBA2	1476	NA	unchanged
-0.673437	-2.06622	-0.998647	1.04456	von Willebrand factor A domain-containing protein 8	Vwa8	Q8CC88;Q8CC88-2	15	0.157747	15	15	11.2	213.42	0	27.872	0.920261	Q8CC88;Q8CC88-2	3120	NA	unchanged
-0.675736	-0.708302	-0.347215	-0.971692	PDZ and LIM domain protein 2	Pdlim2	Q8R1G6;A0A087WPL1;F7C957	5	0.88526	5	5	22.3	37.703	0	65.397	0.430664	Q8R1G6;A0A087WPL1;F7C957;E9Q996	3278	NA	unchanged
-0.675983	-1.15659	-0.151881	-0.719481	Spectrin beta chain, non-erythrocytic 1	Sptbn1	Q62261;A0A0A0MQG2	54	0.582701	54	5	26.7	274.22	0	323.31	0.632876	Q62261;A0A0A0MQG2;Q68FG2;P15508;Q3UGX2;A0A494BBH5;E9Q397;D3YWH8	2610	NA	unchanged
-0.677721	-0.189689	-2.19022	0.346751	Eukaryotic translation initiation factor 3 subunit L	Eif3l	Q8QZY1	10	0.337953	10	10	20.6	66.612	0	323.31	0.824759	Q8QZY1	3257	NA	unchanged
-0.677985	-0.225358	-0.622661	-1.18594	Nebulin-related-anchoring protein	Nrap	Q80XB4;E9PZF4;Q80XB4-4;Q80XB4-2;E9Q641;Q80XB4-3	23	0.865268	23	23	15	195.75	0	49.273	0.441425	Q80XB4;E9PZF4;Q80XB4-4;Q80XB4-2;E9Q641;Q80XB4-3;F7CXG1	1197	NA	unchanged
-0.680528	-1.52786	-0.579667	0.0659399	Putative RNA-binding protein Luc7-like 1	Luc7l	Q9CYI4;A0A0R4J047;D6RGP6;D3Z765;Q9CYI4-2	2	0.45979	2	2	5.4	43.934	0	6.0822	0.734716	Q9CYI4;A0A0R4J047;D6RGP6;D3Z765;Q9CYI4-2	168	NA	unchanged
-0.683135	-0.369649	-1.12608	-0.553678	CLIP-associating protein 1	Clasp1	A0A087WNW8;Q80TV8-2;A0A087WQ31;A0A087WRE8;A0A087WP42;J3QP81;A0A087WS18;A0A087WRK0;A0A087WQ95;Q80TV8;E9QKH0;E9QNY9;A0A087WQF1;E9Q6L0;A0A0A6YXZ1	13	0.815157	13	13	12.7	162.85	0	31.127	0.474039	A0A087WNW8;Q80TV8-2;A0A087WQ31;A0A087WRE8;A0A087WP42;J3QP81;A0A087WS18;A0A087WRK0;A0A087WQ95;Q80TV8;E9QKH0;E9QNY9;A0A087WQF1;E9Q6L0;A0A0A6YXZ1;A0A0A6YWK1;A0A0N4SVH2;A0A0N4SUT7;A0A087WRU7	7	NA	unchanged
-0.683603	-1.22752	-0.365649	-0.457637	Methylthioribose-1-phosphate isomerase	Mri1	Q9CQT1;F8WI95;F6YY88	6	1.52523	6	6	25.7	39.41	0	16.834	0.179436	Q9CQT1;F8WI95;F6YY88	3666	NA	unchanged
-0.684962	0.0813017	-1.77991	-0.356273	Histone H4	Hist1h4a	P62806	3	0.264613	3	3	24.3	11.367	0	23.793	0.86336	P62806	2116	NA	unchanged
-0.690128	0.311753	-1.15763	-1.22451	RNA-binding protein EWS	Ewsr1	Q61545;Q5SUT0;Q5SUS9;Q5SUS8	2	0.286295	2	2	6	68.461	0	40.015	0.846859	Q61545;Q5SUT0;Q5SUS9;Q5SUS8	2511	NA	unchanged
-0.691249	-0.598928	-0.556344	-0.918473	Putative RNA-binding protein Luc7-like 2	Luc7l2	Q7TNC4;Q7TNC4-4;Q05CX5;Q7TNC4-2;Q7TNC4-3	3	0.239068	3	3	7.4	46.582	0	4.7802	0.877229	Q7TNC4;Q7TNC4-4;Q05CX5;Q7TNC4-2;Q7TNC4-3;E9Q715	2789	NA	unchanged
-0.692304	-0.78773	-0.709895	-0.579286	Myosin-10	Myh10	Q61879;Q5SV64;Q3UH59	31	1.59321	25	24	21.2	228.99	0	323.31	0.16163	Q61879;Q5SV64;Q3UH59;Q8BXF2	2403	NA	unchanged
-0.693269	0.735518	-2.81072	-0.00460911	Rab11 family-interacting protein 5	Rab11fip5	Q8R361;A0A0N4SW73	5	0.302791	5	5	10.4	69.552	0	14.012	0.840554	Q8R361;A0A0N4SW73	149	NA	unchanged
-0.69364	-0.0448561	-1.51743	-0.518634	Immunoglobulin-binding protein 1	Igbp1	Q61249	7	0.973732	7	7	23.8	38.97	0	56.488	0.386736	Q61249	2571	NA	unchanged
-0.695299	-0.729699	-0.807244	-0.548955	Spectrin alpha chain, non-erythrocytic 1	Sptan1	P16546;E9Q447;P16546-2;A3KGU5;A3KGU7;A3KGU9	57	2.26995	57	57	29	284.59	0	323.31	0.0656	P16546;E9Q447;P16546-2;A3KGU5;A3KGU7;A3KGU9;A3KGU4;A0A5F8MQC3	767	NA	unchanged
-0.695706	-0.731326	-0.822461	-0.53333	S-adenosylmethionine synthase isoform type-2	Mat2a	Q3THS6;A0A0U1RNT6;A0A0U1RNK6	6	1.83791	6	6	18.7	43.688	0	87.33	0.117852	Q3THS6;A0A0U1RNT6;A0A0U1RNK6;A0A0U1RQ95;Q91X83;A0A0U1RQB0	2334	NA	unchanged
-0.698028	-1.04467	-0.255158	-0.79425	DNA topoisomerase 2-beta	Top2b	Q64511	15	0.437788	15	12	9.7	181.91	0	122.88	0.740604	Q64511;F6U5K2;F6XX57	2644	NA	unchanged
-0.702863	0.494683	-3.31308	0.709811	Glycogen [starch] synthase, muscle	Gys1	Q9Z1E4;A0A1B0GT92	9	0.174293	9	9	18.7	83.926	0	63.704	0.909258	Q9Z1E4;A0A1B0GT92	320	NA	unchanged
-0.702924	-1.20849	-0.57261	-0.32767	Protein SON	Son	Q9QX47;H9KV01;H9KV15;H9KV00;Q9QX47-2;Q9QX47-4;Q9QX47-3	9	0.494274	9	9	5.4	265.65	0	30.935	0.709836	Q9QX47;H9KV01;H9KV15;H9KV00;Q9QX47-2;Q9QX47-4;Q9QX47-3;H9KV02	1537	NA	unchanged
-0.703452	-0.769698	-1.38454	0.0438852	Filamin-A-interacting protein 1	Filip1	Q9CS72;A0A5F8MPD6;Q059P4	7	0.458508	7	7	6.5	137.6	0	150.18	0.736891	Q9CS72;A0A5F8MPD6;Q059P4;G3UZB6	577	NA	unchanged
-0.706328	-0.213804	-0.975104	-0.930076	Sister chromatid cohesion protein PDS5 homolog B	Pds5b	Q4VA53;F8WHU5;Q4VA53-3	5	0.556927	5	5	5	164.42	0	10.233	0.648203	Q4VA53;F8WHU5;Q4VA53-3;Q4VA53-2	1428	NA	unchanged
-0.706421	0.537591	-3.41096	0.754107	EF-hand domain-containing protein D2	Efhd2	Q8C845;Q9D8Y0	5	0.116071	5	5	20.4	26.8	0	89.604	0.948149	Q8C845;Q9D8Y0	3103	NA	unchanged
-0.706512	-2.14047	0.449502	-0.428571	Serine/threonine-protein phosphatase 2B catalytic subunit alpha isoform	Ppp3ca	P63328;P63328-2	6	0.334659	3	3	11.5	58.643	0	6.4403	0.828817	P63328;P63328-2;P48455;A0A2I3BPC5	2138	NA	unchanged
-0.709818	-3.31547	0.825664	0.360356	Solute carrier family 25 member 40	Slc25a40	Q8BGP6-2;Q8BGP6	3	0.253987	3	3	13.1	31.197	0	6.251	0.865953	Q8BGP6-2;Q8BGP6	2891	NA	unchanged
-0.710867	0.0849752	0.516644	-2.73422	N-acetyl-D-glucosamine kinase	Nagk	Q9QZ08;D3YXG2;Q9D997	6	0.403614	6	6	18.1	37.268	0	45.405	0.767682	Q9QZ08;D3YXG2;Q9D997	4068	NA	unchanged
-0.7163	-0.378001	-1.08743	-0.683465	NA	Kctd17	E0CYQ0;A0A2R8VHM0;F7B6A4;F7C1U0;E0CZ97;F6SYN4;E0CYD2	3	0.286994	3	3	12.5	33.342	0	6.6883	0.848645	E0CYQ0;A0A2R8VHM0;F7B6A4;F7C1U0;E0CZ97;F6SYN4;E0CYD2;A0A2R8VKL1	1116	NA	unchanged
-0.716741	-0.363278	-2.49273	0.705785	Histone-binding protein RBBP7	Rbbp7	Q60973;A2AFI9;A2AFJ1;F6ZLC6	4	0.30374	4	2	12	47.789	0	19.051	0.841068	Q60973;A2AFI9;A2AFJ1;F6ZLC6	669	NA	unchanged
-0.717786	-0.493032	-0.298133	-1.3622	Twinfilin-1	Twf1	Q91YR1	7	0.850801	7	6	27.1	40.079	0	323.31	0.44997	Q91YR1;D3Z2H0	3463	NA	unchanged
-0.71975	0.382941	-2.6502	0.10801	Crooked neck-like protein 1	Crnkl1	P63154	3	0.329315	3	3	5.7	83.415	0	15.071	0.828573	P63154	2133	NA	unchanged
-0.721349	-1.42487	-0.852588	0.113408	Autophagy-related protein 16-1	Atg16l1	Q8C0J2;Q8C0J2-3;Q8C0J2-4;Q8C0J2-2;Q8C0J2-5	4	0.463847	4	4	12	68.171	0	24.146	0.732548	Q8C0J2;Q8C0J2-3;Q8C0J2-4;Q8C0J2-2;Q8C0J2-5;D3YZW7	3056	NA	unchanged
-0.723409	-0.570193	-1.02061	-0.579423	Talin-1	Tln1	P26039	46	2.11789	46	41	26.6	269.82	0	323.31	0.0801008	P26039;A2AIM2;F6S1V7;F6SX70	1867	NA	unchanged
-0.724528	-0.181539	0.235236	-2.22728	Lupus La protein homolog	Ssb	P32067;F6SXM5	2	0.390092	2	2	4.6	47.756	0	4.6398	0.783471	P32067;F6SXM5	1353	NA	unchanged
-0.727198	-0.99404	-0.0420713	-1.14548	Sterol-4-alpha-carboxylate 3-dehydrogenase, decarboxylating	Nsdhl	Q9R1J0	7	1.25341	7	7	24.6	40.685	0	24.647	0.243509	Q9R1J0	4100	NA	unchanged
-0.73116	-0.143472	-1.8278	-0.222205	Peroxisomal membrane protein PEX14	Pex14	Q9R0A0	4	0.446022	4	4	18.1	41.207	0	14.891	0.738249	Q9R0A0;D6RH82	4088	NA	unchanged
-0.731687	-3.3412	0.929723	0.216418	Protein TBRG4	Tbrg4	Q91YM4;E9PUT1;Q91YM4-2	7	0.202805	7	7	14.1	71.513	0	12.701	0.898891	Q91YM4;E9PUT1;Q91YM4-2;Q5SWP0;Q5SWP1	3459	NA	unchanged
-0.733139	-1.02763	-0.464892	-0.706897	Plasminogen activator inhibitor 1 RNA-binding protein	Serbp1	Q9CY58;Q9CY58-3;Q9CY58-2;A0A0N4SV32;Q3UMP4;A0A0N4SWH2;Q9CY58-4	5	0.949349	5	5	15.7	44.714	0	30.332	0.394194	Q9CY58;Q9CY58-3;Q9CY58-2;A0A0N4SV32;Q3UMP4;A0A0N4SWH2;Q9CY58-4;A0A0N4SV40;A0A0N4SUQ1;A0A0N4SUN8	139	NA	unchanged
-0.734281	-1.68831	-0.704185	0.189652	WD repeat domain phosphoinositide-interacting protein 1	Wipi1	Q8R3E3;Q8R3E3-2;B1AT64;Q8R3E3-3	2	0.647075	2	2	10.5	48.758	0	40.78	0.598298	Q8R3E3;Q8R3E3-2;B1AT64;Q8R3E3-3	3305	NA	unchanged
-0.735284	-0.164269	-2.32793	0.286346	Synaptonemal complex protein SC65	Leprel4	Q8K2B0	4	0.558911	4	4	11.1	51.131	0	7.19	0.64934	Q8K2B0	3225	NA	unchanged
-0.735668	0.311828	-1.94949	-0.569337	Extended synaptotagmin-2	Esyt2	Q3TZZ7;A0A1Y7VM39	9	0.469835	9	9	16.9	94.138	0	28.208	0.725102	Q3TZZ7;A0A1Y7VM39;Q3TZZ7-2;A0A1Y7VNA1	2363	NA	unchanged
-0.740456	-1.04348	-0.840455	-0.337438	NA	Ccdc141	E9Q8Q6;A2AST1	16	0.835617	16	16	15.3	173.64	0	202.43	0.460685	E9Q8Q6;A2AST1;J3QNK9	731	NA	unchanged
-0.743104	-1.34895	-0.69	-0.19036	Dedicator of cytokinesis protein 7	Dock7	Q8R1A4;E9PX48;A0A0U1RNK7;A2A9M5;A2A9M4;Q8R1A4-2	32	0.968845	32	30	20.6	241.44	0	121.16	0.384763	Q8R1A4;E9PX48;A0A0U1RNK7;A2A9M5;A2A9M4;Q8R1A4-2;A0A0U1RNY4;A2AW79;F6ZJ55;Q8C147;A0A0U1RP53;Q8VDR9-2	263	NA	unchanged
-0.743586	-0.526174	-0.858927	-0.845658	Nuclear fragile X mental retardation-interacting protein 2	Nufip2	Q5F2E7;Q5F2E7-2	3	0.228415	3	3	5.6	75.656	0	54.32	0.879531	Q5F2E7;Q5F2E7-2	2490	NA	unchanged
-0.744154	2.20279	-4.64603	0.21078	Active breakpoint cluster region-related protein	Abr	Q5SSL4;E9PUE7;A0A571BG95;Q5SSL4-3;Q5SSL4-4;Q5SSL4-2;H3BJY3	6	0.170022	6	6	9.8	97.666	0	60.08	0.912136	Q5SSL4;E9PUE7;A0A571BG95;Q5SSL4-3;Q5SSL4-4;Q5SSL4-2;H3BJY3	572	NA	unchanged
-0.7444	-3.04038	0.0547781	0.752397	Peroxiredoxin-4	Prdx4	O08807;B1AZS9	3	0.114356	3	3	11.7	31.052	0	30.665	0.948956	O08807;B1AZS9	835	NA	unchanged
-0.744928	-0.229712	-0.177899	-1.82717	Dehydrogenase/reductase SDR family member 7C	Dhrs7c	Q8CHS7	2	0.49894	2	2	11.3	34.467	0	8.2187	0.705898	Q8CHS7	3154	NA	unchanged
-0.745295	-2.21533	0.58829	-0.608841	Protein O-glucosyltransferase 1	Poglut1	Q8BYB9	4	0.358784	4	4	9.9	46.379	0	4.8201	0.806087	Q8BYB9	3034	NA	unchanged
-0.746388	-0.942384	-1.18673	-0.110053	NA	Utrn	E9Q6R7	37	0.982524	37	36	13.1	392.7	0	323.31	0.380736	E9Q6R7;A0A1W2P7C0;Q61636;A0A1W2P8G5;A0A1W2P8A5;A0A1W2P6L4	1256	NA	unchanged
-0.750522	-0.466922	-0.531541	-1.2531	Coiled-coil domain-containing protein 124	Ccdc124	Q9D8X2	10	1.62757	10	10	38.7	25.345	0	53.94	0.161274	Q9D8X2	3845	NA	unchanged
-0.751904	-1.32529	0.154824	-1.08524	N(G),N(G)-dimethylarginine dimethylaminohydrolase 2	Ddah2	Q99LD8;O08972;G3UZR0	5	0.363584	5	5	31.6	29.645	0	214.8	0.799843	Q99LD8;O08972;G3UZR0	1589	NA	unchanged
-0.755812	-1.56896	0.392919	-1.0914	Serine/threonine-protein kinase Nek7	Nek7	Q9ES74;Q3TN15	4	0.482156	4	4	16.2	34.537	0	9.1947	0.721407	Q9ES74;Q3TN15;Q9ES70;A2ATN9	3961	NA	unchanged
-0.758735	-1.06137	-0.651412	-0.563426	RNA-binding protein 25	Rbm25	B2RY56;S4R2B0	8	0.418718	8	8	8.7	99.551	0	140.14	0.75758	B2RY56;S4R2B0;S4R1X9;S4R2J1;S4R2F7;S4R2A4	866	NA	unchanged
-0.762552	-1.54724	-0.797647	0.0572271	Coiled-coil and C2 domain-containing protein 1A	Cc2d1a	Q8K1A6;E9PX94	4	0.899637	4	4	5.1	103.7	0	6.3757	0.420655	Q8K1A6;E9PX94	1163	NA	unchanged
-0.762846	0.0387049	-1.88507	-0.442174	Negative elongation factor B	Nelfb	Q8C4Y3-3;A0A5H1ZRL3;Q8C4Y3	4	0.354674	4	2	10.3	70.339	0	17.999	0.809455	Q8C4Y3-3;A0A5H1ZRL3;Q8C4Y3	590	NA	unchanged
-0.765062	-1.11549	-0.634757	-0.544938	Serrate RNA effector molecule homolog	Srrt	Q99MR6;Q99MR6-3;Q99MR6-4;Q99MR6-2;A0A0G2JDF1;A0A0G2JDN3	4	0.618174	4	4	3.5	100.45	0	7.7574	0.607484	Q99MR6;Q99MR6-3;Q99MR6-4;Q99MR6-2;A0A0G2JDF1;A0A0G2JDN3	3609	NA	unchanged
-0.765112	-0.446307	0.296227	-2.14526	Ubiquitin carboxyl-terminal hydrolase 24;Ubiquitin carboxyl-terminal hydrolase	Usp24	B1AY13;E9PV45	6	0.634009	6	6	3.7	294	0	16.911	0.603196	B1AY13;E9PV45;B1AY13-2	827	NA	unchanged
-0.765605	-0.212787	-1.62113	-0.462893	Eukaryotic translation initiation factor 4 gamma 2	Eif4g2	Q62448;Q62448-2	10	0.241159	10	1	12.5	102.1	0	46.811	0.875376	Q62448;Q62448-2;F7DAB1;F6TW20	2623	NA	unchanged
-0.766583	0.324553	-2.71319	0.0888853	Arachidonate 5-lipoxygenase	Alox5	P48999;E9QA93;E9Q6H6;A0A0N4SW45	12	0.237887	12	12	20.6	77.966	0	227.31	0.8763	P48999;E9QA93;E9Q6H6;A0A0N4SW45	1991	NA	unchanged
-0.770236	-0.956841	-0.660474	-0.693393	Myoferlin	Myof	Q69ZN7;E9Q390;A0A286YDF5;Q69ZN7-4;A0A286YCZ3	31	1.95588	31	31	18.7	233.32	0	240.58	0.0955342	Q69ZN7;E9Q390;A0A286YDF5;Q69ZN7-4;A0A286YCZ3;Q69ZN7-2;Q69ZN7-3;A0A286YE65;A0A286YDV5	424	NA	unchanged
-0.771666	0.0802298	-2.30305	-0.0921793	Sulfhydryl oxidase 2	Qsox2	Q3TMX7;Q3TMX7-2;Q3TMX7-3	4	0.575034	4	4	10.7	77.774	0	6.4743	0.637151	Q3TMX7;Q3TMX7-2;Q3TMX7-3	2347	NA	unchanged
-0.773512	-0.0910826	-2.15389	-0.0755644	Cytoskeleton-associated protein 4	Ckap4	Q8BMK4	9	0.448846	9	9	20.5	63.691	0	323.31	0.740804	Q8BMK4	2968	NA	unchanged
-0.775605	-2.07926	-0.35183	0.104278	Deubiquitinating protein VCIP135	Vcpip1	Q8CDG3;A0A0R4J0M9;Q8CDG3-2	2	0.580547	2	2	3.1	134.5	0	3.8886	0.633034	Q8CDG3;A0A0R4J0M9;Q8CDG3-2	195	NA	unchanged
-0.776891	-0.14955	-1.85858	-0.322541	Serine-threonine kinase receptor-associated protein	Strap	Q9Z1Z2	2	0.710209	2	2	12.6	38.442	0	182.24	0.554814	Q9Z1Z2	4178	NA	unchanged
-0.777646	-2.61282	-0.154141	0.434026	Type 1 phosphatidylinositol 4,5-bisphosphate 4-phosphatase	Tmem55b	Q3TWL2;F8WHW3;E0CYE6	2	0.258462	2	2	11.6	30.047	0	4.3697	0.865773	Q3TWL2;F8WHW3;E0CYE6	1431	NA	unchanged
-0.78123	-1.06306	-0.782157	-0.498475	Protein prune homolog 2	Prune2	Q52KR3;Q52KR3-6	17	0.673894	17	17	7.9	339.51	0	43.289	0.581426	Q52KR3;Q52KR3-6;Q52KR3-5;Q52KR3-4;Q52KR3-3;Q52KR3-2	2478	NA	unchanged
-0.781865	-0.411845	-1.63011	-0.303641	Microtubule-actin cross-linking factor 1	Macf1	A0A571BGC6;A0A571BF93;A0A0A0MQA6;Q9QXZ0-2;Q9QXZ0-4;E9QNP1;F6Q750	80	0.915714	2	2	17.9	606.02	0	4.9748	0.412451	A0A571BGC6;A0A571BF93;A0A0A0MQA6;Q9QXZ0-2;Q9QXZ0-4;E9QNP1;F6Q750;F6SHS0;F6YKN8;F6RCJ3;F6RL59;A0A0A0MQH5	570	NA	unchanged
-0.783202	-1.07894	-1.17997	-0.0906935	COP9 signalosome complex subunit 2	Cops2	P61202;P61202-2;A2AQE4	4	0.624019	4	4	9.9	51.596	0	7.2163	0.607927	P61202;P61202-2;A2AQE4	2088	NA	unchanged
-0.784383	-0.886432	-2.01841	0.55169	Protein arginine N-methyltransferase 5	Prmt5	Q8CIG8;A0A0R4J049	4	0.337335	4	4	7.8	72.679	0	9.1552	0.825486	Q8CIG8;A0A0R4J049;A0A2I3BRG2;S4R295	169	NA	unchanged
-0.785757	-1.25136	-0.852563	-0.25335	Beta-lactamase-like protein 2	Lactb2	Q99KR3	5	0.302425	5	5	13.2	32.754	0	9.3122	0.840478	Q99KR3	3567	NA	unchanged
-0.787321	0.669696	-4.07026	1.0386	5-3 exoribonuclease 2	Xrn2	Q9DBR1;Q9DBR1-2	7	0.262515	7	7	8.1	108.69	0	10.872	0.862809	Q9DBR1;Q9DBR1-2	3884	NA	unchanged
-0.788762	-0.118045	-0.576265	-1.67197	H(+)/Cl(-) exchange transporter 5	Clcn5	Q9WVD4;Q9WVD4-2	2	0.447408	2	2	4.2	90.705	0.0011901	3.1169	0.738117	Q9WVD4;Q9WVD4-2	4141	NA	unchanged
-0.78968	-0.774074	-1.61862	0.0236502	Cytoplasmic dynein 2 heavy chain 1	Dync2h1	Q45VK7;Q45VK7-2	3	0.156647	3	3	1	492.33	0	3.8409	0.921939	Q45VK7;Q45VK7-2	2463	NA	unchanged
-0.790677	-0.00358677	-3.6421	1.27366	Beta-taxilin	Txlnb	Q8VBT1	7	0.294083	7	7	16.4	77.206	0	95.055	0.842982	Q8VBT1	3330	NA	unchanged
-0.792642	-0.693383	-0.291459	-1.39308	60S ribosomal protein L15;Ribosomal protein L15	Rpl15	Q9CZM2;B8JKK2	6	0.595008	6	6	19.6	24.146	0	9.5011	0.61916	Q9CZM2;B8JKK2	3733	NA	unchanged
-0.79625	-2.21873	0.423934	-0.593951	Copine-3	Cpne3	Q8BT60	5	0.437832	4	4	10.3	59.584	0	9.1272	0.740864	Q8BT60	2991	NA	unchanged
-0.798575	-1.02812	-1.06503	-0.302575	SH3 and PX domain-containing protein 2B	Sh3pxd2b	A2AAY5;A0A5F8MPP7	7	0.490677	7	7	11	101.52	0	14	0.712778	A2AAY5;A0A5F8MPP7	584	NA	unchanged
-0.802658	-0.92784	-0.771178	-0.708957	NA	Agl	F8VPN4;A0A0G2JGI9;F6XXE6	23	1.89767	23	23	20.9	174.29	0	108.27	0.108338	F8VPN4;A0A0G2JGI9;F6XXE6;E0CYU6;E0CX86;F7CSZ6	1405	NA	unchanged
-0.803177	-1.06443	0.541671	-1.88678	Pleckstrin homology-like domain family B member 1	Phldb1	Q6PDH0;F6RUK9;E9PWB1;D3Z4N0;D3Z0X5;Q6PDH0-2;F6RYD0;E9Q307;E9PWW4	9	0.430936	9	9	9.2	150.07	0	15.228	0.744378	Q6PDH0;F6RUK9;E9PWB1;D3Z4N0;D3Z0X5;Q6PDH0-2;F6RYD0;E9Q307;E9PWW4;F7B296;E9Q340;F7AWU3	1038	NA	unchanged
-0.804264	-1.06023	-1.08439	-0.268165	Protein PAT1 homolog 1	Patl1	Q3TC46	4	1.42362	4	4	7.8	86.769	0	7.5833	0.200411	Q3TC46;A0A494BB25	2316	NA	unchanged
-0.805475	-1.33122	0.0341692	-1.11938	THUMP domain-containing protein 1	Thumpd1	Q99J36	2	0.407332	2	2	8.6	38.884	0	44.196	0.764792	Q99J36	3529	NA	unchanged
-0.808927	-0.35024	-2.56169	0.48515	N-alpha-acetyltransferase 35, NatC auxiliary subunit	Naa35	Q6PHQ8;F7A8R0;E9Q6K7	6	0.268281	6	6	9	83.305	0	11.306	0.86034	Q6PHQ8;F7A8R0;E9Q6K7;F6UFC8;E9Q2U4;F6WYJ5	2746	NA	unchanged
-0.809002	-0.0559549	-1.48084	-0.890216	Fibrillin-1	Fbn1	Q61554	3	0.523126	3	3	0.9	312.3	0	4.0776	0.685352	Q61554	2579	NA	unchanged
-0.811055	-0.713044	-1.00163	-0.718492	Microtubule-actin cross-linking factor 1	Macf1	Q9QXZ0;E9QA63;B1ARU4;E9PVY8	110	1.94265	109	31	17.5	831.87	0	323.31	0.097745	Q9QXZ0;E9QA63;B1ARU4;E9PVY8	801	NA	unchanged
-0.812681	-1.70022	0.301026	-1.03885	Acid ceramidase;Acid ceramidase subunit alpha;Acid ceramidase subunit beta	Asah1	Q9WV54	5	0.375516	5	5	9.4	44.669	0	7.8715	0.790632	Q9WV54	4135	NA	unchanged
-0.813948	0.165927	-2.37886	-0.228906	Vacuolar protein sorting-associated protein 45	Vps45	P97390	6	0.283873	6	6	12.1	65.052	0	62.168	0.850306	P97390	2219	NA	unchanged
-0.814513	0.121087	-1.89145	-0.673173	Ras GTPase-activating protein-binding protein 2	G3bp2	P97379;P97379-2;A0A0J9YTQ8	4	0.300756	4	4	8.7	54.087	0	67.806	0.841256	P97379;P97379-2;A0A0J9YTQ8;A0A0J9YUY8	2216	NA	unchanged
-0.817226	0.637258	-2.48714	-0.601798	Antithrombin-III	Serpinc1	P32261	2	0.33946	1	1	4.7	52.003	0.0088312	2.1056	0.823507	P32261	1915	NA	unchanged
-0.817595	0.181373	-1.84704	-0.787114	Serine/arginine-rich splicing factor 10	Srsf10	Q9R0U0;Q3TFP0;Q9R0U0-3;Q9R0U0-2	7	0.316472	7	7	23.7	31.3	0	14.001	0.835605	Q9R0U0;Q3TFP0;Q9R0U0-3;Q9R0U0-2;A3KG57	2328	NA	unchanged
-0.819329	-1.37237	-0.330531	-0.755082	NA	Myom2	Q14BI5	24	0.731238	24	24	19.7	164.74	0	301.03	0.544523	Q14BI5	2293	NA	unchanged
-0.821683	-1.07987	-0.920785	-0.464395	Coatomer subunit delta	Arcn1	Q5XJY5	5	0.838197	5	5	11.5	57.229	0	251.67	0.460147	Q5XJY5	2530	NA	unchanged
-0.822839	-0.163566	-2.48188	0.176932	Metastasis-associated protein MTA2	Mta2	Q9R190	8	0.401247	8	8	15.7	75.029	0	214.47	0.769025	Q9R190	4099	NA	unchanged
-0.822941	1.36166	-4.92065	1.09017	von Willebrand factor A domain-containing protein 5A	Vwa5a	Q99KC8	7	0.148313	7	7	12.1	87.142	0	71.871	0.928278	Q99KC8	3554	NA	unchanged
-0.824153	-0.450944	-1.46651	-0.555007	Glypican-1;Secreted glypican-1	Gpc1	Q9QZF2	8	0.692458	8	8	21.7	61.359	0	219.72	0.565419	Q9QZF2	4075	NA	unchanged
-0.82478	-0.83705	-0.940312	-0.696977	Periodic tryptophan protein 1 homolog	Pwp1	Q99LL5;A0A1W2P7U7	2	0.98434	2	2	5.6	55.586	0	9.2366	0.379854	Q99LL5;A0A1W2P7U7	3590	NA	unchanged
-0.826512	-0.3835	-2.32352	0.227483	Transducin beta-like protein 2	Tbl2	Q9R099	5	0.317153	5	5	15.6	49.583	0	14.749	0.834937	Q9R099;F8WI46;D3YZH8	4087	NA	unchanged
-0.829165	-3.97558	1.16848	0.319608	Hypoxanthine-guanine phosphoribosyltransferase	Hprt1	P00493	3	0.155116	3	3	16.1	24.57	0	6.1444	0.922536	P00493	1725	NA	unchanged
-0.829472	-0.435802	-0.854127	-1.19849	Uncharacterized protein KIAA1671	Kiaa1671	Q8BRV5;A0A1B0GR85;A0A1D5RLN6	3	0.705739	3	3	9.4	34.668	0	4.2774	0.558495	Q8BRV5;A0A1B0GR85;A0A1D5RLN6	301	NA	unchanged
-0.829592	-0.54042	-1.82618	-0.12218	Heterogeneous nuclear ribonucleoprotein U	Hnrnpu	Q8VEK3;Q8VEK3-2	10	0.584648	10	10	13.4	87.917	0	323.31	0.630027	Q8VEK3;Q8VEK3-2	3383	NA	unchanged
-0.829838	-1.04856	-0.4847	-0.956256	Isocitrate dehydrogenase [NAD] subunit, mitochondrial	Idh3b	Q91VA7;A0A668KL51;V9GXV0	6	1.5211	6	6	15.6	42.194	0	46.53	0.178667	Q91VA7;A0A668KL51;V9GXV0	3407	NA	unchanged
-0.830741	-1.67931	-0.108335	-0.704583	Protein-methionine sulfoxide oxidase MICAL1	Mical1	Q8VDP3;Q8VDP3-3;Q8VDP3-2;E9PUI4	11	1.14845	11	11	12.4	116.78	0	29.829	0.285267	Q8VDP3;Q8VDP3-3;Q8VDP3-2;E9PUI4	3361	NA	unchanged
-0.830804	-0.884402	-1.45957	-0.14844	Serine/threonine-protein phosphatase 6 regulatory subunit 3	Ppp6r3	Q922D4;G5E8R4;Q922D4-2;Q922D4-3;A0A286YCG3;Q922D4-4	4	1.06603	4	4	5.6	94.652	0	20.524	0.334422	Q922D4;G5E8R4;Q922D4-2;Q922D4-3;A0A286YCG3;Q922D4-4;A0A286YD27	1509	NA	unchanged
-0.834107	-1.63975	-0.661201	-0.201369	mRNA turnover protein 4 homolog	Mrto4	Q9D0I8;A2AMV1;D6RCI7	6	0.552059	6	6	20.9	27.545	0	10.029	0.65397	Q9D0I8;A2AMV1;D6RCI7	706	NA	unchanged
-0.835634	-0.0727015	-1.36655	-1.06765	GDP-fucose protein O-fucosyltransferase 2	Pofut2	Q8VHI3;A0A1W2P7Z1	6	1.05664	6	6	17.2	49.429	0	11.017	0.338222	Q8VHI3;A0A1W2P7Z1;A0A1W2P844;A0A1W2P6H4	3387	NA	unchanged
-0.839212	-0.748822	-3.14406	1.37525	SCY1-like protein 2	Scyl2	Q8CFE4;G5E8J9;Q80UY7	4	0.310207	4	4	6.8	103.32	0	47.414	0.84056	Q8CFE4;G5E8J9;Q80UY7	1505	NA	unchanged
-0.841746	-2.18585	-0.304882	-0.0345082	Serine/threonine-protein kinase 3;Serine/threonine-protein kinase 3 36kDa subunit;Serine/threonine-protein kinase 3 20kDa subunit;Serine/threonine-protein kinase 4;Serine/threonine-protein kinase 4 37kDa subunit;Serine/threonine-protein kinase 4 18kDa subunit	Stk3	Q9JI10;A0A2I3BQE0;Q9JI10-2;Q9JI11	3	0.579684	3	3	6.6	56.855	0	3.6006	0.633817	Q9JI10;A0A2I3BQE0;Q9JI10-2;Q9JI11	447	NA	unchanged
-0.84353	0.319816	-2.93686	0.0864573	Ribosome biogenesis protein BOP1	Bop1	P97452	5	0.369318	5	5	10.5	82.545	0	14.568	0.793122	P97452	2223	NA	unchanged
-0.845935	-0.364741	0.0453157	-2.21838	Dipeptidyl peptidase 2	Dpp7	Q9ET22	5	0.729167	5	5	10.3	56.253	0	50.658	0.546849	Q9ET22	3971	NA	unchanged
-0.846575	-0.952708	-1.61651	0.0294924	Histone-lysine N-methyltransferase Smyd1	Smyd1	P97443;P97443-2;G5E8R7;P97443-3	6	0.988616	6	6	19	56.495	0	21.323	0.376239	P97443;P97443-2;G5E8R7;P97443-3;G3UZ94;Q8BMV4	2221	NA	unchanged
-0.847088	-0.723039	-1.42826	-0.389964	Cadherin-13	Cdh13	Q9WTR5	5	0.787364	5	5	10.8	78.185	0	323.31	0.499364	Q9WTR5	4114	NA	unchanged
-0.84748	-2.16458	0.0530443	-0.430909	39S ribosomal protein L39, mitochondrial	Mrpl39	Q9JKF7	6	0.266942	6	6	16.4	38.549	0	12.796	0.862631	Q9JKF7	4011	NA	unchanged
-0.850385	0.3254	-3.22888	0.352326	Cell division cycle 5-like protein	Cdc5l	Q6A068;A0A1W2P7Z8;A0A1W2P7H4;A0A1W2P855;A0A1W2P6Q8;A0A1W2P7S8	7	0.382831	7	7	14.7	92.188	0	68.052	0.785359	Q6A068;A0A1W2P7Z8;A0A1W2P7H4;A0A1W2P855;A0A1W2P6Q8;A0A1W2P7S8	382	NA	unchanged
-0.851893	-1.29953	-0.712607	-0.543548	RNA-binding protein Raly	Raly	Q64012;Q64012-2;A2AU62;A2AU61	3	0.988157	3	3	13.5	33.188	0	16.234	0.376119	Q64012;Q64012-2;A2AU62;A2AU61;A2AU60	737	NA	unchanged
-0.85324	-1.46443	-0.183871	-0.91142	DNA-directed RNA polymerase II subunit RPB3	Polr2c	P97760;A0A1D5RML8	4	0.409859	4	4	22.5	31.443	0	39.181	0.761749	P97760;A0A1D5RML8;A0A1D5RLM9	2231	NA	unchanged
-0.853243	-2.75501	0.253184	-0.0579004	1-phosphatidylinositol 4,5-bisphosphate phosphodiesterase gamma-1;Phosphoinositide phospholipase C	Plcg1	Q62077;A2A4A6	5	0.365775	5	5	4.8	149.67	0	6.8166	0.797637	Q62077;A2A4A6;G3UXP4	613	NA	unchanged
-0.855511	0.124297	-3.16594	0.475116	AFG3-like protein 2	Afg3l2	Q8JZQ2	5	0.193748	5	4	6.2	89.518	0	323.31	0.901916	Q8JZQ2	3189	NA	unchanged
-0.856631	-1.14847	-1.55163	0.130204	Ubiquitin-associated protein 2-like	Ubap2l	Q80X50;Q80X50-2;Q80X50-4;Q80X50-5;A0A0H2UH17;A0A0G2JDV6;Q80X50-3	4	0.910985	4	4	6.1	116.8	0	29.499	0.411595	Q80X50;Q80X50-2;Q80X50-4;Q80X50-5;A0A0H2UH17;A0A0G2JDV6;Q80X50-3;A0A0G2JE24;A0A0G2JDT1;A0A0G2JGD0;A0A0G2JG47;A0A0G2JFN7	2839	NA	unchanged
-0.856635	-0.934174	-1.86154	0.225802	Charged multivesicular body protein 6	Chmp6	B1AZ42;P0C0A3	3	0.341973	3	3	48.7	9.032	0	31.474	0.82151	B1AZ42;P0C0A3;B1AZ40;B1AZ41	830	NA	unchanged
-0.856662	-1.61748	-0.579801	-0.372706	Large proline-rich protein BAG6	Bag6	Q9Z1R2;Q3UF95;G3UYQ2;G3UZT6;A0A1B0GX81	15	0.547225	15	15	19.2	121.04	0	138.02	0.658709	Q9Z1R2;Q3UF95;G3UYQ2;G3UZT6;A0A1B0GX81;G3UXT8;G3UYZ0;G3V013;S4R224	2394	NA	unchanged
-0.858386	-1.29422	-1.12455	-0.156396	Laminin subunit beta-1	Lamb1	P02469;E9QN70	7	0.605931	7	7	5.7	197.09	0	21.525	0.616658	P02469;E9QN70	1325	NA	unchanged
-0.859778	-2.12403	-1.00959	0.554282	Striated muscle-specific serine/threonine-protein kinase	Speg	A0A087WSE3;E9QQ25;Q62407;Q62407-4;Q62407-3	10	0.25209	10	10	4.6	328.32	0	14.017	0.86588	A0A087WSE3;E9QQ25;Q62407;Q62407-4;Q62407-3	31	NA	unchanged
-0.8602	-0.387393	-2.21054	0.017333	SWI/SNF-related matrix-associated actin-dependent regulator of chromatin subfamily A member 5	Smarca5	Q91ZW3	13	0.611104	13	13	12.1	121.63	0	90.23	0.613151	Q91ZW3;Q6PGB8;F6Z6F4;Q6PGB8-2;Q8BS67	3485	NA	unchanged
-0.861718	-0.133346	-1.63967	-0.812135	Melanoma inhibitory activity protein 3	Mia3	Q8BI84;A0A0R4J2D3;Q8BI84-2	6	1.25249	6	6	4.5	213.67	0	21.179	0.242325	Q8BI84;A0A0R4J2D3;Q8BI84-2;Q8BI84-3	260	NA	unchanged
-0.862393	-1.2594	-1.05132	-0.27646	E3 ubiquitin-protein ligase HUWE1	Huwe1	Q7TMY8;A2AFQ0;Q7TMY8-3;Q7TMY8-4;Q7TMY8-2	37	0.605116	37	37	12.8	482.63	0	162.07	0.617113	Q7TMY8;A2AFQ0;Q7TMY8-3;Q7TMY8-4;Q7TMY8-2;F6XP90;A0A668KL97	670	NA	unchanged
-0.863041	0.0606775	-3.40078	0.750978	Fragile X mental retardation protein 1 homolog	Fmr1	P35922;P35922-8;Q6AXB7;E9QNF5;D3Z6U8;P35922-2;P35922-7;E9QAT0;P35922-3;P35922-9;E9QAS8;E9QAS9;P35922-6;P35922-12;P35922-4;P35922-5;P35922-10;P35922-11	8	0.273254	6	6	17.3	68.988	0	96.91	0.859205	P35922;P35922-8;Q6AXB7;E9QNF5;D3Z6U8;P35922-2;P35922-7;E9QAT0;P35922-3;P35922-9;E9QAS8;E9QAS9;P35922-6;P35922-12;P35922-4;P35922-5;P35922-10;P35922-11	1080	NA	unchanged
-0.864318	-1.04402	-0.968682	-0.580249	Importin-9	Ipo9	Q91YE6;E9QKZ2;E0CXB2	9	1.56944	9	9	13.9	116.05	0	323.31	0.163945	Q91YE6;E9QKZ2;E0CXB2;F6TLX3;F6UT58;E0CY46	1309	NA	unchanged
-0.869491	0.624603	-3.36007	0.126994	Testis-expressed sequence 10 protein	Tex10	Q3URQ0	5	0.406896	5	5	6.8	105.21	0	8.1674	0.764595	Q3URQ0;F6ZZ61	2439	NA	unchanged
-0.875101	-0.839461	-0.60889	-1.17695	Neural cell adhesion molecule 1	Ncam1	P13595;P13595-2;E9Q589;A0A0A6YY47;E9QB01;P13595-3;A0A0A6YWU2;A0A0A6YY91;P13595-4	6	1.00201	6	6	7.1	119.43	0	93.385	0.362738	P13595;P13595-2;E9Q589;A0A0A6YY47;E9QB01;P13595-3;A0A0A6YWU2;A0A0A6YY91;P13595-4	72	NA	unchanged
-0.875367	-2.058	-0.0672197	-0.500884	60S ribosomal protein L18	Rpl18	P35980;A0A1B0GSF7;A0A1B0GQU8;A0A1B0GRZ3;A0A1B0GSA8;A0A1B0GSS8	3	0.800769	3	3	17	21.644	0	71.04	0.485809	P35980;A0A1B0GSF7;A0A1B0GQU8;A0A1B0GRZ3;A0A1B0GSA8;A0A1B0GSS8;A0A1B0GS28	296	NA	unchanged
-0.878067	-1.0416	-0.229444	-1.36316	Leucine-rich repeat and calponin homology domain-containing protein 3	Lrch3	Q8BVU0;B7ZWM8;B2RXP1;E9QAU9	2	0.5075	2	2	3.1	86.34	0	4.3091	0.701748	Q8BVU0;B7ZWM8;B2RXP1;E9QAU9	861	NA	unchanged
-0.879924	-1.78754	0.411609	-1.26384	Nucleobindin-2;Nesfatin-1	Nucb2	P81117;Q3UKN6	7	0.816342	7	7	23.6	50.304	0	48.246	0.474064	P81117;Q3UKN6;S4R2R9	2193	NA	unchanged
-0.881797	-0.828729	-0.393657	-1.42301	Hypoxia up-regulated protein 1	Hyou1	Q9JKR6;F6TRP3	16	1.34276	16	16	22.4	111.18	0	229.86	0.222221	Q9JKR6;F6TRP3;A0A1L1SQ34;E0CYZ2	4013	NA	unchanged
-0.881994	-1.2827	-0.604489	-0.758788	DEP domain-containing mTOR-interacting protein	Deptor	Q570Y9;B2ZRS5;Q570Y9-2;Q570Y9-3	5	2.12216	5	5	15.9	46.119	0	15.699	0.0813103	Q570Y9;B2ZRS5;Q570Y9-2;Q570Y9-3	2482	NA	unchanged
-0.88284	-2.10108	-0.969069	0.42163	WD repeat-containing protein 18	Wdr18	Q4VBE8	2	0.735663	2	2	6	47.211	0	5.0263	0.541445	Q4VBE8	2472	NA	unchanged
-0.882998	0.178496	-2.74476	-0.0827322	Prolyl endopeptidase	Prep	Q9QUR6	14	0.344974	14	14	26.1	80.751	0	323.31	0.818881	Q9QUR6	4040	NA	unchanged
-0.885235	-1.27321	-1.04562	-0.336881	Transmembrane protein 14C	Tmem14c	Q9CQN6	2	1.55488	2	2	35.1	11.642	0	10.365	0.166286	Q9CQN6	3662	NA	unchanged
-0.886346	1.02648	-2.92607	-0.759444	SLIT-ROBO Rho GTPase-activating protein 2	Srgap2	Q91Z67;A0A087WNM1;A0A087WS59;A0A087WSQ1	5	0.381601	5	4	5.1	120.8	0	8.6865	0.786043	Q91Z67;A0A087WNM1;A0A087WS59;A0A087WSQ1;A0A087WRV4;Q91Z69;A0A087WNR5;D3YZW1	3	NA	unchanged
-0.887254	-1.74368	-1.13257	0.214484	E2/E3 hybrid ubiquitin-protein ligase UBE2O	Ube2o	Q6ZPJ3	8	0.3219	8	8	7.9	140.83	0	19.374	0.832023	Q6ZPJ3	2760	NA	unchanged
-0.888488	-1.08353	-0.78346	-0.79847	Band 4.1-like protein 2	Epb41l2	O70318;Q80UE5;Q80UE4	13	0.619904	13	13	18.4	109.94	0	68.65	0.606836	O70318;Q80UE5;Q80UE4;Q8C928;A0A1W2P7I2;A0A1W2P6I5;A0A1W2P6H2;A0A1W2P7I4;A0A1W2P8C0	1676	NA	unchanged
-0.889011	-1.51111	-0.216796	-0.939124	Alpha-sarcoglycan	Sgca	P82350	9	0.418642	9	9	30.2	43.286	0	186.36	0.757216	P82350;Q5SWB4;Q5SWB0	2196	NA	unchanged
-0.889602	-0.546468	-1.09255	-1.02979	Acetyl-CoA acetyltransferase, cytosolic	Acat2	Q8CAY6;Q80X81;A0A3B2WAL8;G3XA25	4	0.996658	4	4	10.6	41.297	0	18.057	0.369778	Q8CAY6;Q80X81;A0A3B2WAL8;G3XA25	3115	NA	unchanged
-0.890232	-2.06499	-0.646833	0.0411253	FAD synthase;Molybdenum cofactor biosynthesis protein-like region;FAD synthase region	Flad1	Q8R123;Q8R123-2;F8WGX4	3	0.586381	3	3	8.7	54.766	0	5.7115	0.627737	Q8R123;Q8R123-2;F8WGX4;E0CZ66	3268	NA	unchanged
-0.891849	-1.81319	-0.546086	-0.316266	Inactive dual specificity phosphatase 27	Dusp27	Q148W8	14	0.635211	14	14	21.2	128.57	0	132.93	0.602694	Q148W8	2292	NA	unchanged
-0.8924	-3.23022	0.6378	-0.0847769	Protein FAM91A1	Fam91a1	Q3UVG3	3	0.372676	3	3	4.3	93.462	0	4.395	0.790978	Q3UVG3	2446	NA	unchanged
-0.893393	-1.22962	-0.916675	-0.533887	Ubiquitin-conjugating enzyme E2 Z	Ube2z	Q3UE37	4	2.14129	4	4	8.1	38.368	0	7.385	0.0814867	Q3UE37	2390	NA	unchanged
-0.897766	-0.117225	-3.88693	1.31086	Oxysterol-binding protein-related protein 9;Oxysterol-binding protein	Osbpl9	A2A8Z1;E9Q6C1;F6UHR6;E9PXZ2;A0A0A6YXH3;Q5FWX7;A2A8Z1-2	3	0.280523	3	3	4.3	83.108	0	4.1815	0.853088	A2A8Z1;E9Q6C1;F6UHR6;E9PXZ2;A0A0A6YXH3;Q5FWX7;A2A8Z1-2	66	NA	unchanged
-0.897867	-3.05583	0.196595	0.165631	ATP-dependent RNA helicase DDX42	Ddx42	Q810A7-2;Q810A7	10	0.271262	10	10	17.9	89.141	0	17.862	0.858614	Q810A7-2;Q810A7	2858	NA	unchanged
-0.900688	-0.226151	-2.71129	0.235375	WW domain-binding protein 11	Wbp11	Q923D5;A0A0N4SV69	4	0.431482	4	4	7	69.874	0	7.0475	0.745612	Q923D5;A0A0N4SV69;A0A0N4SVL7;A0A0N4SWF7	3520	NA	unchanged
-0.901169	-0.785056	-1.25233	-0.666121	NA	Ahnak	E9Q616;A0A494BBD5	13	1.61205	13	13	3.1	604.25	0	323.31	0.160308	E9Q616;A0A494BBD5;G5E8K8;A0A494B8Y7	1247	NA	unchanged
-0.901392	-0.168204	-1.37667	-1.1593	Nicastrin	Ncstn	P57716	5	1.25469	5	5	7.8	78.491	0	117.31	0.243331	P57716	2054	NA	unchanged
-0.902493	-1.03062	-0.8623	-0.814563	Aquaporin-5	Aqp5	Q9WTY4;A0A2R8VHL2	2	0.88491	2	2	9.8	28.274	0	4.1074	0.429996	Q9WTY4;A0A2R8VHL2	464	NA	unchanged
-0.907205	-0.820102	-0.677268	-1.22424	Importin-4	Ipo4	Q8VI75;Q5U4C5	14	1.2413	14	14	16	119.27	0	113.39	0.248358	Q8VI75;Q5U4C5;D6RES6;A0A2I3BRV3	3395	NA	unchanged
-0.908722	-0.652295	-1.14253	-0.931338	EH domain-binding protein 1-like protein 1	Ehbp1l1	Q99MS7	30	1.47097	30	3	24	184.83	0	323.31	0.185192	Q99MS7;Q99MS7-3;Q99MS7-4;Q99MS7-5	3611	NA	unchanged
-0.912354	-0.672824	-1.65726	-0.406978	NA	Sec24c	A0A286YDI8;G3X972	11	0.610397	11	11	15.8	111.61	0	50.921	0.612092	A0A286YDI8;G3X972;A0A286YD08;A0A2I3BQS4	427	NA	unchanged
-0.916979	-1.20129	-0.882859	-0.666785	Ribosome-binding protein 1	Rrbp1	Q99PL5;A2AVJ7	11	1.4155	11	11	8.8	172.88	0	323.31	0.201266	Q99PL5;A2AVJ7;Q99PL5-12;Q99PL5-11;Q99PL5-10;Q99PL5-9;Q99PL5-8;Q99PL5-7;Q99PL5-6;Q99PL5-5;Q99PL5-4;Q99PL5-3;Q99PL5-2	743	NA	unchanged
-0.921135	0.787383	-3.7733	0.222512	Hepatocyte growth factor-regulated tyrosine kinase substrate	Hgs	Q99LI8;Q3UMA3	5	0.237394	5	5	10.3	86.014	0	73.674	0.875933	Q99LI8;Q3UMA3;B1ATY9;F6VV02	2429	NA	unchanged
-0.922593	0.17348	-3.0791	0.137837	Translation initiation factor eIF-2B subunit epsilon	Eif2b5	Q8CHW4	6	0.42096	6	6	13.7	80.085	0	30.092	0.755674	Q8CHW4;A0A338P6D9;F6T9C3	3158	NA	unchanged
-0.922629	0.134627	-2.86798	-0.0345335	Ubiquitin carboxyl-terminal hydrolase 19;Ubiquitin carboxyl-terminal hydrolase	Usp19	Q3UJD6;A0A0A6YWN9;E9Q9M5;A0A0A6YWX1;J3KMM1;Q3UJD6-2	6	0.561754	6	6	7.1	150.55	0	16.131	0.649477	Q3UJD6;A0A0A6YWN9;E9Q9M5;A0A0A6YWX1;J3KMM1;Q3UJD6-2;A0A0A6YX42	60	NA	unchanged
-0.926833	-0.791559	-0.942513	-1.04643	NA	Zc3h7b	F8VPP8	3	1.91757	3	3	3.6	110.29	0	4.7676	0.102118	F8VPP8;A0A2R8VHI0	1406	NA	unchanged
-0.928606	-0.654128	-1.03536	-1.09633	Sodium/potassium-transporting ATPase subunit alpha-1	Atp1a1	Q8VDN2	13	1.82165	13	9	15.5	112.98	0	323.31	0.119929	Q8VDN2	3360	NA	unchanged
-0.928918	-0.868651	-1.68328	-0.234826	Exosome complex component RRP4	Exosc2	Q8VBV3;A2AV19	5	0.446992	5	5	22.9	32.631	0	12.458	0.737764	Q8VBV3;A2AV19;A0A0A6YW57	3332	NA	unchanged
-0.92999	-1.19005	-0.658681	-0.941236	NA	Tns1	E9Q0S6;A0A087WRU0;A0A087WQ94;A0A087WQM0;A0A6I8MWZ2;A0A087WQS0;A0A1D5RM59	19	1.49714	19	18	16.4	201.38	0	99.341	0.178655	E9Q0S6;A0A087WRU0;A0A087WQ94;A0A087WQM0;A0A6I8MWZ2;A0A087WQS0;A0A1D5RM59;Q9DBT6;A0A087WR29;A0A087WP40;Q8CGB6;A0A087WSC8;A0A2R8VHQ0;Q8CGB6-2;Q8CGB6-4;Q8CGB6-3	18	NA	unchanged
-0.930634	-1.20905	-0.600129	-0.982726	Voltage-dependent calcium channel subunit alpha-2/delta-1;Voltage-dependent calcium channel subunit alpha-2-1;Voltage-dependent calcium channel subunit delta-1	Cacna2d1	O08532;E9Q1X8;O08532-3;O08532-2;O08532-4;O08532-5	9	0.53667	9	9	10.8	124.63	0	26.97	0.670807	O08532;E9Q1X8;O08532-3;O08532-2;O08532-4;O08532-5;Q8C6Y3;E9Q683;Q6PHS9-4;Q6PHS9-2;Q6PHS9-5;Q6PHS9;Q6PHS9-3;Q6PHS9-6	1569	NA	unchanged
-0.930715	-2.04805	0.702258	-1.44635	Vacuolar protein sorting-associated protein 4B	Vps4b	P46467	5	0.318063	5	5	13.3	49.419	0	22.695	0.833824	P46467	1964	NA	unchanged
-0.931152	-0.854348	-2.18278	0.243669	Lysophosphatidic acid phosphatase type 6	Acp6	Q8BP40	3	0.343083	3	3	10.3	47.624	0	6.2184	0.821824	Q8BP40	2975	NA	unchanged
-0.9326	-0.0543718	-2.5917	-0.151729	Arginine--tRNA ligase, cytoplasmic	Rars	Q9D0I9	11	0.297552	11	11	16.4	75.673	0	181.2	0.845567	Q9D0I9	3760	NA	unchanged
-0.934552	-0.791331	-1.36308	-0.649243	Endothelin-converting enzyme 1	Ece1	Q4PZA2;Q4PZA2-2;Q4PZA2-3;Q4PZA2-4	4	1.22494	4	4	8.8	87.072	0	6.6102	0.249285	Q4PZA2;Q4PZA2-2;Q4PZA2-3;Q4PZA2-4	2468	NA	unchanged
-0.937218	-0.373067	-1.87583	-0.562758	Prolyl 3-hydroxylase 1	Lepre1	Q3V1T4;A6PW84;A2A7Q5;Q3V1T4-3;Q3V1T4-2	2	0.231883	2	2	3.1	83.65	0	83.572	0.878502	Q3V1T4;A6PW84;A2A7Q5;Q3V1T4-3;Q3V1T4-2	632	NA	unchanged
-0.938424	-1.521	-0.627904	-0.666368	Serine/threonine-protein kinase N1	Pkn1	P70268;P70268-2;D6RH37	8	0.972985	8	8	11.8	104.41	0	18.067	0.386324	P70268;P70268-2;D6RH37	2159	NA	unchanged
-0.939209	0.182742	-3.19386	0.193488	Actin-binding LIM protein 1	Ablim1	E9Q9C1;Q8K4G5;Q8K4G5-2;E9Q030;E9Q9C4;E9Q9C0;E9Q9C2;E9QK41;Q8K4G5-3;Q8K4G5-4	12	0.308084	12	1	20.4	83.741	0	63.989	0.842235	E9Q9C1;Q8K4G5;Q8K4G5-2;E9Q030;E9Q9C4;E9Q9C0;E9Q9C2;E9QK41;Q8K4G5-3;Q8K4G5-4	1281	NA	unchanged
-0.940326	-1.40245	-0.450198	-0.968333	CAP-Gly domain-containing linker protein 1	Clip1	Q922J3;D3Z3M7;D3Z2Z1;F8WIA1;Q922J3-2;F6RCU2	5	0.929345	5	4	5	155.81	0	16.041	0.407891	Q922J3;D3Z3M7;D3Z2Z1;F8WIA1;Q922J3-2;F6RCU2;Q8C0S5;F6RAY2	1051	NA	unchanged
-0.940824	-1.00894	-0.514098	-1.29943	Probable ubiquitin carboxyl-terminal hydrolase FAF-X;Ubiquitin carboxyl-terminal hydrolase	Usp9x	P70398;Q4FE56	24	1.39494	24	24	11.4	290.71	0	55.078	0.20409	P70398;Q4FE56;E9PWA9;F8VPU6;G3UY52;G3UZS3	2171	NA	unchanged
-0.943002	-0.657346	0.03654	-2.2082	Focadhesin	Focad	A2AKG8;E9PYJ6	7	0.448841	7	7	4.5	198.95	0	11.545	0.740102	A2AKG8;E9PYJ6;A2AKG8-3;A2AKG8-2	692	NA	unchanged
-0.947045	-0.0135603	-3.58154	0.753966	Aspartyl/asparaginyl beta-hydroxylase	Asph	Q8BSY0;Q8CBM2;A2AL85	6	0.375885	6	6	9.4	83.041	0	11.862	0.790899	Q8BSY0;Q8CBM2;A2AL85	698	NA	unchanged
-0.947541	-0.958255	-0.712638	-1.17173	Serine/threonine-protein kinase WNK1	Wnk1	P83741-3;P83741-2;P83741;P83741-4;P83741-5	10	2.08185	10	10	5.8	279.76	0	32.968	0.0805984	P83741-3;P83741-2;P83741;P83741-4;P83741-5;P83741-6;F6U2S8;F7CC62;F7CZC4;A0A0R4J274;P83741-7	2197	NA	unchanged
-0.949028	0.496856	-3.1304	-0.213542	Mitochondrial Rho GTPase 1	Rhot1	Q8BG51-3;Q8BG51-4;Q8BG51;Q8BG51-2;F7ASU3	6	0.359988	6	6	11	77.003	0	11.596	0.804303	Q8BG51-3;Q8BG51-4;Q8BG51;Q8BG51-2;F7ASU3;A0A494BBK2	2883	NA	unchanged
-0.949101	-0.216512	-0.776109	-1.85468	Proline-serine-threonine phosphatase-interacting protein 2	Pstpip2	Q99M15;A0A494BAM6	4	0.650404	4	4	21	38.948	0	30.268	0.597022	Q99M15;A0A494BAM6	3599	NA	unchanged
-0.94997	-1.76303	-0.60028	-0.486596	Serine/threonine-protein kinase mTOR	Mtor	Q9JLN9	26	0.632501	26	26	13.9	288.79	0	101.1	0.602629	Q9JLN9;Q9JLN9-2	4024	NA	unchanged
-0.950241	-1.37632	-0.32245	-1.15195	Transcription elongation regulator 1	Tcerg1	Q8CGF7;Q8CGF7-2;Q8CGF7-3	9	0.515203	9	9	8.2	123.79	0	21.402	0.694972	Q8CGF7;Q8CGF7-2;Q8CGF7-3;A0A494B9W7;A0A494BAT6;A0A494BA28	3143	NA	unchanged
-0.952535	-1.00885	-0.94296	-0.905791	NA	Hspg2	E9PZ16	50	0.64068	50	1	16.6	469.78	0	323.31	0.603568	E9PZ16	1189	NA	unchanged
-0.95345	-1.40061	-0.405351	-1.05439	U3 small nucleolar RNA-associated protein 18 homolog	Utp18	Q5SSI6	4	0.702999	4	4	7.6	61.217	0	8.8288	0.561165	Q5SSI6	2504	NA	unchanged
-0.95428	-0.387549	-2.52851	0.0532198	26S proteasome non-ATPase regulatory subunit 1	Psmd1	Q3TXS7	15	0.658206	15	15	17.7	105.73	0	137.11	0.592869	Q3TXS7;J3QN38	2356	NA	unchanged
-0.954367	-0.82957	-2.82467	0.791142	Importin-11	Ipo11	Q8K2V6;Q8K2V6-2	6	0.381933	6	6	8.3	112.41	0	11.602	0.786328	Q8K2V6;Q8K2V6-2;A0A087WS00	3236	NA	unchanged
-0.957465	-0.184051	-2.58992	-0.0984221	TOM1-like protein 2	Tom1l2	Q5SRX1;Q5SRX1-3;Q5SRX1-4;Q5SRX1-2;Q5SXA5;Q5SXA4;Q5SRX1-5	6	0.304112	6	6	19.7	55.662	0	21.212	0.841086	Q5SRX1;Q5SRX1-3;Q5SRX1-4;Q5SRX1-2;Q5SXA5;Q5SXA4;Q5SRX1-5	2503	NA	unchanged
-0.959483	1.15623	-2.89779	-1.1369	DNA topoisomerase 3-beta-1	Top3b	Q9Z321;A0A338P7E0	7	0.444753	7	7	9.5	96.948	0	11.14	0.738445	Q9Z321;A0A338P7E0;A0A338P6A6;A0A338P6C0;O70157;A0A338P7C6;A0A338P6F5;B0QZI1;Q5NCT0;Q3V3P1	4202	NA	unchanged
-0.966543	-0.726855	-1.38611	-0.78666	Protein transport protein Sec31A	Sec31a	Q3UPL0;Q3UPL0-2;S4R2A9	11	1.75313	11	11	12	133.57	0	76.302	0.129326	Q3UPL0;Q3UPL0-2;S4R2A9;S4R192;S4R1T5;S4R256;Q3UPL0-3;S4R1Y8	2436	NA	unchanged
-0.968629	-2.15104	-0.765283	0.0104342	Ancient ubiquitous protein 1	Aup1	P70295;A0A0N4SVA6;Q3U3K9	2	0.432912	2	2	10	46.121	0	5.3006	0.747171	P70295;A0A0N4SVA6;Q3U3K9	143	NA	unchanged
-0.9721	0.618215	-2.47804	-1.05647	Wiskott-Aldrich syndrome protein family member 2	Wasf2	Q8BH43	4	0.368531	4	4	8.7	54.073	0	50.009	0.794094	Q8BH43;B1AUN0	2902	NA	unchanged
-0.973694	-0.620646	-0.857304	-1.44313	Protein-tyrosine sulfotransferase 2	Tpst2	O88856;Q3TQN1	4	1.16534	4	4	13.8	42.067	0	7.0207	0.274299	O88856;Q3TQN1	1710	NA	unchanged
-0.975444	-0.896993	-2.03404	0.00470066	39S ribosomal protein L28, mitochondrial	Mrpl28	Q9D1B9;A0A494BBN2	3	0.351527	3	3	9.7	30.169	0	5.5226	0.811586	Q9D1B9;A0A494BBN2;A0A494BB47;F6U4U1	553	NA	unchanged
-0.976639	-1.36164	-1.0185	-0.549779	Neural Wiskott-Aldrich syndrome protein	Wasl	Q91YD9	3	0.733777	3	3	4.8	54.274	0	4.0427	0.542163	Q91YD9;Q9CXQ9	3452	NA	unchanged
-0.976873	-2.47874	-0.0289392	-0.422938	CCR4-NOT transcription complex subunit 7	Cnot7	Q60809;Q3TLK9	4	0.352147	4	4	21.1	32.718	0	29.352	0.810293	Q60809;Q3TLK9	2543	NA	unchanged
-0.977382	-0.841574	-1.09792	-0.992648	CUGBP Elav-like family member 2	Celf2	Q9Z0H4-6;A3KGT0;S4R1S7;Q9Z0H4-2	3	1.86486	3	1	6.7	55.825	0	224.94	0.118128	Q9Z0H4-6;A3KGT0;S4R1S7;Q9Z0H4-2	766	NA	unchanged
-0.981343	0.595799	-3.17007	-0.369758	E3 ubiquitin-protein ligase ARIH1	Arih1	Q9Z1K5;H9KV21	3	0.289697	3	3	9	64.016	0	176.83	0.845811	Q9Z1K5;H9KV21;H7BWY7	4168	NA	unchanged
-0.981609	-0.331582	-2.14397	-0.469279	Ran-binding protein 10	Ranbp10	Q6VN19;A0A0R4J0G4	4	0.474097	4	4	8.4	67.188	0	50.746	0.72284	Q6VN19;A0A0R4J0G4	183	NA	unchanged
-0.983265	-0.639026	-0.822587	-1.48818	Nuclear RNA export factor 1	Nxf1	Q99JX7;V9GXF3;V9GXW3	5	0.600941	5	5	10.8	70.299	0	10.124	0.618	Q99JX7;V9GXF3;V9GXW3;V9GX96	3546	NA	unchanged
-0.983816	-0.857594	-1.41176	-0.682097	Cullin-associated NEDD8-dissociated protein 2	Cand2	Q6ZQ73	20	1.5806	20	20	22.5	135.63	0	216.63	0.16293	Q6ZQ73	2765	NA	unchanged
-0.986134	-0.71708	-1.11384	-1.12748	Protein disulfide-isomerase TMX3	Tmx3	Q8BXZ1;A0A494BB11	4	0.400804	4	4	15.6	51.847	0	72.133	0.769163	Q8BXZ1;A0A494BB11;A0A494B9J5;A0A494B9P2	3030	NA	unchanged
-0.986209	0.125512	-2.49516	-0.588979	Apoptotic chromatin condensation inducer in the nucleus	Acin1	Q9JIX8;F6RJ39;Q9JIX8-4;Q52KR6;B8JJ92;B8JJ91;Q9JIX8-3;Q9JIX8-2	8	0.667792	8	8	7.3	150.72	0	201.3	0.585328	Q9JIX8;F6RJ39;Q9JIX8-4;Q52KR6;B8JJ92;B8JJ91;Q9JIX8-3;Q9JIX8-2;F6Q8C0;B8JJ90;B8JJ89	1343	NA	unchanged
-0.988186	-0.54732	-2.12049	-0.296746	Integrin alpha-7;Integrin alpha-7 heavy chain;Integrin alpha-7 light chain	Itga7	Q61738-4;Q61738-2;Q61738-6;Q61738;G3X9Q1;Q3TZS3;Q61738-5;Q61738-3	21	0.923622	21	21	27.1	122.15	0	281.42	0.410506	Q61738-4;Q61738-2;Q61738-6;Q61738;G3X9Q1;Q3TZS3;Q61738-5;Q61738-3;A0A1W2P7M9	2588	NA	unchanged
-0.992121	-0.934835	0.488088	-2.52961	TBC1 domain family member 22A	Tbc1d22a	Q8R5A6;Q8R5A6-2	4	0.565836	4	4	8.1	59.362	0	6.254	0.648109	Q8R5A6;Q8R5A6-2;Q80VE5	3325	NA	unchanged
-0.992675	0.34373	-2.76586	-0.55589	Isoleucine--tRNA ligase, mitochondrial	Iars2	Q8BIJ6;E9PWN3;E9PWN2	4	0.320369	4	4	5.8	112.8	0	13.862	0.833006	Q8BIJ6;E9PWN3;E9PWN2	2930	NA	unchanged
-0.994128	0.383269	-3.4359	0.0702467	Elongation factor G, mitochondrial	Gfm1	Q8K0D5	6	0.232463	6	6	11.5	83.549	0	19.58	0.878965	Q8K0D5	3200	NA	unchanged
-0.994185	-1.4755	-0.25258	-1.25448	TBC1 domain family member 9B	Tbc1d9b	Q5SVR0;Q5SVR0-2	4	0.480052	4	4	4.6	141.78	0	9.2413	0.721264	Q5SVR0;Q5SVR0-2	2512	NA	unchanged
-0.995702	-0.861428	-1.20822	-0.91746	Glucosylceramidase	Gba	P17439;A0A0G2JDK2	3	0.554387	3	3	10.5	57.621	0	65.146	0.650296	P17439;A0A0G2JDK2	1824	NA	unchanged
-0.996931	-0.459037	-1.98123	-0.550532	MMS19 nucleotide excision repair protein homolog	Mms19	Q9D071;Q9D071-2;Q9D071-3;F7C9N6	5	0.242246	5	5	7.8	113.09	0	26.881	0.874731	Q9D071;Q9D071-2;Q9D071-3;F7C9N6;E9PW47;E9Q5T0;F7A0X7	3748	NA	unchanged
-0.997516	-0.293462	-3.09203	0.392945	4F2 cell-surface antigen heavy chain	Slc3a2	P10852-2;P10852;A0A0U1RPK4	8	0.319672	8	8	20.5	62.239	0	153.67	0.833776	P10852-2;P10852;A0A0U1RPK4;A0A0U1RPQ7;A0A0U1RP98	1778	NA	unchanged
-0.998111	-3.15644	0.180024	-0.0179205	Cysteine-rich protein 2	Crip2	Q9DCT8	2	0.330015	2	2	16.3	22.727	0	122.05	0.830481	Q9DCT8	3916	NA	unchanged
-0.999755	-2.56779	0.558829	-0.990304	V-type proton ATPase subunit C 1	Atp6v1c1	Q9Z1G3	5	0.481527	5	4	14.1	43.887	0	39.192	0.722693	Q9Z1G3	4166	NA	unchanged
-1.0007	-3.18065	2.97989	-2.80133	Ribosomal L1 domain-containing protein 1	Rsl1d1	Q8BVY0;A0A2R8VHW2	4	0.20494	4	4	11.3	50.421	0	29.585	0.898757	Q8BVY0;A0A2R8VHW2	3013	NA	unchanged
-1.00216	0.442412	-4.55928	1.11038	Mitochondrial 10-formyltetrahydrofolate dehydrogenase	Aldh1l2	Q8K009;D3Z6B9	10	0.237275	10	10	15.5	101.59	0	120.86	0.875598	Q8K009;D3Z6B9;Q8R0Y6;A0A0N4SVT2;A0A0N4SW56	1079	NA	unchanged
-1.00248	-1.50474	-0.612925	-0.889776	Protein CASP	Cux1	H3BKT0;H3BJN3;P70403;H3BLJ7;H3BJ26	7	1.70774	3	3	11.8	77.161	0	3.7376	0.140088	H3BKT0;H3BJN3;P70403;H3BLJ7;H3BJ26	1522	NA	down
-1.00505	-1.46037	-0.696534	-0.858254	Anthrax toxin receptor 2	Antxr2	Q6DFX2;A0A0G2JE26	2	0.459997	2	2	6.4	53.184	0	7.1466	0.73506	Q6DFX2;A0A0G2JE26	87	NA	unchanged
-1.00567	-0.315755	-1.90128	-0.799983	Histone deacetylase 2	Hdac2	P70288;A0A0R4J008;Q8BQ10	4	0.486454	4	2	10.5	55.302	0	59.398	0.71921	P70288;A0A0R4J008;Q8BQ10	161	NA	unchanged
-1.00644	-0.16215	-2.84778	-0.00940037	Queuine tRNA-ribosyltransferase subunit QTRTD1	Qtrtd1	A0A5F8MPN7;B8ZXI1;A0A5F8MPV7;Z4YJE9;B8ZXI1-2	3	0.48325	3	3	11.3	46.419	0	7.0977	0.721058	A0A5F8MPN7;B8ZXI1;A0A5F8MPV7;Z4YJE9;B8ZXI1-2	582	NA	unchanged
-1.00702	-1.18934	-2.4634	0.631678	Collagen alpha-1(XVIII) chain;Endostatin	Col18a1	E9QPX1;P39061-2;P39061-1;P39061	5	0.353578	5	5	4.1	182.29	0	30.063	0.810896	E9QPX1;P39061-2;P39061-1;P39061;A0A1W2P6N8	1333	NA	unchanged
-1.00744	0.221045	-2.94965	-0.293704	UBX domain-containing protein 4	Ubxn4	Q8VCH8;A0A0R4J078	5	0.256786	5	5	13.2	56.471	0	140.31	0.865404	Q8VCH8;A0A0R4J078	172	NA	unchanged
-1.00754	-0.45844	-2.35029	-0.213883	Serine/arginine-rich splicing factor 4	Srsf4	Q8VE97;Q542V3	4	0.377678	2	2	8.4	55.979	0	5.1887	0.789147	Q8VE97;Q542V3	2479	NA	unchanged
-1.013	-0.489543	-1.60312	-0.94633	A-kinase anchor protein 8	Akap8	Q9DBR0;A0A494BAZ0;A0A494B9I1	4	0.411021	4	4	6.7	76.293	0	8.8781	0.761768	Q9DBR0;A0A494BAZ0;A0A494B9I1;A0A494B9W0	3883	NA	unchanged
-1.01521	-0.993981	-0.910638	-1.14101	Thioredoxin-like protein 1	Txnl1	Q8CDN6;A0A494BBI1;A0A494B955;A0A498WGD8;A0A494BB31	3	0.281067	3	3	13.1	32.237	0	12.788	0.853302	Q8CDN6;A0A494BBI1;A0A494B955;A0A498WGD8;A0A494BB31	520	NA	unchanged
-1.0155	0.312816	-0.219934	-3.13939	Syntaxin-12	Stx12	Q9ER00	4	0.337412	4	4	25.9	31.195	0	39.877	0.825949	Q9ER00	3942	NA	unchanged
-1.01573	0.0422659	-2.41282	-0.676625	ATP-dependent 6-phosphofructokinase, muscle type	Pfkm	P47857;P47857-2;P47857-3	13	0.729323	10	10	22.9	85.268	0	323.31	0.547389	P47857;P47857-2;P47857-3;A0A2R8VHA5;A0A2R8VHV2	1977	NA	unchanged
-1.01663	-0.857419	-1.95018	-0.24229	Protein transport protein Sec23B	Sec23b	Q9D662	14	0.872069	11	11	27.4	86.436	0	189.93	0.438703	Q9D662;A2ANA0;A2AN97;A2AN98;A2AN99	3806	NA	unchanged
-1.02155	-0.810493	-1.67171	-0.582433	Pre-rRNA-processing protein TSR1 homolog	Tsr1	Q5SWD9;Q5SWD9-3;Q5SWD9-2	3	1.77965	3	3	5.1	92.104	0	48.978	0.124759	Q5SWD9;Q5SWD9-3;Q5SWD9-2	2514	NA	down
-1.02271	-0.427589	0.384728	-3.02526	Tyrosine-protein kinase CSK	Csk	P41241	3	0.330244	3	3	8.7	50.716	0	43.369	0.831365	P41241;A0A1L1SR46;A0A1L1STA1	1952	NA	unchanged
-1.02332	-0.412835	-0.755734	-1.9014	Nucleoredoxin	Nxn	P97346;P97346-2	7	1.15312	7	7	25.3	48.343	0	34.771	0.281604	P97346;P97346-2	2209	NA	unchanged
-1.0247	-0.483733	-1.91948	-0.670882	Protein kinase C and casein kinase substrate in neurons protein 2	Pacsin2	Q9WVE8;A0A2R8W6S4;A0A338P6P7	6	1.46047	6	6	15.2	55.832	0	22.302	0.187952	Q9WVE8;A0A2R8W6S4;A0A338P6P7;A0A2R8W750;Q3UP40	4142	NA	down
-1.02671	0.284696	-4.15788	0.793067	Histone-lysine N-methyltransferase setd3	Setd3	Q91WC0;F2Z420;Q91WC0-2	7	0.370673	7	7	15.8	67.175	0	119.72	0.791968	Q91WC0;F2Z420;Q91WC0-2;Q91WC0-4;Q91WC0-3;F2Z438	3430	NA	unchanged
-1.03019	-1.94815	0.157906	-1.30032	Exosome complex component RRP43	Exosc8	Q9D753;D3YYN3	3	0.499046	3	3	11.6	29.949	0	5.1647	0.706524	Q9D753;D3YYN3;F6SGT4	3820	NA	unchanged
-1.03071	0.0638876	-2.24855	-0.907468	1-phosphatidylinositol 4,5-bisphosphate phosphodiesterase gamma-2	Plcg2	Q8CIH5	6	0.68973	6	6	6.1	147.59	0	13.112	0.565462	Q8CIH5	3172	NA	unchanged
-1.03154	-2.55139	1.18452	-1.72775	Phosphoacetylglucosamine mutase	Pgm3	Q9CYR6;Q8BWW3	6	0.4975	6	6	12.7	59.452	0	209.78	0.705726	Q9CYR6;Q8BWW3	3020	NA	unchanged
-1.03249	-0.438748	-2.84191	0.183185	Aminopeptidase B	Rnpep	Q8VCT3;E9PYF1	5	0.431885	5	5	10.3	72.415	0	12.398	0.746855	Q8VCT3;E9PYF1	3343	NA	unchanged
-1.03599	-1.15373	-0.60962	-1.34461	Dual specificity mitogen-activated protein kinase kinase 3	Map2k3	O09110;O09110-2;A0A0R4J1Q6	3	1.50448	3	3	9.5	39.296	0	6.2236	0.178983	O09110;O09110-2;A0A0R4J1Q6	1594	NA	down
-1.03728	0.0322008	-2.77438	-0.369666	SNW domain-containing protein 1	Snw1	Q9CSN1;A0A0B4J1E2	8	0.212013	8	8	18.7	61.475	0	26.983	0.892663	Q9CSN1;A0A0B4J1E2	73	NA	unchanged
-1.03787	-0.652364	-0.715859	-1.74537	NA	Akap13	E9Q394;E9Q394-2;A0A140LJJ5	9	0.905019	9	9	4.5	303.97	0	65.905	0.416281	E9Q394;E9Q394-2;A0A140LJJ5;A0A140LIX0;A0A140LID7;A0A140LHG3;A0A140LHQ3	288	NA	unchanged
-1.03855	-0.0826426	-4.31173	1.27871	Acylamino-acid-releasing enzyme	Apeh	Q8R146;A0A0R4J107;Q8R146-2	9	0.258912	9	9	15.6	81.58	0	59.52	0.867397	Q8R146;A0A0R4J107;Q8R146-2;A0A0A6YXV0	216	NA	unchanged
-1.0412	-0.792169	-1.35968	-0.971745	Hepatoma-derived growth factor-related protein 2	Hdgfrp2	Q3UMU9;Q3UMU9-3;Q3UMU9-2;Q3UMU9-4	4	0.191523	4	3	6.7	74.29	0	7.7244	0.901106	Q3UMU9;Q3UMU9-3;Q3UMU9-2;Q3UMU9-4;P51859;Q9JMG7;F6RB63;A2BI12;Q9JMG7-2;Q99JF8-2	2433	NA	unchanged
-1.04739	-2.0014	-1.36356	0.222798	60S ribosomal protein L26	Rpl26	P61255;B1ARA3;B1ARA5	3	1.02387	3	3	17.9	17.258	0	5.3849	0.356528	P61255;B1ARA3;B1ARA5	800	NA	unchanged
-1.0483	-0.616714	-1.15256	-1.37561	Lysyl oxidase homolog 1	Loxl1	P97873;A0A0R4J0Q4	5	0.766033	5	5	11.2	66.506	0	8.4238	0.51592	P97873;A0A0R4J0Q4	198	NA	unchanged
-1.04934	-2.15959	-0.513131	-0.47531	Secernin-2	Scrn2	Q8VCA8	7	0.893927	7	7	29.6	46.6	0	17	0.426099	Q8VCA8;A2A709	3335	NA	unchanged
-1.05079	-1.41109	-1.24582	-0.49546	NA	Neb	A0A571BF46;A0A571BF58;E9Q1W3;A2AQA9;A2AQB2	66	1.33335	66	61	11.2	867.08	0	274.36	0.222358	A0A571BF46;A0A571BF58;E9Q1W3;A2AQA9;A2AQB2;F6X9B6;A0A1B0GSF5;F6RDH3;A0A1B0GSI0	568	NA	down
-1.05431	-0.22012	-2.02182	-0.920976	Phosphoglucomutase-2	Pgm2	Q7TSV4	6	0.385629	6	6	11.8	68.747	0	8.8709	0.78662	Q7TSV4;A0A0G2JG04;A0A0G2JF47	2804	NA	unchanged
-1.05509	-0.25174	-3.39703	0.483491	Vesicle-fusing ATPase	Nsf	P46460	6	0.247946	6	6	8.9	82.613	0	42.738	0.870712	P46460	1963	NA	unchanged
-1.05944	-0.800153	-1.46012	-0.91805	Myotubularin-related protein 6	Mtmr6	Q8VE11;Q8VE11-2	5	1.35957	5	5	11.3	70.932	0	48.623	0.218818	Q8VE11;Q8VE11-2	3368	NA	down
-1.06473	-0.0773563	-1.41138	-1.70544	CTTNBP2 N-terminal-like protein	Cttnbp2nl	Q99LJ0;A0A0G2JFS0	4	0.607943	4	4	6	69.84	0	5.1291	0.614277	Q99LJ0;A0A0G2JFS0	3589	NA	unchanged
-1.06508	-0.0927324	-3.37736	0.274842	Lysine--tRNA ligase	Kars	Q99MN1;Q8R2P8	8	0.210072	8	8	17.5	67.839	0	82.568	0.892389	Q99MN1;Q8R2P8	3288	NA	unchanged
-1.06562	-1.09572	-1.09016	-1.01098	Prolow-density lipoprotein receptor-related protein 1;Low-density lipoprotein receptor-related protein 1 85 kDa subunit;Low-density lipoprotein receptor-related protein 1 515 kDa subunit;Low-density lipoprotein receptor-related protein 1 intracellular domain	Lrp1	Q91ZX7;A0A0R4J0I9	36	2.0293	36	36	10.8	504.74	0	307.54	0.083854	Q91ZX7;A0A0R4J0I9;Q3U5J2	188	NA	down
-1.06621	-0.218059	-3.33797	0.35739	Importin-7	Ipo7	Q9EPL8	11	0.402568	11	11	16.3	119.49	0	110.84	0.767441	Q9EPL8;A0A140LHD0	3927	NA	unchanged
-1.0681	-1.82906	-1.37292	-0.00230122	Inosine-5-monophosphate dehydrogenase 2	Impdh2	P24547;A0A0A6YXS4;A0A0A6YY72	3	1.21112	2	2	6.8	55.814	0	30.302	0.255264	P24547;A0A0A6YXS4;A0A0A6YY72	1863	NA	unchanged
-1.07748	-0.710488	-0.290616	-2.23134	3-ketoacyl-CoA thiolase A, peroxisomal;3-ketoacyl-CoA thiolase B, peroxisomal	Acaa1a	Q921H8;H3BKL5;Q8VCH0;H3BKA1;H3BJZ9	5	0.867048	5	5	21.5	43.953	0	93.058	0.439267	Q921H8;H3BKL5;Q8VCH0;H3BKA1;H3BJZ9;H3BJC1	1527	NA	unchanged
-1.08012	-0.450419	-2.42622	-0.363715	Serine/arginine-rich splicing factor 6	Srsf6	Q3TWW8;A0A0A6YXX6	5	0.471266	5	3	13	39.025	0	13.046	0.724517	Q3TWW8;A0A0A6YXX6	2354	NA	unchanged
-1.08059	-0.312949	-0.88584	-2.04299	Solute carrier family 12 member 2	Slc12a2	P55012;E9QM38	3	1.35037	3	3	4.3	131.03	0	4.3264	0.220573	P55012;E9QM38	1315	NA	down
-1.08105	-0.512931	-0.230435	-2.49977	Myocyte-specific enhancer factor 2A;Myocyte-specific enhancer factor 2C;Myocyte-specific enhancer factor 2D	Mef2a	Q60929-3;Q8CFN5;A0A0G2JFI7;A0A0H2UH28;E9Q5E0;E9QKT0;Q921S6;A0A0H2UKB6;A0A0G2JEC2;A0A0G2JFS4;A0A0G2JDT0;A0A0G2JDQ1;A0A0G2JE18;D3Z6M5;A0A0G2JES4;A0A0G2JFX1;S4R2H4;Q60929;A0A0G2JGK3;A0A0G2JET3;A0A0G2JDK0;A0A0G2JFL7;Q60929-2;Q8CFN5-5;Q8CFN5-2;Q8CFN5-3;A0A0G2JFX2;Q63943-2;Q8CFN5-4;Q63943;A0A0G2JGL3	2	0.438925	2	2	4.3	52.989	0	69.039	0.74086	Q60929-3;Q8CFN5;A0A0G2JFI7;A0A0H2UH28;E9Q5E0;E9QKT0;Q921S6;A0A0H2UKB6;A0A0G2JEC2;A0A0G2JFS4;A0A0G2JDT0;A0A0G2JDQ1;A0A0G2JE18;D3Z6M5;A0A0G2JES4;A0A0G2JFX1;S4R2H4;Q60929;A0A0G2JGK3;A0A0G2JET3;A0A0G2JDK0;A0A0G2JFL7;Q60929-2;Q8CFN5-5;Q8CFN5-2;Q8CFN5-3;A0A0G2JFX2;Q63943-2;Q8CFN5-4;Q63943;A0A0G2JGL3	2546	NA	unchanged
-1.08151	-0.466685	-3.17224	0.394399	Serum albumin	Alb	P07724	3	0.305708	3	3	4.1	68.692	0	104.98	0.840956	P07724	1754	NA	unchanged
-1.08182	0.816747	-4.80366	0.741467	Glycine--tRNA ligase	Gars	Q9CZD3	11	0.222491	11	11	18.9	81.877	0	227.88	0.885094	Q9CZD3	3729	NA	unchanged
-1.08314	-0.669906	-2.25888	-0.320649	Coatomer subunit beta	Copb2	O55029	10	0.858328	10	10	13.3	102.45	0	62.227	0.443459	O55029	1657	NA	unchanged
-1.08317	-1.4671	0.0883455	-1.87076	Axin interactor, dorsalization-associated protein	Aida	Q8C4Q6;Q8C4Q6-2	4	0.949316	4	4	24.6	34.888	0	6.8968	0.39356	Q8C4Q6;Q8C4Q6-2	3081	NA	unchanged
-1.08485	-2.04491	-1.16458	-0.0450468	Activator of 90 kDa heat shock protein ATPase homolog 2	Ahsa2	Q8N9S3;Q8N9S3-3;A2AF81;F6S1R2;Q8N9S3-2	5	1.04722	5	5	17.8	37.648	0	26.783	0.34464	Q8N9S3;Q8N9S3-3;A2AF81;F6S1R2;Q8N9S3-2;A2AF82	3252	NA	unchanged
-1.08697	-1.67305	-1.17089	-0.416963	60S ribosomal protein L27	Rpl27	P61358	3	0.268635	3	3	29.4	15.798	0	6.6103	0.860692	P61358	2091	NA	unchanged
-1.08974	-1.08762	-1.83135	-0.350236	NA	NA	A0A1D5RMM8	5	0.800721	5	5	8.3	113.69	0	14.375	0.484969	A0A1D5RMM8;Q8VI36;Q8VI36-2;F8VQ28;A0A0J9YV30	344	NA	unchanged
-1.09218	-2.31202	0.0444174	-1.00894	Alpha-soluble NSF attachment protein	Napa	Q9DB05	5	0.710573	5	5	19	33.189	0	13.164	0.555225	Q9DB05;P28663;A0A1B0GR35	3861	NA	unchanged
-1.09294	-1.47749	-1.35885	-0.442473	Myomesin-3	Myom3	A2ABU4	14	1.03153	14	14	13.1	161.78	0	50.241	0.350152	A2ABU4	647	NA	unchanged
-1.09465	-1.38042	-1.59183	-0.311709	SH3 and PX domain-containing protein 2A	Sh3pxd2a	O89032;A0A494BBI9;O89032-3;O89032-2	5	0.736539	5	5	4.8	124.2	0	7.3419	0.542058	O89032;A0A494BBI9;O89032-3;O89032-2	552	NA	unchanged
-1.09557	-1.77892	-1.38693	-0.120858	Casein kinase I isoform delta	Csnk1d	Q9DC28;Q9DC28-2;Q3USK2	2	1.3653	1	1	6.3	47.316	0	5.3039	0.217147	Q9DC28;Q9DC28-2;Q3USK2	2443	NA	down
-1.0999	-4.05379	-1.37481	2.12889	Bcl-2-associated transcription factor 1	Bclaf1	Q8K019;A0A087WRN1;A0A087WQA0;F8WI22;Q8K019-3;Q8K019-2	4	0.351137	4	4	4.6	106	0	11.628	0.811335	Q8K019;A0A087WRN1;A0A087WQA0;F8WI22;Q8K019-3;Q8K019-2	19	NA	unchanged
-1.10306	-0.897084	-1.29662	-1.11547	NA	Lmo7	E9PYI7;F6VG99;E9PYF4	19	3.07902	19	3	20.2	164.74	0	121.21	0.0233143	E9PYI7;F6VG99;E9PYF4;Q3UPW3;E0CZD8;A0A5F8MPW2	1175	NA	down
-1.10363	-3.24276	0.55413	-0.622266	ATP-dependent RNA helicase DDX39A	Ddx39a	Q8VDW0;Q8VDW0-2	9	0.420901	3	3	20.4	49.067	0	9.7649	0.755317	Q8VDW0;Q8VDW0-2;G3UXI6;D6RHT5	3367	NA	unchanged
-1.10492	-0.119536	-1.58953	-1.60569	Ras-related protein Rab-2A;Ras-related protein Rab-2B	Rab2a	P53994;P59279;Q3TEG7	5	0.517412	5	5	26.9	23.547	0	11.077	0.693435	P53994;P59279;Q3TEG7;G3UXQ7;G3V022;A0A1D5RMH1;S4R232	2036	NA	unchanged
-1.10768	-0.952453	-1.28307	-1.08751	MOB-like protein phocein	Mob4	Q6PEB6;E0CXA9;G8JL35	3	0.28252	3	3	18.7	26.032	0	6.8146	0.851636	Q6PEB6;E0CXA9;G8JL35;E0CX17;E0CYJ0	1108	NA	unchanged
-1.11436	-0.407205	2.01948	-4.95536	Cleavage and polyadenylation specificity factor subunit 7	Cpsf7	Q8BTV2;Q8BTV2-2;Q8BTV2-3	6	0.219029	6	6	13.6	52.01	0	17.821	0.889285	Q8BTV2;Q8BTV2-2;Q8BTV2-3;A0A494BAS7;A0A494BAN3;A0A494BBL0;A0A494B9T0	2996	NA	unchanged
-1.11622	-1.00523	-1.87815	-0.465295	Oxysterol-binding protein-related protein 3;Oxysterol-binding protein	Osbpl3	Q9DBS9;D3Z194;F8WH20;D3YTT6	5	0.8161	5	5	8.9	96.965	0	10.93	0.473418	Q9DBS9;D3Z194;F8WH20;D3YTT6;A0A0N4SVU7	952	NA	unchanged
-1.11805	-1.88618	-1.46797	6.67572e-06	General transcription factor IIE subunit 1	Gtf2e1	Q9D0D5	4	0.64893	4	4	11.1	49.593	0	7.503	0.597911	Q9D0D5	3754	NA	unchanged
-1.1187	-0.200147	-2.92291	-0.233054	Collagen type IV alpha-3-binding protein	Col4a3bp	Q9EQG9;Q9EQG9-2;Q9EQG9-3	8	0.383541	8	8	17.6	71.11	0	41.166	0.786531	Q9EQG9;Q9EQG9-2;Q9EQG9-3	3936	NA	unchanged
-1.1206	-1.37079	-1.06481	-0.926204	Sulfatase-modifying factor 2	Sumf2	Q8BPG6	3	0.993035	3	3	12.7	34.737	0	25.351	0.374273	Q8BPG6;A0A0J9YUK9;A0A0J9YUF6	2981	NA	unchanged
-1.12083	0.0299425	-3.90516	0.512721	Signal recognition particle subunit SRP72	Srp72	F8VQC1;E9Q740	4	0.250928	4	4	6.4	74.656	0	151.57	0.867253	F8VQC1;E9Q740	1260	NA	unchanged
-1.12116	-0.419044	-2.66034	-0.284101	LETM1 and EF-hand domain-containing protein 1, mitochondrial	Letm1	Q9Z2I0	3	0.545394	3	3	4.6	82.988	0	44.714	0.660336	Q9Z2I0	4188	NA	unchanged
-1.1231	-0.329591	-1.473	-1.5667	Serine/threonine-protein kinase Nek9	Nek9	Q8K1R7	4	0.722836	4	4	5.7	107.14	0	11.308	0.550009	Q8K1R7	3218	NA	unchanged
-1.1305	-1.44063	0.06812	-2.01898	UPF0696 protein C11orf68 homolog	Bles03	Q8VD62	4	1.14452	4	4	15.4	31.845	0	8.8832	0.286238	Q8VD62	3347	NA	unchanged
-1.13108	-1.12192	-1.43182	-0.839486	Integrin alpha-V;Integrin alpha-V heavy chain;Integrin alpha-V light chain	Itgav	P43406;A2AKI5	9	1.96877	9	9	10.6	115.36	0	68.334	0.0945455	P43406;A2AKI5;F6RWM8;F6W6Q6;B7ZCI9	693	NA	down
-1.13364	-0.00583744	-0.397355	-2.99771	Deoxyhypusine hydroxylase	Dohh	Q99LN9;D3Z7J7;D3Z6Y9;Q99LN9-2	4	0.57379	4	4	22.5	32.905	0	10.796	0.637524	Q99LN9;D3Z7J7;D3Z6Y9;Q99LN9-2;D3YZM0;F6TY47	3592	NA	unchanged
-1.13435	-0.431379	-2.36092	-0.610755	Transportin-2	Tnpo2	Q99LG2;E9PV58	4	0.432069	2	2	9	100.46	0	15.273	0.747333	Q99LG2;E9PV58	3586	NA	unchanged
-1.1359	-0.140801	-2.61379	-0.653111	Lamina-associated polypeptide 2, isoforms alpha/zeta	Tmpo	Q61033;Q61033-2	10	0.413897	5	5	20.9	75.167	0	9.9156	0.759923	Q61033;Q61033-2	2556	NA	unchanged
-1.13678	-0.57223	-0.0572805	-2.78084	Selenide, water dikinase 1	Sephs1	Q8BH69	4	0.528843	4	4	23	42.906	0	12.081	0.680989	Q8BH69	2908	NA	unchanged
-1.13727	-0.966821	-0.919957	-1.52503	CCR4-NOT transcription complex subunit 1	Cnot1	Q6ZQ08;B7ZWL1;A0A1D5RMJ8;Q6ZQ08-2;Q6ZQ08-4;A0A1D5RMD8	16	0.780883	16	16	8.3	266.8	0	32.279	0.50222	Q6ZQ08;B7ZWL1;A0A1D5RMJ8;Q6ZQ08-2;Q6ZQ08-4;A0A1D5RMD8;Q6ZQ08-3;A0A1D5RML9;A0A1D5RM04	343	NA	unchanged
-1.14069	-1.62343	-0.640409	-1.15824	Disks large homolog 1	Dlg1	Q811D0;Q811D0-2;Q811D0-3;H7BWY4;E9Q9H0;D3Z3B8;F6UDT8;S4R2T8	8	2.27922	8	8	12	100.12	0	16.463	0.0664783	Q811D0;Q811D0-2;Q811D0-3;H7BWY4;E9Q9H0;D3Z3B8;F6UDT8;S4R2T8	1285	NA	down
-1.14097	-3.07494	0.07125	-0.419215	THO complex subunit 4;Aly/REF export factor 2	Alyref	O08583;O08583-2;Q9JJW6-2	4	0.263071	4	4	21.2	26.94	0	233.72	0.86292	O08583;O08583-2;Q9JJW6-2;Q9JJW6;G3X9I4	1573	NA	unchanged
-1.14225	0.00697231	-3.69107	0.257342	MICOS complex subunit Mic60	Immt	Q8CAQ8;Q8CAQ8-2;Q8CAQ8-5;E9Q800;Q8CAQ8-3;E9QAY6	15	0.319124	15	15	22.1	83.899	0	323.31	0.832936	Q8CAQ8;Q8CAQ8-2;Q8CAQ8-5;E9Q800;Q8CAQ8-3;E9QAY6;A0A0U1RP81;A0A0U1RQ14;E9PVS5;A0A1B0GX08	3113	NA	unchanged
-1.14369	-0.219502	-1.0264	-2.18517	Superkiller viralicidic activity 2-like 2	Skiv2l2	Q9CZU3	5	1.17457	5	5	6.9	117.64	0	11.604	0.269402	Q9CZU3	3739	NA	unchanged
-1.14533	0.135249	-3.42378	-0.147462	Leukotriene A-4 hydrolase	Lta4h	P24527	7	0.325057	7	7	14.2	69.05	0	323.31	0.830594	P24527	1862	NA	unchanged
-1.14644	-0.575387	-1.02089	-1.84304	Luc7-like protein 3	Luc7l3	Q5SUF2;Q5SUF2-3;Q5SUF2-2;F8WGA8	2	1.24576	2	2	5.8	51.45	0	12.917	0.247364	Q5SUF2;Q5SUF2-3;Q5SUF2-2;F8WGA8	2508	NA	unchanged
-1.14678	-0.57899	-2.37347	-0.487889	Plectin	Plec	Q9QXS1;Q9QXS1-2;Q9QXS1-12;Q9QXS1-4;Q9QXS1-8;Q9QXS1-6;Q9QXS1-14;Q9QXS1-7;Q9QXS1-16;Q9QXS1-5;Q9QXS1-11;Q9QXS1-9;Q9QXS1-10;Q9QXS1-15;E9Q3W4	172	1.00916	172	10	39.7	534.18	0	323.31	0.362105	Q9QXS1;Q9QXS1-2;Q9QXS1-12;Q9QXS1-4;Q9QXS1-8;Q9QXS1-6;Q9QXS1-14;Q9QXS1-7;Q9QXS1-16;Q9QXS1-5;Q9QXS1-11;Q9QXS1-9;Q9QXS1-10;Q9QXS1-15;E9Q3W4;A0A3B2W7J8;A0A0R4J218;E9Q9J6;A0A0R4J223;A0A0R4J221;E9PW24	4046	NA	unchanged
-1.14744	-1.79973	0.385598	-2.02819	Phosphoribosyl pyrophosphate synthase-associated protein 1	Prpsap1	Q9D0M1;B1AT82;B1AT84	5	0.617971	5	5	19.7	39.431	0	25.364	0.60683	Q9D0M1;B1AT82;B1AT84;B1AT83	804	NA	unchanged
-1.15034	-0.437163	-2.40228	-0.611592	AP-2 complex subunit alpha-1	Ap2a1	P17426;P17426-2	14	1.00393	14	10	17.2	107.66	0	102.79	0.365459	P17426;P17426-2;A0A140LIG7;A0A140LHG0;A0A140LHA6	1822	NA	unchanged
-1.15131	-1.62889	-1.31027	-0.514781	Host cell factor 1;HCF N-terminal chain 1;HCF N-terminal chain 2;HCF N-terminal chain 3;HCF N-terminal chain 4;HCF N-terminal chain 5;HCF N-terminal chain 6;HCF C-terminal chain 1;HCF C-terminal chain 2;HCF C-terminal chain 3;HCF C-terminal chain 4;HCF C-terminal chain 5;HCF C-terminal chain 6	Hcfc1	Q61191;B1AUX2	6	0.835344	6	6	3.6	210.43	0	12.696	0.459847	Q61191;B1AUX2;F6T088;F6SJS2;Q9D968	814	NA	unchanged
-1.15279	-1.38243	-1.3658	-0.710147	Myosin-8	Myh8	P13542	37	2.35508	18	9	19.8	222.7	0	323.31	0.0564186	P13542;Q8BGE8	1794	NA	down
-1.15411	-2.03407	-0.151475	-1.27677	Farnesyl pyrophosphate synthase	Fdps	Q920E5;A0A0G2JEA5;A0A0G2JEB3;A0A0G2JDJ5	4	0.575971	4	4	15.6	40.581	0	77.086	0.636562	Q920E5;A0A0G2JEA5;A0A0G2JEB3;A0A0G2JDJ5;A0A0G2JE82	89	NA	unchanged
-1.15431	-0.612666	-0.272286	-2.57797	Mitochondrial fission factor	Mff	Q6PCP5;E0CYB9;Q6PCP5-4;F7CTF8;E0CYI3	8	0.492494	8	3	44	32.931	0	181.5	0.713873	Q6PCP5;E0CYB9;Q6PCP5-4;F7CTF8;E0CYI3;F7BC60	1111	NA	unchanged
-1.15947	-0.34818	-4.29754	1.16733	Probable 28S rRNA (cytosine-C(5))-methyltransferase	Nop2	E9QN31;Q922K7	5	0.323509	5	5	7.7	86.906	0	16.798	0.831019	E9QN31;Q922K7	1323	NA	unchanged
-1.16047	0.264354	-3.70442	-0.0413542	T-complex protein 1 subunit gamma	Cct3	P80318;E9Q133;Q3U0I3	13	0.338149	13	13	26.1	60.629	0	81.85	0.82455	P80318;E9Q133;Q3U0I3;F6Q609	2191	NA	unchanged
-1.1625	-1.47215	-1.86901	-0.146331	RNA polymerase II-associated protein 3	Rpap3	Q9D706	4	1.03825	4	4	8	74.095	0	38.135	0.349667	Q9D706	3818	NA	unchanged
-1.16483	-1.07138	-0.640391	-1.78272	Protein unc-45 homolog A	Unc45a	Q99KD5;A0A5K1VVS7	4	1.19921	4	4	6.1	103.45	0	6.1543	0.259766	Q99KD5;A0A5K1VVS7;D3YZN8	592	NA	unchanged
-1.16713	-0.362718	-4.42651	1.28783	Pre-mRNA-processing factor 6	Prpf6	Q91YR7;Q91YR7-2	12	0.391625	12	12	15.1	106.72	0	20.101	0.782282	Q91YR7;Q91YR7-2	3465	NA	unchanged
-1.16879	0.411983	-3.8273	-0.0910501	DNA topoisomerase 1	Top1	Q04750	4	0.341774	4	4	5.2	90.875	0	15.256	0.821336	Q04750;Q8R4U6	2270	NA	unchanged
-1.17237	-0.676322	-1.1724	-1.6684	Importin subunit alpha-5;Importin subunit alpha-5, N-terminally processed	Kpna1	Q60960;G3UXT6;G3UZK5	2	2.11821	1	1	5.9	60.182	0	10.273	0.0807797	Q60960;G3UXT6;G3UZK5	2550	NA	down
-1.17329	-2.97065	-0.103955	-0.44527	Methylglutaconyl-CoA hydratase, mitochondrial	Auh	Q9JLZ3;A0A0R4J023;F6RT60	3	0.687468	3	3	12.7	33.395	0	5.1285	0.56764	Q9JLZ3;A0A0R4J023;F6RT60;E9Q6L3;A0A0R4J1L8;E9QMT1;F6R307;Q9JLZ3-3;Q9JLZ3-2	164	NA	unchanged
-1.17377	-1.44151	-0.990346	-1.08945	Thioredoxin-related transmembrane protein 4	Tmx4	Q8C0L0;A2ARI0	2	2.59673	2	2	9	37.131	0	5.8772	0.041	Q8C0L0;A2ARI0	3057	NA	down
-1.17399	-0.530828	-2.16556	-0.825591	CD97 antigen	Cd97	Q9Z0M6;Q9Z0M6-2;Q9Z0M6-3;Q9DC42;A0A0D9SEG8;E9QMJ5;E9QJS7	5	0.640409	5	5	9.4	90.412	0	216.67	0.602745	Q9Z0M6;Q9Z0M6-2;Q9Z0M6-3;Q9DC42;A0A0D9SEG8;E9QMJ5;E9QJS7	4154	NA	unchanged
-1.17503	-1.03188	-1.32283	-1.17038	Poly(U)-binding-splicing factor PUF60	Puf60	Q3UEB3-2;Q3UEB3-3;Q3UEB3	7	1.6727	7	7	21.4	58.544	0	63.818	0.150984	Q3UEB3-2;Q3UEB3-3;Q3UEB3	2392	NA	down
-1.17515	-0.250386	-3.3929	0.117833	Zinc phosphodiesterase ELAC protein 2	Elac2	Q80Y81;B1ATP7;Q80Y81-2	6	0.426391	6	6	10.6	92.718	0	14.498	0.751264	Q80Y81;B1ATP7;Q80Y81-2;B1ATP9	806	NA	unchanged
-1.17525	-1.67795	-1.38096	-0.466828	Serine/threonine-protein phosphatase 2A 56 kDa regulatory subunit alpha isoform	Ppp2r5a	Q6PD03	4	0.609731	4	4	10.1	56.346	0	7.5503	0.612041	Q6PD03	2730	NA	unchanged
-1.17566	-1.59208	-1.85439	-0.0805216	Laminin subunit gamma-1	Lamc1	F8VQJ3;P02468	8	1.10743	8	8	6.2	177.19	0	51.294	0.303873	F8VQJ3;P02468;F6TLW1;F6SFQ3	1414	NA	unchanged
-1.17676	0.197478	-3.08007	-0.647679	TBC1 domain family member 23	Tbc1d23	Q8K0F1;A0A2I3BRD1	5	0.673855	5	5	9.1	76.425	0	43.398	0.580585	Q8K0F1;A0A2I3BRD1;Q8K0F1-2;A0A2I3BPS3	454	NA	unchanged
-1.17845	0.561358	-4.62214	0.525434	Alkyldihydroxyacetonephosphate synthase, peroxisomal	Agps	H3BKN2;Q8C0I1;A2AL50;A2AL49	8	0.232867	8	8	20.4	63.841	0	36.955	0.879846	H3BKN2;Q8C0I1;A2AL50;A2AL49	1528	NA	unchanged
-1.18389	-0.502748	-2.5854	-0.463525	Protein kinase C;Protein kinase C alpha type	Prkca	Q4VA93;P20444	3	0.438048	3	3	8	76.823	0	6.833	0.741523	Q4VA93;P20444	2470	NA	unchanged
-1.18551	-2.14093	-1.50173	0.0861425	Fatty acyl-CoA reductase 1	Far1	Q922J9;Q922J9-3;Q922J9-4;D3Z5W6;D3Z4N9;Q922J9-2	2	0.742857	2	2	4.5	59.434	0	3.9777	0.538049	Q922J9;Q922J9-3;Q922J9-4;D3Z5W6;D3Z4N9;Q922J9-2	3512	NA	unchanged
-1.19035	-3.96619	-0.0260477	0.421193	Kinectin	Ktn1	Q61595;A0A087WNW3;A0A087WQ25;A0A087WQQ5;F8VQC7;Q61595-6;Q61595-5;A0A087WQI3;A0A087WRS1;Q61595-9;Q61595-15	10	0.381092	10	1	10	152.59	0	179.04	0.785982	Q61595;A0A087WNW3;A0A087WQ25;A0A087WQQ5;F8VQC7;Q61595-6;Q61595-5;A0A087WQI3;A0A087WRS1;Q61595-9;Q61595-15;A0A087WR91;A0A087WPY8	6	NA	unchanged
-1.19103	-1.80255	-1.08458	-0.685943	Plexin-B2	Plxnb2	B2RXS4	14	2.08764	14	14	9.9	206.23	0	24.507	0.080384	B2RXS4	864	NA	down
-1.19447	-1.33285	-0.919141	-1.33142	Tripartite motif-containing protein 54	Trim54	Q9ERP3;E9QAT9	5	0.716891	3	3	19.1	41.13	0	39.297	0.550264	Q9ERP3;E9QAT9	3956	NA	unchanged
-1.19749	-1.48041	-1.67077	-0.441268	Tumor suppressor p53-binding protein 1	Tp53bp1	P70399;A0A5H1ZRL7;P70399-5;P70399-6	9	0.625548	9	9	7.6	212.73	0	88.565	0.605286	P70399;A0A5H1ZRL7;P70399-5;P70399-6;A2AU90;F6ZRL3;F7CE65	591	NA	unchanged
-1.19937	-0.728425	-0.656638	-2.21306	Protein diaphanous homolog 1	Diaph1	O08808;F6XC54;D3Z074;E9PXV7;E9PV41	5	0.560351	5	5	4.5	139.34	0	6.4551	0.649925	O08808;F6XC54;D3Z074;E9PXV7;E9PV41	1030	NA	unchanged
-1.20253	-0.768096	-1.57572	-1.26377	Choline transporter-like protein 2	Slc44a2	Q8BY89-2;Q8BY89;A0A1L1SVG6	5	1.3081	5	5	7.4	79.923	0	14.652	0.22951	Q8BY89-2;Q8BY89;A0A1L1SVG6;A0A1L1SU40	3032	NA	down
-1.20419	-0.0633287	-3.83932	0.290078	GPI transamidase component PIG-S	Pigs	Q6PD26	8	0.367427	8	8	18.9	61.71	0	58.851	0.795705	Q6PD26	2732	NA	unchanged
-1.2044	-0.15903	-3.41063	-0.04354	DCC-interacting protein 13-alpha	Appl1	Q8K3H0	12	0.340835	12	12	23.9	79.327	0	64.924	0.821427	Q8K3H0	3243	NA	unchanged
-1.20572	-1.69279	-1.23806	-0.686305	Triple functional domain protein	Trio	Q0KL02;Q0KL02-4;Q0KL02-3;Q0KL02-2;A0A2I3BRP6	18	1.17723	18	18	7.7	347.86	0	64.667	0.267326	Q0KL02;Q0KL02-4;Q0KL02-3;Q0KL02-2;A0A2I3BRP6;A0A2I3BQT2;A0A2I3BRK3;A2CG49;A2CG49-2;A2CG49-8;A2CG49-9;A2CG49-7;F6QYT9;A2CG49-10;B1B1A7;D3Z560;A2CG49-5	2286	NA	unchanged
-1.20652	0.0947733	-2.81798	-0.896349	BSD domain-containing protein 1	Bsdc1	Q80Y55	3	0.895536	3	3	8.7	46.952	0	5.2467	0.424271	Q80Y55	2849	NA	unchanged
-1.21132	-2.58439	0.00254726	-1.05211	UDP-glucose 4-epimerase	Gale	Q8R059	5	0.320132	5	5	17.9	38.224	0	136.03	0.832965	Q8R059;B1AV53;B1AV54	3260	NA	unchanged
-1.21763	-0.457515	-2.92599	-0.269387	ATP-dependent RNA helicase SUPV3L1, mitochondrial	Supv3l1	Q80YD1	8	0.450802	8	8	12.2	87.004	0	13.472	0.743125	Q80YD1;M0QWM4	2851	NA	unchanged
-1.22017	-2.00281	-0.994624	-0.663079	Vesicle transport through interaction with t-SNAREs homolog 1B	Vti1b	O88384;F6UHS3;Q91XH6	3	0.456109	3	3	19.4	26.713	0	7.208	0.738393	O88384;F6UHS3;Q91XH6	1358	NA	unchanged
-1.22032	0.24369	-3.65106	-0.253577	Conserved oligomeric Golgi complex subunit 7	Cog7	Q3UM29;A0A0R4J0Q9;Q3TR20	5	0.410103	5	5	6.6	86.072	0	7.0463	0.762135	Q3UM29;A0A0R4J0Q9;Q3TR20	200	NA	unchanged
-1.22237	-0.998498	-1.58741	-1.08121	NA	Numa1	E9Q7G0	22	1.96871	22	12	14.2	235.63	0	85.343	0.0938889	E9Q7G0;A0A1B0GSW3;A0A1B0GT61;A0A1B0GT38;A0A1B0GSH2	1265	NA	down
-1.22278	-2.32998	-1.18512	-0.153237	Poly(rC)-binding protein 2	Pcbp2	Q61990;B2M1R7;Q61990-3;Q61990-2;A0A2R8VHP9;Q3TT81;A0A2R8VI25;A0A2R8VI12;A0A2R8W6U6;A0A2R8VI73;A0A2R8VKN0;A0A2R8VI71;A0A2R8W6L5;A0A2R8VHG2;A0A2R8VHY9;A0A2R8VJY1;A0A2R8VKF0;A0A2R8VHZ0;A0A2R8VHN3	7	1.01603	5	5	32	38.221	0	22.561	0.357017	Q61990;B2M1R7;Q61990-3;Q61990-2;A0A2R8VHP9;Q3TT81;A0A2R8VI25;A0A2R8VI12;A0A2R8W6U6;A0A2R8VI73;A0A2R8VKN0;A0A2R8VI71;A0A2R8W6L5;A0A2R8VHG2;A0A2R8VHY9;A0A2R8VJY1;A0A2R8VKF0;A0A2R8VHZ0;A0A2R8VHN3;A0A2R8VI92;A0A2R8VHL8;A0A2R8W6H3;A0A2R8VI15	842	NA	unchanged
-1.22505	0.449742	-3.0505	-1.07439	Junction plakoglobin	Jup	Q02257	14	0.437859	14	13	27	81.8	0	291.55	0.741397	Q02257	2260	NA	unchanged
-1.22836	0.328048	-3.74824	-0.264878	Cytoplasmic dynein 1 intermediate chain 2	Dync1i2	O88487;Q3TPJ8;A2BFF9;A2BFF8;A2BFF5	8	0.373944	8	8	20.3	68.393	0	124.39	0.79261	O88487;Q3TPJ8;A2BFF9;A2BFF8;A2BFF5	755	NA	unchanged
-1.22868	0.125405	-3.49521	-0.31622	Moesin	Msn	P26041	17	0.354905	17	14	30.8	67.766	0	323.31	0.810885	P26041	1869	NA	unchanged
-1.2289	0.623322	-4.34894	0.0389147	Calnexin	Canx	P35564	4	0.286308	4	4	6.8	67.277	0	48.128	0.847432	P35564	1929	NA	unchanged
-1.23061	0.216565	-4.48077	0.572364	Conserved oligomeric Golgi complex subunit 1	Cog1	Q9Z160;Q810S7	10	0.402596	10	10	15.4	109.05	0	17.333	0.768096	Q9Z160;Q810S7;F6QQB5;A2A6N9;F6RK91;F6V3F1;F6YD49	4162	NA	unchanged
-1.23161	1.01531	-2.83227	-1.87786	Leucine-rich repeat-containing protein 40	Lrrc40	Q9CRC8;A0A0R4J0W6	4	0.651904	4	4	11.5	68.075	0	13.906	0.596657	Q9CRC8;A0A0R4J0W6;F6RGS7;F6RDA7;D6RHB1	211	NA	unchanged
-1.23217	0.272805	-3.00627	-0.963035	RUN and FYVE domain-containing protein 1	Rufy1	Q8BIJ7	5	0.383427	5	5	8.7	80.376	0	11.166	0.785962	Q8BIJ7	2931	NA	unchanged
-1.23678	-3.07292	-0.646455	0.00903225	Anamorsin	Ciapin1	Q8WTY4;E0CYY1;F7BWP1	2	0.425346	2	2	16.8	33.429	0	11.643	0.751979	Q8WTY4;E0CYY1;F7BWP1	3400	NA	unchanged
-1.23976	-0.451468	-1.38504	-1.88277	Cell cycle and apoptosis regulator protein 2	Ccar2	Q8VDP4	8	1.21293	8	8	9.4	103	0	13.916	0.255594	Q8VDP4	3362	NA	unchanged
-1.2398	-0.433768	-3.15071	-0.134912	Pentatricopeptide repeat domain-containing protein 3, mitochondrial	Ptcd3	Q14C51	6	0.456729	6	6	10.4	77.795	0	36.779	0.737524	Q14C51	2294	NA	unchanged
-1.24073	-1.51684	-1.27976	-0.925598	DnaJ homolog subfamily B member 12	Dnajb12	Q9QYI4;Q8C4C9	5	0.848641	5	5	19.4	41.987	0	12.604	0.4499	Q9QYI4;Q8C4C9	4061	NA	unchanged
-1.24388	-0.496438	-2.84663	-0.388568	Heat shock 70 kDa protein 4	Hspa4	Q3U2G2;Q61316	8	0.539788	8	8	12.7	94.208	0	203.41	0.669076	Q3U2G2;Q61316	2369	NA	unchanged
-1.24865	0.246211	-3.9295	-0.0626516	26S proteasome non-ATPase regulatory subunit 2	Psmd2	Q8VDM4	17	0.359399	17	17	24.7	100.2	0	221.59	0.804973	Q8VDM4;A0A338P6M5;A0A338P6S9;A0A338P7H4	3358	NA	unchanged
-1.25208	-2.16398	-1.2173	-0.374957	Polynucleotide 5-hydroxyl-kinase NOL9	Nol9	Q3TZX8;Q3TZX8-3;Q3TZX8-2	2	1.3564	2	2	3.1	80.839	0.0030743	2.581	0.219971	Q3TZX8;Q3TZX8-3;Q3TZX8-2	2362	NA	down
-1.25463	-1.26689	-2.92019	0.423194	Rab GTPase-binding effector protein 2	Rabep2	Q91WG2;Q91WG2-1;Q91WG2-2	4	0.669289	4	4	12.3	62.132	0	10.331	0.585494	Q91WG2;Q91WG2-1;Q91WG2-2	3435	NA	unchanged
-1.25533	-3.14117	0.243541	-0.86836	5-AMP-activated protein kinase subunit gamma-1	Prkag1	O54950;A0A2R8VHU2	4	0.557259	4	4	15.8	37.52	0	7.1172	0.648236	O54950;A0A2R8VHU2;A0A2R8W6Y3	1652	NA	unchanged
-1.25545	-0.137437	-3.55906	-0.0698519	Polyadenylate-binding protein 1	Pabpc1	P29341	19	0.373367	19	13	34.3	70.67	0	323.31	0.791027	P29341;Q9D4E6;Q62029;A0A2I3BR37;F6ZAX1	1899	NA	unchanged
-1.25795	-1.30441	-2.20472	-0.26471	Rab GTPase-binding effector protein 1	Rabep1	O35551;O35551-4;O35551-2;O35551-3;O35551-5;O35551-6;Q3U983;J3QJV7	2	1.07226	2	2	3	99.523	0	5.4186	0.330199	O35551;O35551-4;O35551-2;O35551-3;O35551-5;O35551-6;Q3U983;J3QJV7	1621	NA	unchanged
-1.25828	-1.62979	-1.59442	-0.550637	Ribonucleoside-diphosphate reductase large subunit	Rrm1	P07742	3	0.473967	3	3	6.6	90.209	0	17.337	0.722474	P07742	1755	NA	unchanged
-1.25849	-1.18006	-2.23735	-0.358073	Glycosylated lysosomal membrane protein	Glmp	H9H9R4;Q9JHJ3;H3BK59;H3BKY1	2	0.412998	2	2	8.6	36.759	0.0009058	3.2523	0.758415	H9H9R4;Q9JHJ3;H3BK59;H3BKY1	1536	NA	unchanged
-1.25912	-3.18678	-0.37852	-0.212066	Beta-hexosaminidase subunit alpha	Hexa	P29416	7	0.26861	7	7	17	60.612	0	23.317	0.860338	P29416	1901	NA	unchanged
-1.26091	-1.91046	-0.703851	-1.16842	StAR-related lipid transfer protein 13	Stard13	Q923Q2;A0A0J9YU82;F8WIY7	4	1.51431	4	4	5.5	125.06	0	9.6776	0.179262	Q923Q2;A0A0J9YU82;F8WIY7	124	NA	down
-1.26264	-2.38534	-0.27819	-1.12439	Neuroguidin	Ngdn	Q9DB96	3	1.14048	3	3	12.1	35.658	0	5.2083	0.287758	Q9DB96	3867	NA	unchanged
-1.26331	-1.07488	-1.15298	-1.56207	Putative deoxyribonuclease TATDN1	Tatdn1	Q6P8M1;A0A0R4J1E8;Q6P8M1-2;A0A2I3BPH0;A0A2I3BQ56	3	0.892105	3	3	12.2	33.365	0	9.2202	0.428778	Q6P8M1;A0A0R4J1E8;Q6P8M1-2;A0A2I3BPH0;A0A2I3BQ56;A0A2I3BQN9	234	NA	unchanged
-1.26591	-1.07912	-2.37301	-0.345586	Putative phospholipase B-like 2;Putative phospholipase B-like 2 28 kDa form;Putative phospholipase B-like 2 40 kDa form;Putative phospholipase B-like 2 15 kDa form	Plbd2	Q3TCN2;Q3TCN2-2	6	1.28035	6	6	12.6	66.289	0	122.4	0.241775	Q3TCN2;Q3TCN2-2	2320	NA	unchanged
-1.26769	0.163141	-3.13553	-0.83068	Cytospin-B	Specc1	A0A0J9YUR2;A0A0J9YTU3;Q5SXY1;A0A0J9YV86;A0A0J9YUF8;Q5SXY1-2;Q5SXY1-3	5	0.802567	5	5	7.1	108.84	0	9.2468	0.484944	A0A0J9YUR2;A0A0J9YTU3;Q5SXY1;A0A0J9YV86;A0A0J9YUF8;Q5SXY1-2;Q5SXY1-3;A0A0J9YV47;A0A0J9YUG8	120	NA	unchanged
-1.26799	-0.961509	-1.25269	-1.58976	Phosphoribosylformylglycinamidine synthase	Pfas	Q5SUR0	13	2.76148	13	13	15.3	144.63	0	25.37	0.0351698	Q5SUR0;F6RUL9;G3UY86	2510	NA	down
-1.26842	-0.231	-2.5805	-0.993775	WD repeat-containing protein 44	Wdr44	Q6NVE8;Q6NVE8-2	8	0.938444	8	8	11	101.55	0	15.762	0.401396	Q6NVE8;Q6NVE8-2	2681	NA	unchanged
-1.26964	-0.0600119	0.416564	-4.16548	Transcriptional activator protein Pur-alpha	Pura	P42669	2	0.344983	2	2	16.2	34.883	0	166.21	0.819504	P42669	1955	NA	unchanged
-1.2715	0.694983	-3.72619	-0.783305	F-box/WD repeat-containing protein 8	Fbxw8	Q8BIA4;Q8BIA4-4	5	0.407166	5	5	11.2	67.955	0	34.624	0.764509	Q8BIA4;Q8BIA4-4	2927	NA	unchanged
-1.27457	-0.251609	-3.3249	-0.247195	Annexin A6;Annexin	Anxa6	P14824;F8WIT2	19	0.378021	19	19	23.5	75.884	0	323.31	0.78892	P14824;F8WIT2	1437	NA	unchanged
-1.27498	-0.506846	-2.82991	-0.488198	Ubiquilin-1	Ubqln1	Q8R317-2;Q8R317	8	0.431126	8	5	22	58.677	0	323.31	0.745176	Q8R317-2;Q8R317;A0A286YE09	3299	NA	unchanged
-1.27618	-0.326421	-3.19691	-0.305198	Transcription factor p65	Rela	Q04207;A0A494BA44;Q04207-2	7	0.377148	7	7	15.7	60.211	0	14.32	0.78933	Q04207;A0A494BA44;Q04207-2	530	NA	unchanged
-1.27618	-0.331937	-3.74827	0.251666	Nuclear pore complex protein Nup93	Nup93	Q8BJ71;A0A1D5RLQ0;Q8BJ71-2	12	0.427424	12	12	22.7	93.28	0	114.21	0.749594	Q8BJ71;A0A1D5RLQ0;Q8BJ71-2	2937	NA	unchanged
-1.28491	-0.733148	-2.0586	-1.06297	DNA-directed RNA polymerase II subunit RPB2	Polr2b	Q8CFI7	13	1.45548	13	13	14.1	133.91	0	27.425	0.188448	Q8CFI7	3134	NA	down
-1.28491	0.0371389	-3.29068	-0.601178	Tyrosine-protein phosphatase non-receptor type 1	Ptpn1	P35821	2	0.431035	2	2	6.9	49.593	0	5.4334	0.744818	P35821	1932	NA	unchanged
-1.28756	0.742139	-4.291	-0.313828	E3 UFM1-protein ligase 1	Ufl1	Q8CCJ3;Q8CCJ3-1	9	0.341658	9	9	16.1	89.519	0	29.243	0.821326	Q8CCJ3;Q8CCJ3-1;Q8CCJ3-2	3123	NA	unchanged
-1.28921	-0.818131	-2.03168	-1.0178	Stromal interaction molecule 2	Stim2	P83093;I1E4X8;F6WBP9	4	1.45704	4	4	8.3	83.924	0	17.628	0.189205	P83093;I1E4X8;F6WBP9	1538	NA	down
-1.28966	-0.364284	-3.92661	0.421906	Charged multivesicular body protein 5	Chmp5	Q9D7S9	2	0.213243	2	2	19.6	24.575	0	32.271	0.894209	Q9D7S9	3829	NA	unchanged
-1.29314	0.332467	-4.6495	0.4376	Lon protease homolog, mitochondrial	Lonp1	Q8CGK3	10	0.33413	10	10	16.4	105.84	0	30.262	0.829147	Q8CGK3;A0A3B2W834	3144	NA	unchanged
-1.29617	1.2738	-3.14128	-2.02103	Heat shock-related 70 kDa protein 2	Hspa2	P17156	9	0.610485	4	4	18.3	69.641	0	7.5798	0.612874	P17156	1820	NA	unchanged
-1.29702	-2.62487	0.54927	-1.81546	Heparan sulfate 2-O-sulfotransferase 1	Hs2st1	Q8R3H7	2	0.621621	2	2	5.9	41.813	0.00090882	3.2904	0.605399	Q8R3H7	3307	NA	unchanged
-1.29754	-2.3439	-1.26158	-0.287129	Vacuolar protein sorting-associated protein 13C	Vps13c	Q8BX70;Q8BX70-3;Q8BX70-2	17	0.47984	17	17	7.2	420.08	0	34.648	0.718769	Q8BX70;Q8BX70-3;Q8BX70-2;A0A1L1SUY8;A0A1L1SS63;A0A1L1SSJ3	3026	NA	unchanged
-1.29822	-0.163699	-3.42773	-0.303241	Eukaryotic peptide chain release factor GTP-binding subunit ERF3A	Gspt1	Q8R050;Q8R050-2	5	0.364522	5	5	12.1	68.625	0	16.023	0.798676	Q8R050;Q8R050-2;Q149F3	3259	NA	unchanged
-1.29873	-1.08757	-1.69589	-1.11272	Catenin delta-1	Ctnnd1	P30999-3;E9Q8Z5;P30999-2;E9Q903;E9Q906	21	0.850747	1	1	33.8	102.56	0.0031003	2.6474	0.449492	P30999-3;E9Q8Z5;P30999-2;E9Q903;E9Q906	1278	NA	unchanged
-1.29944	0.586373	-3.70515	-0.779557	Focal adhesion kinase 1	Ptk2	P34152;P34152-4;A0A5F8MPY3;P34152-2;P34152-9;P34152-7;P34152-6;P34152-5	4	0.526543	4	4	5.5	119.24	0	7.374	0.682451	P34152;P34152-4;A0A5F8MPY3;P34152-2;P34152-9;P34152-7;P34152-6;P34152-5;A0A2I3BQ85;P34152-8	588	NA	unchanged
-1.30001	0.852233	-3.65868	-1.09358	Activating signal cointegrator 1 complex subunit 2	Ascc2	Q91WR3;Q91WR3-3;Q91WR3-2	5	0.432113	5	5	10	85.652	0	9.2142	0.747739	Q91WR3;Q91WR3-3;Q91WR3-2	3441	NA	unchanged
-1.30201	-1.40765	-2.00427	-0.494103	DNA damage-binding protein 1	Ddb1	Q3U1J4	14	1.33	14	14	11.7	126.85	0	72.901	0.221528	Q3U1J4;A0A494B987;A0A494BAF6;A0A494BBJ6	2366	NA	down
-1.30706	-2.90595	-1.01239	-0.00283909	E3 ubiquitin-protein ligase synoviolin	Syvn1	Q9DBY1;E9QQ99;D3Z1Y1;A0A0R4J1R1;Q9DBY1-2	2	0.491221	2	2	3.1	67.296	0.00090253	3.2307	0.712071	Q9DBY1;E9QQ99;D3Z1Y1;A0A0R4J1R1;Q9DBY1-2	246	NA	unchanged
-1.30824	-2.17655	-1.98268	0.234521	Cytoskeleton-associated protein 5	Ckap5	A2AGT5;Z4YL78;A0A0R4J0K2;K3W4R5;A2AGT5-2;A2AGT5-3	12	0.972533	12	12	7	225.63	0	88.853	0.385933	A2AGT5;Z4YL78;A0A0R4J0K2;K3W4R5;A2AGT5-2;A2AGT5-3	192	NA	unchanged
-1.31249	-2.16881	-1.53603	-0.232621	Xin actin-binding repeat-containing protein 1	Xirp1	O70373	30	1.2452	1	1	39.6	123.43	0	33.897	0.246907	O70373	1677	NA	unchanged
-1.31544	-1.01363	-2.62125	-0.311439	Neurolysin, mitochondrial	Nln	Q91YP2;A0A286YD12	4	0.609887	4	4	8.8	80.428	0	20.176	0.612285	Q91YP2;A0A286YD12	417	NA	unchanged
-1.31573	-0.65935	-2.79826	-0.489572	Protein sel-1 homolog 1	Sel1l	J3QJX3;Q9Z2G6-2;Q9Z2G6	5	0.388411	5	5	9.9	82.425	0	8.034	0.785738	J3QJX3;Q9Z2G6-2;Q9Z2G6	1545	NA	unchanged
-1.32	-1.38464	-0.362939	-2.2124	SWI/SNF-related matrix-associated actin-dependent regulator of chromatin subfamily B member 1	Smarcb1	Q9Z0H3;Q9Z0H3-2	4	0.712781	4	4	14.5	44.141	0	12.262	0.553023	Q9Z0H3;Q9Z0H3-2;F6U415	4149	NA	unchanged
-1.32883	0.770494	-4.98714	0.230168	Cullin-4A	Cul4a	Q3TCH7	10	0.283625	10	7	14.8	87.752	0	71.732	0.850245	Q3TCH7;E9PXT5;F6UV36	2318	NA	unchanged
-1.33377	-1.7674	-0.472494	-1.76142	Probable cation-transporting ATPase 13A3	Atp13a3	Q5XF89;Q5XF89-2	2	1.75514	2	2	2.4	137.47	0	3.6263	0.129514	Q5XF89;Q5XF89-2	2529	NA	down
-1.33675	-0.382476	-3.10359	-0.524194	Coiled-coil domain-containing protein 6	Ccdc6	D3YZP9	3	0.581593	3	3	7	52.938	0	7.0641	0.631695	D3YZP9;F6SXB0	1026	NA	unchanged
-1.33702	-0.751616	-2.88044	-0.379003	Vacuolar protein sorting-associated protein 51 homolog	Vps51	Q3UVL4;Q3UVL4-2	8	0.44071	8	8	18.3	86.186	0	46.218	0.740946	Q3UVL4;Q3UVL4-2;E0CX85;Q3UVL4-3	2448	NA	unchanged
-1.33896	-0.105573	-4.04275	0.131434	Sorting nexin-2	Snx2	Q9CWK8	8	0.325174	8	8	23.9	58.47	0	55.523	0.831644	Q9CWK8	3694	NA	unchanged
-1.33988	-0.607013	-2.76548	-0.647164	Formin-binding protein 1-like	Fnbp1l	Q8K012;E9PUK3;A0A5F8MPQ8;E9PUI5;Q8K012-2;A0A0G2JFM9	3	0.667288	3	3	6.8	69.885	0	4.2699	0.583971	Q8K012;E9PUK3;A0A5F8MPQ8;E9PUI5;Q8K012-2;A0A0G2JFM9	585	NA	unchanged
-1.34097	0.770268	-4.6089	-0.184289	Golgin subfamily A member 5	Golga5	Q9QYE6	15	0.297388	15	15	23.9	82.367	0	64.796	0.845328	Q9QYE6;A0A1Y7VMD3	4056	NA	unchanged
-1.34459	-1.48925	-2.41	-0.134515	PERQ amino acid-rich with GYF domain-containing protein 2	Gigyf2	Q6Y7W8;G3UYG6;G3UWR2;G3UYR9;E9Q2M5	8	1.23974	8	8	10.1	149.19	0	22.152	0.247411	Q6Y7W8;G3UYG6;G3UWR2;G3UYR9;E9Q2M5;Q6Y7W8-2;G3UZX7;G3UZW5	1468	NA	unchanged
-1.34585	0.0416231	-3.60881	-0.470378	Kinesin light chain 2	Klc2	Q91YS4;D3YXZ3;O88448	11	0.363227	11	9	26.5	68.419	0	66.37	0.80058	Q91YS4;D3YXZ3;O88448;D3Z5Y7	1006	NA	unchanged
-1.34769	-0.651061	-2.40095	-0.991075	Conserved oligomeric Golgi complex subunit 6	Cog6	Q8R3I3;Q8BRB0;A0A0R4J0L5	4	0.413144	4	4	7.8	73.039	0	62.524	0.75889	Q8R3I3;Q8BRB0;A0A0R4J0L5	3308	NA	unchanged
-1.35088	-1.52043	-1.59805	-0.934161	MAP7 domain-containing protein 1	Map7d1	A2AJI0;A8Y5P4;A2AJI0-2;F6WF36;A2AJI1	11	0.868099	11	11	15.4	93.275	0	30.492	0.44142	A2AJI0;A8Y5P4;A2AJI0-2;F6WF36;A2AJI1	685	NA	unchanged
-1.35882	-2.0837	-0.66392	-1.32885	Chondroitin sulfate proteoglycan 4	Cspg4	Q8VHY0;Q8VHY0-3	29	0.939606	29	29	19.4	252.31	0	258.02	0.400469	Q8VHY0;Q8VHY0-3;Q8VHY0-2	3391	NA	unchanged
-1.3627	-1.58144	-1.02231	-1.48436	NA	Gbf1	Q6DFZ1	16	1.64143	16	16	11.9	206.78	0	31.185	0.15554	Q6DFZ1;H3BLN1;A0A668KLD0	2663	NA	down
-1.37203	-1.87393	-0.9607	-1.28146	Dipeptidyl peptidase 9	Dpp9	Q8BVG4;Q8BVG4-2	2	1.01747	2	2	3.7	98	0	4.7957	0.358014	Q8BVG4;Q8BVG4-2	3010	NA	unchanged
-1.37392	0.0822001	-4.54415	0.340178	Uncharacterized protein C17orf85 homolog	NA	Q8BZR9	3	0.498118	3	3	4.9	70.042	0	5.6675	0.705844	Q8BZR9;Q8BZR9-2;Q8BZR9-3	3045	NA	unchanged
-1.3741	-1.54343	-1.29766	-1.2812	Myosin-3	Myh3	P13541	40	3.55661	39	25	21.4	223.79	0	323.31	0.0214	P13541	1793	NA	down
-1.37443	-0.786088	-2.7607	-0.576493	Probable E3 ubiquitin-protein ligase HERC4	Herc4	Q6PAV2;Q6PAV2-2	9	0.918288	9	9	11.4	118.41	0	15.21	0.411179	Q6PAV2;Q6PAV2-2	2722	NA	unchanged
-1.37834	-1.08952	-1.74566	-1.29983	Dihydropyrimidinase-related protein 3	Dpysl3	E9PWE8;Q62188;Q3TT92	12	1.28149	12	12	23.3	73.884	0	309.88	0.241449	E9PWE8;Q62188;Q3TT92;P97427;Q6P1J1	1148	NA	unchanged
-1.37992	0.294061	-4.12093	-0.312881	Nuclear receptor coactivator 5	Ncoa5	Q91W39;B7ZC24;B7ZC23	7	0.484477	7	7	16.1	65.318	0	13.18	0.72112	Q91W39;B7ZC24;B7ZC23	3425	NA	unchanged
-1.38171	-0.00555897	-3.96536	-0.174216	WD repeat-containing protein 26	Wdr26	Q8C6G8;E0CYH4;A0A494BB75;F7DFQ2	6	0.388483	6	6	9.7	70.543	0	11.723	0.78614	Q8C6G8;E0CYH4;A0A494BB75;F7DFQ2;F6UT94	545	NA	unchanged
-1.38381	-0.452529	-3.11977	-0.579118	Beta-catenin-like protein 1	Ctnnbl1	Q9CWL8	6	0.623137	6	6	11.7	64.979	0	14.631	0.60546	Q9CWL8	3695	NA	unchanged
-1.38932	-2.26873	-2.6589	0.759683	NA	Ddx23	D3Z0M9	6	0.631719	6	6	7	95.493	0	9.3699	0.601275	D3Z0M9	1036	NA	unchanged
-1.38998	0.038722	-0.99076	-3.21789	Proteasome subunit beta type-6	Psmb6	Q60692	3	0.630843	3	3	12.6	25.378	0	12.321	0.602016	Q60692	2537	NA	unchanged
-1.3916	-2.42452	-0.859941	-0.890325	Transcriptional repressor p66-beta	Gatad2b	Q8VHR5;A1L3S7;Q8VHR5-2;A0A0U1RNM2	5	0.84914	5	5	12.5	65.41	0	28.371	0.450556	Q8VHR5;A1L3S7;Q8VHR5-2;A0A0U1RNM2	610	NA	unchanged
-1.39193	-1.46134	-2.21473	-0.49973	60S ribosomal protein L9	Rpl9	P51410;D3Z629;A0A0G2JES3;A0A140T8T4	2	0.68271	2	2	15.1	21.881	0	19.409	0.573087	P51410;D3Z629;A0A0G2JES3;A0A140T8T4	97	NA	unchanged
-1.39514	-2.15986	-1.77312	-0.252442	Chromodomain-helicase-DNA-binding protein 4	Chd4	Q6PDQ2;E9QAS5;E9QAS4	23	1.18979	23	23	15.3	217.75	0	105.85	0.26178	Q6PDQ2;E9QAS5;E9QAS4;A2A8L1;E9PYU4;E9PYL1;F6WR45;B1AR17;F7C528;E9Q614;A0A5F8MQ82	1298	NA	unchanged
-1.39653	0.172959	-4.28813	-0.0744295	Apoptosis-inducing factor 1, mitochondrial	Aifm1	Q9Z0X1;B1AU25	9	0.329418	9	9	17.2	66.765	0	226.51	0.828676	Q9Z0X1;B1AU25;Q9Z0X1-2	807	NA	unchanged
-1.39888	-0.41882	-3.18996	-0.587865	Pyridoxal-dependent decarboxylase domain-containing protein 1	Pdxdc1	Q99K01;Q99K01-4;Q99K01-2;A0A0R4J034;Q99K01-3	8	0.668123	8	8	15.6	87.334	0	22.679	0.585874	Q99K01;Q99K01-4;Q99K01-2;A0A0R4J034;Q99K01-3;D3YZA7;Q99K01-5	3549	NA	unchanged
-1.39939	0.451144	-4.91998	0.27068	Catenin beta-1	Ctnnb1	Q02248;E9Q6A9	13	0.263096	12	12	25	85.47	0	268.49	0.863414	Q02248;E9Q6A9;F7CRC6;F6QZ47;F7BAC9;D3YUH4	2259	NA	unchanged
-1.40414	-0.207149	-4.58598	0.580712	Methylcrotonoyl-CoA carboxylase subunit alpha, mitochondrial	Mccc1	Q99MR8	10	0.343124	10	10	18.4	79.343	0	22.294	0.822326	Q99MR8;A0A0G2JFQ5;A0A0G2JF64;A0A0G2JG24	3610	NA	unchanged
-1.40656	-0.305766	-3.7077	-0.206203	Conserved oligomeric Golgi complex subunit 4	Cog4	Q8R1U1;G3UWH9;Q7TSQ9	7	0.497787	7	7	11.5	88.66	0	21.921	0.705939	Q8R1U1;G3UWH9;Q7TSQ9;G3UWX2;G3UX78;G3UZ15;G3UWY4;G3UYW8	1449	NA	unchanged
-1.40823	-0.641761	-3.86953	0.286595	Signal recognition particle subunit SRP68	Srp68	Q8BMA6;A2AAN2	12	0.378984	12	12	22.9	70.573	0	243.54	0.787651	Q8BMA6;A2AAN2	2962	NA	unchanged
-1.4112	0.235728	-4.54234	0.0730104	Stress-70 protein, mitochondrial	Hspa9	P38647	9	0.306449	9	9	17.1	73.46	0	323.31	0.841195	P38647	1943	NA	unchanged
-1.41226	0.0878954	-4.51301	0.18834	Probable ATP-dependent RNA helicase DDX17	Ddx17	Q501J6;Q3U741;Q3TU25;Q501J6-2	9	0.363189	6	6	16.9	72.399	0	71.776	0.799953	Q501J6;Q3U741;Q3TU25;Q501J6-2	2377	NA	unchanged
-1.41515	-1.46963	-2.66091	-0.11489	Guanine nucleotide-binding protein-like 1	Gnl1	P36916	6	0.61742	6	6	9.6	68.77	0	10.321	0.606507	P36916;P36916-2	1937	NA	unchanged
-1.42003	-0.579377	-3.3972	-0.283516	WD repeat-containing protein 43	Wdr43	Q6ZQL4;A0A3Q4EHN7	6	0.357334	6	6	13.3	75.38	0	17.561	0.807344	Q6ZQL4;A0A3Q4EHN7;A0A3Q4EGD3	510	NA	unchanged
-1.42414	-0.127542	-3.75437	-0.390504	Junctophilin-2	Jph2	Q9ET78	11	0.479964	11	11	24.9	74.691	0	137.28	0.720532	Q9ET78	3974	NA	unchanged
-1.42765	-0.918572	-3.71418	0.349792	Mannosyl-oligosaccharide glucosidase	Mogs	Q80UM7	5	0.461905	5	5	9.7	91.83	0	7.1473	0.733692	Q80UM7	2822	NA	unchanged
-1.43194	-1.1006	-1.95396	-1.24128	Cyclin-dependent kinase 4	Cdk4	P30285;E9Q9E4;E9PZX7	4	1.34238	3	3	17.5	33.75	0	6.9581	0.221433	P30285;E9Q9E4;E9PZX7;D6RHS5;D3YWB0	1200	NA	down
-1.43286	-0.5113	-3.15994	-0.627347	Eukaryotic translation initiation factor 3 subunit B	Eif3b	Q8JZQ9	11	0.775832	11	11	19.9	91.369	0	100.01	0.502435	Q8JZQ9;A0A0G2JG48	3190	NA	unchanged
-1.43488	-0.796401	-3.80539	0.297135	Cleavage and polyadenylation specificity factor subunit 6	Cpsf6	Q6NVF9;H3BJ30;H3BJW3;H3BKW0	4	0.395503	4	4	9.1	59.152	0	34.124	0.776949	Q6NVF9;H3BJ30;H3BJW3;H3BKW0	1520	NA	unchanged
-1.4487	-0.542546	-2.65701	-1.14653	ADP-ribosylation factor GTPase-activating protein 2	Arfgap2	Q99K28;Q99K28-2	9	0.568153	9	8	18.8	56.598	0	17.851	0.645676	Q99K28;Q99K28-2	3551	NA	unchanged
-1.44929	-2.22913	-1.1468	-0.971934	Clustered mitochondria protein homolog	Cluh	A0A0R4J140;Q5SW19;Z4YLI8;Q5SW19-3;Q5SW19-2	15	0.948931	15	15	11.9	151.83	0	39.654	0.392714	A0A0R4J140;Q5SW19;Z4YLI8;Q5SW19-3;Q5SW19-2	219	NA	unchanged
-1.45183	-1.1787	0.686635	-3.86341	Tubulin--tyrosine ligase	Ttl	P38585	3	0.565863	3	3	11.9	43.136	0	47.513	0.648746	P38585	1942	NA	unchanged
-1.45511	-1.42979	-0.311012	-2.62452	ADP-ribosylation factor-binding protein GGA2	Gga2	Q6P5E6;Q6P5E6-2	4	0.705221	4	4	13.6	66.048	0	5.7203	0.559347	Q6P5E6;Q6P5E6-2	2703	NA	unchanged
-1.45604	-1.32588	-1.579	-1.46325	Anaphase-promoting complex subunit 1	Anapc1	P53995;A2ATQ5	6	2.81835	6	6	4.6	215.99	0	7.5763	0.0373617	P53995;A2ATQ5	733	NA	down
-1.45608	-1.62304	-2.25779	-0.487405	Serine/threonine-protein kinase TAO1	Taok1	Q5F2E8	7	1.6901	7	7	8	116.05	0	14.551	0.144065	Q5F2E8;Q6ZQ29;Q6ZQ29-2	2491	NA	down
-1.45701	-0.0760736	-3.42892	-0.866019	Ubiquilin-2	Ubqln2	Q9QZM0	7	0.479843	4	4	17.2	67.35	0	280	0.719497	Q9QZM0	4078	NA	unchanged
-1.45873	-2.04462	-1.2037	-1.12788	tRNA-splicing endonuclease subunit Sen34	Tsen34	A0A0U1RPF7;H7BX14;Q8BMZ5-2;Q8BMZ5;A0A0U1RNS7;D3YZ84;D3YY06;D3YWG5;D6RH65	3	0.615386	3	3	12.5	31.94	0	5.6865	0.60857	A0A0U1RPF7;H7BX14;Q8BMZ5-2;Q8BMZ5;A0A0U1RNS7;D3YZ84;D3YY06;D3YWG5;D6RH65;A0A0U1RNH2	268	NA	unchanged
-1.45956	-0.573016	-4.70063	0.894969	Protein LYRIC	Mtdh	Q80WJ7;E9PUX0;F6ZQL0	6	0.393621	6	5	13.3	63.845	0	266.48	0.779559	Q80WJ7;E9PUX0;F6ZQL0;F6QFT1;F6QHD1	2834	NA	unchanged
-1.46075	-1.70996	-1.74841	-0.923877	Exocyst complex component 8	Exoc8	Q6PGF7	5	0.912559	5	5	10.9	81.034	0	7.1027	0.411756	Q6PGF7	2743	NA	unchanged
-1.46105	-0.410611	-3.92343	-0.0491228	RNA-binding protein 39	Rbm39	Q8VH51;Q8VH51-3;Q8VH51-2;E9Q8F0;F7AA45	7	0.354827	7	7	22.3	59.406	0	248.22	0.810333	Q8VH51;Q8VH51-3;Q8VH51-2;E9Q8F0;F7AA45;B7ZD61	3385	NA	unchanged
-1.46216	-0.189216	-3.89044	-0.306825	Cullin-5	Cul5	Q9D5V5;E9PV12;G3X914;E9Q6Z0	9	0.524239	9	9	11.4	90.973	0	27.748	0.684831	Q9D5V5;E9PV12;G3X914;E9Q6Z0	1135	NA	unchanged
-1.46342	-3.00301	-0.891561	-0.4957	E3 ubiquitin-protein ligase UBR2	Ubr2	Q6WKZ8;Q6WKZ8-2;Q6WKZ8-3	6	1.04621	6	6	4.9	199.15	0	12.021	0.344838	Q6WKZ8;Q6WKZ8-2;Q6WKZ8-3;A0A286YCB2	2756	NA	unchanged
-1.46432	-0.951566	-2.58447	-0.856914	Splicing factor 1	Sf1	Q64213;Q64213-2;D3YVH4;E9Q4Q2;D3YZC9;D3YZD0;Q64213-3	4	0.478995	4	4	9.3	70.402	0	35.814	0.719167	Q64213;Q64213-2;D3YVH4;E9Q4Q2;D3YZC9;D3YZD0;Q64213-3;D6RDB7;F8WHF9	979	NA	unchanged
-1.46644	-0.0968523	-3.81349	-0.48899	Lipoma-preferred partner homolog	Lpp	Q8BFW7;Q8BFW7-4;Q8BFW7-5	5	0.336627	5	5	13.1	65.89	0	74.73	0.826666	Q8BFW7;Q8BFW7-4;Q8BFW7-5;Q8BFW7-3;Q8BFW7-2	2873	NA	unchanged
-1.47143	0.581817	-5.42942	0.433324	Heat shock 70 kDa protein 4L	Hspa4l	P48722;P48722-2;E0CY23	12	0.260143	12	12	18.4	94.381	0	258.45	0.866582	P48722;P48722-2;E0CY23;A0A0N4SVU2	1986	NA	unchanged
-1.47294	1.13382	-5.13616	-0.416463	N-alpha-acetyltransferase 25, NatB auxiliary subunit	Naa25	Q8BWZ3;Q8BWZ3-2	10	0.413752	10	10	11.8	111.71	0	19.666	0.759456	Q8BWZ3;Q8BWZ3-2;G3UZ51	3022	NA	unchanged
-1.47378	-2.64497	-1.06251	-0.713857	N-acetyltransferase 10	Nat10	Q8K224	4	0.698166	4	4	5.3	115.42	0	9.7783	0.560942	Q8K224;E9Q498;A2BH46	3222	NA	unchanged
-1.47698	-0.706674	-1.75468	-1.96959	DnaJ homolog subfamily B member 1	Dnajb1	Q9QYJ3;Q3TYL7	4	0.781883	4	4	12.4	38.167	0	48.26	0.501824	Q9QYJ3;Q3TYL7	4064	NA	unchanged
-1.47717	-0.127778	1.26832	-5.57205	Transaldolase	Taldo1	Q93092;A0A1B0GR11	2	0.306814	2	2	5	37.387	0.00090361	3.2337	0.840838	Q93092;A0A1B0GR11	298	NA	unchanged
-1.48005	-0.344405	-3.97756	-0.11819	Oxysterol-binding protein 1	Osbp	Q3B7Z2;Q3B7Z2-2	4	0.396534	4	4	8.8	88.796	0	17.319	0.77554	Q3B7Z2;Q3B7Z2-2;Q5QNQ6;Q8K0C7;Q5QNQ4	2305	NA	unchanged
-1.48531	-0.830302	-0.429091	-3.19655	DnaJ homolog subfamily A member 1	Dnaja1	P63037;B1AXY1	5	0.684258	5	5	21.9	44.868	0	36.72	0.571335	P63037;B1AXY1;B1AXX9;B1AXY0	2129	NA	unchanged
-1.48558	-0.691035	-3.67747	-0.0882387	Cullin-3	Cul3	Q9JLV5;E9Q4T8	8	0.392965	8	8	13	88.947	0	309.25	0.779093	Q9JLV5;E9Q4T8;F6ZZK0;F6R0N8;F6UY44	4027	NA	unchanged
-1.48563	0.0525675	-4.21414	-0.295329	Methionine--tRNA ligase, cytoplasmic	Mars	Q68FL6;E9QB02	12	0.460387	12	12	14.3	101.43	0	244.37	0.736074	Q68FL6;E9QB02;F6W0G8	1301	NA	unchanged
-1.48726	-0.289754	-3.07881	-1.0932	DIS3-like exonuclease 2	Dis3l2	Q8CI75;Q8CI75-2	3	1.15794	3	3	4	97.774	0	25.596	0.277983	Q8CI75;Q8CI75-2	3166	NA	unchanged
-1.48766	0.809821	-5.08783	-0.184968	Leucine-rich repeat-containing protein 47	Lrrc47	Q505F5;E9PV22	12	0.33854	12	12	27.9	63.589	0	57.019	0.824219	Q505F5;E9PV22;F6Z4L9	2475	NA	unchanged
-1.48912	-0.415347	-2.76523	-1.2868	Transmembrane protein 214	Tmem214	Q8BM55;D3Z6S1	4	1.03185	4	4	8.6	76.429	0	58.715	0.351015	Q8BM55;D3Z6S1;Q8BM55-3;Q8BM55-2	2960	NA	unchanged
-1.49283	-1.2888	-0.890904	-2.29879	Alanyl-tRNA editing protein Aarsd1	Aarsd1	Q3THG9;A2A4P3;A2A4P4	8	0.57393	8	8	26	44.97	0	17.148	0.637919	Q3THG9;A2A4P3;A2A4P4	614	NA	unchanged
-1.49441	-0.665458	-3.46379	-0.353978	Rootletin	Crocc	Q8CJ40;Q8CJ40-2;Q8CJ40-3	2	0.448635	2	2	0.8	226.94	0.0025707	2.7428	0.738534	Q8CJ40;Q8CJ40-2;Q8CJ40-3	3179	NA	unchanged
-1.50213	-1.9294	-0.744214	-1.83276	Nuclear pore complex protein Nup160	Nup160	Q9Z0W3;Q9Z0W3-2	9	0.559944	9	9	9.8	158.23	0	24.444	0.649629	Q9Z0W3;Q9Z0W3-2	4158	NA	unchanged
-1.50239	0.909232	-3.67587	-1.74054	1-phosphatidylinositol 4,5-bisphosphate phosphodiesterase delta-1;Phosphoinositide phospholipase C	Plcd1	Q8R3B1;G5DDB7;Q05DG3	10	0.492025	10	10	20.8	85.872	0	45.897	0.712859	Q8R3B1;G5DDB7;Q05DG3	1492	NA	unchanged
-1.5065	-1.15871	-4.21615	0.855348	Bcl-2-like protein 13	Bcl2l13	P59017	4	0.367954	4	4	19.4	46.719	0	92.257	0.795391	P59017	2069	NA	unchanged
-1.51033	0.150138	-4.29059	-0.390552	AP-2 complex subunit alpha-2	Ap2a2	P17427	13	0.332872	9	9	18.6	104.02	0	27.255	0.82824	P17427	1823	NA	unchanged
-1.51328	-2.28499	-1.0602	-1.19464	Dystrobrevin alpha;Dystrobrevin	Dtna	Q9D2N4;Q9D2N4-4;Q8CFR5;A0A1Y7VL34;A0A1Y7VJN9;Q9D2N4-2;Q9D2N4-7;Q9D2N4-3	5	1.23477	5	5	9.4	84.066	0	81.304	0.246315	Q9D2N4;Q9D2N4-4;Q8CFR5;A0A1Y7VL34;A0A1Y7VJN9;Q9D2N4-2;Q9D2N4-7;Q9D2N4-3;Q9D2N4-6;Q9D2N4-5;O70585;G3UZJ3;G3UXK0;Q8K0N0;G3UY34;Q8C8Z9;G3UZ87;G3UYM7;O70585-2;G3UYK9	392	NA	unchanged
-1.51628	-0.394555	-4.04581	-0.108472	Nucleolar protein 58	Nop58	Q6DFW4;A0A0A0MQ76;A0A087WSL8;A0A087WQ46	4	0.450642	4	4	11	60.342	0	195.5	0.742847	Q6DFW4;A0A0A0MQ76;A0A087WSL8;A0A087WQ46;A0A087WSU5;A0A087WP00	37	NA	unchanged
-1.52251	-0.56663	-3.2378	-0.763116	Eukaryotic translation initiation factor 4 gamma 1	Eif4g1	Q6NZJ6;Q6NZJ6-2;E9Q9E1;E9PVC6;A0A0J9YUS5	18	0.723469	18	1	13.6	176.07	0	61.293	0.55005	Q6NZJ6;Q6NZJ6-2;E9Q9E1;E9PVC6;A0A0J9YUS5;A0A0J9YUC1;A0A0J9YVC1	1284	NA	unchanged
-1.52392	-0.0211954	-4.17698	-0.373597	Sorting nexin-9	Snx9	Q91VH2	6	0.355505	6	6	14.1	66.545	0	198.97	0.810791	Q91VH2	3412	NA	unchanged
-1.52499	0.467336	-4.35847	-0.683833	CTP synthase 1	Ctps1	P70698	8	0.489572	8	8	21.5	66.682	0	224.52	0.713347	P70698	2184	NA	unchanged
-1.52708	-0.677716	-4.14851	0.244998	U4/U6.U5 tri-snRNP-associated protein 1	Sart1	Q9Z315	13	0.632338	13	13	22.1	90.884	0	86.798	0.601827	Q9Z315;A0A494B9E9	4201	NA	unchanged
-1.52815	0.127616	-4.16096	-0.551114	General transcription factor IIF subunit 1	Gtf2f1	Q3THK3	8	0.526092	8	8	19.9	57.241	0	20.01	0.683193	Q3THK3	2332	NA	unchanged
-1.52841	-1.9344	-1.27872	-1.3721	Dystonin	Dst	S4R1P5;Q91ZU6;Q91ZU6-4;Q91ZU6-3;E9Q9X1;Q91ZU6-2;A0A087WSP0	75	1.66806	73	73	12.7	870.52	0	323.31	0.149927	S4R1P5;Q91ZU6;Q91ZU6-4;Q91ZU6-3;E9Q9X1;Q91ZU6-2;A0A087WSP0;A0A087WPR7;A0A087WRB8;S4R1Y6;Q91ZU6-5;A0A1D5RLZ3;Q91ZU6-6;A0A0A6YX28;S4R2C6;A0A0A6YXR1;S4R2A8;A0A5F8MPU9;A0A571BGG5;Q91ZU6-8	4295	NA	down
-1.53443	-0.249797	-4.45402	0.100518	Dolichyl-diphosphooligosaccharide--protein glycosyltransferase subunit 1	Rpn1	Q91YQ5	11	0.341097	11	11	22.9	68.527	0	189.71	0.821522	Q91YQ5;A0A0N4SUJ8	3462	NA	unchanged
-1.53946	-1.44393	-1.23484	-1.93961	DnaJ homolog subfamily C member 17	Dnajc17	Q91WT4	4	2.52913	4	4	18.2	34.465	0	7.0943	0.0431176	Q91WT4	3442	NA	down
-1.5398	-1.97839	-2.39084	-0.250165	Spermatogenesis-associated protein 5	Spata5	Q3UMC0;A0A0G2JFY0;A0A0A0MQ80	5	0.838182	5	5	9.1	97.255	0	11.639	0.459304	Q3UMC0;A0A0G2JFY0;A0A0A0MQ80	39	NA	unchanged
-1.54007	0.146239	-4.64854	-0.117902	Propionyl-CoA carboxylase alpha chain, mitochondrial	Pcca	Q91ZA3	11	0.342972	11	11	18.8	79.921	0	36.245	0.821604	Q91ZA3;H3BL62;H3BKW6	3479	NA	unchanged
-1.54047	-0.201596	-4.43994	0.0201178	Eukaryotic translation initiation factor 3 subunit D	Eif3d	O70194	6	0.399861	6	6	18.4	63.988	0	31.825	0.771147	O70194;A0A2R8VK20	1670	NA	unchanged
-1.54432	-0.286477	-3.54808	-0.798392	Procollagen-lysine,2-oxoglutarate 5-dioxygenase 2	Plod2	E9Q718;Q9R0B9	8	0.680184	8	8	13.9	86.9	0	96.186	0.575531	E9Q718;Q9R0B9	1258	NA	unchanged
-1.54629	-1.38789	-2.72171	-0.529265	Vacuolar protein sorting-associated protein 33A	Vps33a	Q9D2N9	4	0.842362	4	4	8.5	67.554	0	6.869	0.45724	Q9D2N9	3790	NA	unchanged
-1.54822	0.439085	-3.56707	-1.51667	FYVE and coiled-coil domain-containing protein 1	Fyco1	Q8VDC1;A0A140T8V9	7	0.754039	7	7	7.7	162.33	0	13.283	0.525928	Q8VDC1;A0A140T8V9	3351	NA	unchanged
-1.55237	-0.33855	-4.212	-0.106568	Sorting nexin-1	Snx1	Q6NZD2;Q9WV80	6	0.381401	6	6	16.7	58.878	0	93.53	0.785887	Q6NZD2;Q9WV80;D3YWH1	2687	NA	unchanged
-1.55554	0.804072	-3.0952	-2.37549	Myotilin	Myot	Q9JIF9	7	0.830311	7	7	19.6	55.316	0	9.1391	0.465989	Q9JIF9	3991	Myot	unchanged
-1.55578	-0.739101	-2.44878	-1.47947	Cell growth-regulating nucleolar protein	Lyar	Q08288	3	1.10571	3	3	12.4	43.735	0	32.405	0.303948	Q08288;D3Z5X8;D3Z7N3;D3Z345	2283	NA	unchanged
-1.55724	-0.661315	-3.03317	-0.977244	DDB1- and CUL4-associated factor 8	Dcaf8	Q8N7N5;Q8N7N5-2	4	0.754226	4	4	10	66.031	0	8.5307	0.526476	Q8N7N5;Q8N7N5-2;A0A0A6YX55	3251	NA	unchanged
-1.55735	-5.33181	-1.21199	1.87175	40S ribosomal protein S24	Rps24	P62849;P62849-2;P62849-3;A0A286YEB7	2	0.443546	2	2	15	15.423	0	6.5775	0.738425	P62849;P62849-2;P62849-3;A0A286YEB7	2119	NA	unchanged
-1.56332	-1.79783	-1.84732	-1.04481	Vigilin	Hdlbp	Q8VDJ3;A0A087WP83	14	2.11637	14	14	16.4	141.74	0	105.97	0.0803333	Q8VDJ3;A0A087WP83;A0A087WQY9;A0A087WPC5;A0A087WS92;A0A087WPH2	3356	NA	down
-1.56636	-0.987254	-1.12926	-2.58258	Periostin	Postn	Q62009-3;Q62009-5;Q62009-4;Q62009-2;Q62009	4	1.14334	4	4	8.5	89.986	0	6.6927	0.286309	Q62009-3;Q62009-5;Q62009-4;Q62009-2;Q62009;F7C9H0	2598	NA	unchanged
-1.57713	0.313853	-5.0018	-0.0434484	Nuclear protein localization protein 4 homolog	Nploc4	P60670;P60670-2	8	0.293845	8	8	16.4	68.016	0	249.02	0.842947	P60670;P60670-2	2078	NA	unchanged
-1.58051	-0.494788	-0.537982	-3.70877	ATP-dependent zinc metalloprotease YME1L1	Yme1l1	O88967	4	0.556411	4	4	7	80.027	0	5.2122	0.648614	O88967	1715	NA	unchanged
-1.58062	-1.64973	-1.33786	-1.75428	Fatty acid synthase;[Acyl-carrier-protein] S-acetyltransferase;[Acyl-carrier-protein] S-malonyltransferase;3-oxoacyl-[acyl-carrier-protein] synthase;3-oxoacyl-[acyl-carrier-protein] reductase;3-hydroxyacyl-[acyl-carrier-protein] dehydratase;Enoyl-[acyl-carrier-protein] reductase;Oleoyl-[acyl-carrier-protein] hydrolase	Fasn	P19096;A0A0U1RNJ1	41	2.14766	41	41	24.8	272.43	0	309.61	0.0798919	P19096;A0A0U1RNJ1	1834	NA	down
-1.58176	-0.135682	-4.54792	-0.0616789	Importin-5	Ipo5	Q8BKC5;Q8BKC5-2	7	0.439683	7	7	9.1	123.59	0	187.77	0.740162	Q8BKC5;Q8BKC5-2	2946	NA	unchanged
-1.58198	-1.76027	-1.5968	-1.38888	Myosin-1	Myh1	Q5SX40	35	3.24472	12	3	18.6	223.34	0	323.31	0.0263226	Q5SX40	2520	Myh1	down
-1.58303	-1.62644	-1.97482	-1.14784	Cysteine and glycine-rich protein 2	Csrp2	P97314;A0A1W2P7N8;A0A1W2P6I3;A0A1W2P758;A0A1W2P845	2	2.21096	2	2	15.5	20.926	0	6.0533	0.0688627	P97314;A0A1W2P7N8;A0A1W2P6I3;A0A1W2P758;A0A1W2P845	2207	NA	down
-1.58386	-2.94106	-1.13323	-0.67728	Calponin-1	Cnn1	Q08091;A0A1L1SUB2;A0A1L1SRV0;Q08091-2	3	1.27042	3	3	10.4	33.355	0	14.622	0.242423	Q08091;A0A1L1SUB2;A0A1L1SRV0;Q08091-2	2282	NA	unchanged
-1.58653	-1.30659	-2.60008	-0.852916	Switch-associated protein 70	Swap70	Q6A028	5	0.85975	5	5	9.6	68.995	0	10.238	0.443049	Q6A028	2658	NA	unchanged
-1.58745	-1.0462	-3.29913	-0.417027	DnaJ homolog subfamily C member 10	Dnajc10	Q9DC23	6	0.763998	6	6	11.6	90.582	0	72.18	0.51694	Q9DC23	3893	NA	unchanged
-1.59166	-0.384377	-4.19646	-0.194137	Transcriptional coactivator YAP1	Yap1	P46938;G3UYW7;P46938-2	5	0.637199	5	5	23.6	52.383	0	47.359	0.603378	P46938;G3UYW7;P46938-2;G3UYA6;G3UY62;G3UYV4	1471	NA	unchanged
-1.59488	-2.34383	-1.2836	-1.15721	Runt-related transcription factor 1	Runx1	Q03347;G3UWD2;Q3UM65;Q03347-4;G3X9W7;Q03347-2	4	1.82656	4	4	14.2	48.609	0	8.3819	0.12017	Q03347;G3UWD2;Q3UM65;Q03347-4;G3X9W7;Q03347-2;Q03347-3;Q03347-5	1446	NA	down
-1.59494	-0.363261	-4.40878	-0.0127897	FACT complex subunit SSRP1	Ssrp1	Q08943;A2AW05;Q08943-2	4	0.563342	4	4	6.9	80.859	0	10.15	0.647445	Q08943;A2AW05;Q08943-2	745	NA	unchanged
-1.60151	-2.41313	-0.936053	-1.45533	Huntingtin-interacting protein 1-related protein	Hip1r	Q9JKY5	9	1.31857	9	9	12.1	119.43	0	48.311	0.225278	Q9JKY5;F7DCR9;A0A0G2JFU3	4019	NA	down
-1.60615	-1.33833	-1.82313	-1.65701	cAMP-specific 3,5-cyclic phosphodiesterase 4D	Pde4d	Q01063;Q01063-2;B1PSD9;B2KF57;B2KF84;F6QFD1;E9PVU7;Q01063-3;A6XDB1;A6XDB0	5	1.5011	5	5	12.9	84.562	0	21.346	0.178599	Q01063;Q01063-2;B1PSD9;B2KF57;B2KF84;F6QFD1;E9PVU7;Q01063-3;A6XDB1;A6XDB0;O89084;F6YIS2;O89084-2;O89084-3	839	NA	down
-1.60732	0.0401564	-3.14009	-1.72201	ATP-binding cassette sub-family F member 3	Abcf3	Q8K268;A0A338P6L5	9	0.804377	9	9	20	79.864	0	150.88	0.483812	Q8K268;A0A338P6L5;A0A338P774	3223	NA	unchanged
-1.60747	-0.484145	-4.50912	0.170846	GTP-binding protein 1	Gtpbp1	O08582	8	0.440175	8	8	18.1	72.3	0	51.986	0.740849	O08582;A0A2R8W6Z1;A0A2R8W6M4;A0A2R8VI47;A0A2R8W725;A0A2R8VHC2	1572	NA	unchanged
-1.60762	-0.0493956	-4.78891	0.0154448	Heat shock protein HSP 90-beta	Hsp90ab1	P11499	18	0.347566	18	13	33	83.28	0	323.31	0.816464	P11499;E9Q0C3;E9Q3D6;B7ZC50;E9PX27	1784	NA	unchanged
-1.61184	-0.756032	-3.83365	-0.245828	Nuclear cap-binding protein subunit 1	Ncbp1	Q3UYV9	10	0.403681	10	10	17.6	91.926	0	38.658	0.768723	Q3UYV9	2454	NA	unchanged
-1.61373	-2.00871	-1.58288	-1.24959	Talin-2	Tln2	E9PUM4;A0A1L1SQ51;Q71LX4	24	1.64195	19	19	12.9	271.66	0	143.92	0.156322	E9PUM4;A0A1L1SQ51;Q71LX4;Q8CDM9;A0A1L1SRI1;A0A1L1SQP9;A0A1L1SVA8	347	NA	down
-1.61535	0.430423	-5.76064	0.484164	Hexokinase-1;Hexokinase	Hk1	P17710-4;P17710-2;P17710;G3UVV4;P17710-3	19	0.29318	19	16	21.9	102.64	0	323.31	0.842421	P17710-4;P17710-2;P17710;G3UVV4;P17710-3;Q91W97;D3YYR4;D3Z365;B4YB29	1825	NA	unchanged
-1.61697	-0.406543	-4.66097	0.216619	Synembryn-A	Ric8a	Q3TIR3	11	0.377072	11	11	25.1	59.846	0	291.84	0.78894	Q3TIR3;A0A1B0GSI8;A0A1B0GS30;Q80XE1;Q80XE1-1	2335	NA	unchanged
-1.6171	0.119281	-5.02274	0.0521708	RelA-associated inhibitor	Ppp1r13l	Q5I1X5	10	0.465646	10	10	20.9	88.975	0	24.346	0.730592	Q5I1X5;D3YXE7;D3Z5Q5;D3YVH2	2494	NA	unchanged
-1.6273	-1.4358	-2.32054	-1.12555	Coiled-coil domain-containing protein 9	Ccdc9	Q8VC31;G3X927;D3YW42	4	1.2233	4	4	9.2	61.445	0	8.5358	0.249126	Q8VC31;G3X927;D3YW42;G3UXR7;G3UYE3	987	NA	unchanged
-1.63028	-1.14314	-2.98931	-0.758378	E3 ubiquitin-protein ligase NEDD4-like	Nedd4l	A0A494BA39;A0A494B9F0;A0A494B953;A0A494BAG2;Q8CFI0;Q8CFI0-3;A0A494BAX0;A0A494B9L5;E9PXB7;G3X9H8;Q8CFI0-2;A0A494BAE4	7	0.819673	4	4	9.2	100.9	0	6.819	0.471411	A0A494BA39;A0A494B9F0;A0A494B953;A0A494BAG2;Q8CFI0;Q8CFI0-3;A0A494BAX0;A0A494B9L5;E9PXB7;G3X9H8;Q8CFI0-2;A0A494BAE4;A0A286YCR1;A0A286YDV4;A0A494BAD8	519	NA	unchanged
-1.63222	-0.635514	-2.27101	-1.99013	TBC1 domain family member 8B	Tbc1d8b	A3KGB4	2	1.56442	2	2	2.4	127.89	0.00090607	3.2534	0.164959	A3KGB4	764	NA	down
-1.63247	-3.89776	-0.353875	-0.645778	Histone deacetylase 1	Hdac1	O09106	4	0.525269	2	2	10.6	55.074	0	4.7846	0.684443	O09106	1593	NA	unchanged
-1.63308	0.488059	-5.85036	0.463059	Dynamin-2	Dnm2	P39054-2;P39054;G3UZZ3;Q3T9X3;Q3TCR7;G3X9G4;F8WIV5	14	0.386796	14	8	17	97.732	0	282.66	0.786293	P39054-2;P39054;G3UZZ3;Q3T9X3;Q3TCR7;G3X9G4;F8WIV5;G3UXX2	1944	NA	unchanged
-1.63647	0.47174	-5.66795	0.286798	NADPH--cytochrome P450 reductase	Por	P37040;Q05DV1	10	0.393884	10	10	15.5	77.043	0	54.994	0.779565	P37040;Q05DV1;E9PVT9;E9Q997;F6R7H8	1938	NA	unchanged
-1.63655	-0.269975	-4.48891	-0.150752	Procollagen galactosyltransferase 1	Colgalt1	Q8K297	9	0.422138	9	9	14.9	71.06	0	99.978	0.754722	Q8K297	3224	NA	unchanged
-1.63661	-3.06361	-0.568259	-1.27795	Double-stranded RNA-binding protein Staufen homolog 1	Stau1	A2A5R8;Q9DBE7;A2A5S3;Q9Z108	3	0.980105	3	3	8	53.746	0	65.685	0.381258	A2A5R8;Q9DBE7;A2A5S3;Q9Z108;V9GX87	620	NA	unchanged
-1.63695	0.567426	-5.48239	0.00411701	Glycogen phosphorylase, muscle form;Alpha-1,4 glucan phosphorylase	Pygm	Q9WUB3;E9PUM3	23	0.384348	23	19	30.4	97.285	0	323.31	0.786698	Q9WUB3;E9PUM3;Q9ET01;Q3UEJ6	4124	NA	unchanged
-1.63756	-2.62584	-1.77105	-0.515792	Conserved oligomeric Golgi complex subunit 3	Cog3	Q8CI04;E9QL65	3	0.94557	3	3	6	93.282	0	7.0408	0.395675	Q8CI04;E9QL65	1310	NA	unchanged
-1.64277	-0.323741	-4.40844	-0.196113	Elongation factor 2	Eef2	P58252	19	0.447634	19	18	26.6	95.313	0	323.31	0.738638	P58252	2060	NA	unchanged
-1.64277	-0.404862	-4.02859	-0.494853	Heat shock cognate 71 kDa protein	Hspa8	P63017;Q504P4	14	0.484397	14	8	35.4	70.87	0	323.31	0.720749	P63017;Q504P4;D3Z5E2	2128	NA	unchanged
-1.64607	-0.0303583	-5.61775	0.709888	Monofunctional C1-tetrahydrofolate synthase, mitochondrial	Mthfd1l	Q3V3R1	12	0.34277	12	12	14.4	105.73	0	71.251	0.821503	Q3V3R1	2459	NA	unchanged
-1.64692	-0.0913	-4.48871	-0.360738	Kelch-like protein 41	Klhl41	A2AUC9	5	0.286466	5	5	13.2	68.189	0	140.99	0.849003	A2AUC9	739	NA	unchanged
-1.64737	-1.56084	-1.21195	-2.16933	Coiled-coil domain-containing protein 93	Ccdc93	Q7TQK5;E9QAD4	6	0.816394	6	6	11.9	72.602	0	8.3946	0.474903	Q7TQK5;E9QAD4	1293	NA	unchanged
-1.64867	0.0272436	-4.74046	-0.232802	BAG family molecular chaperone regulator 3	Bag3	Q9JLV1	9	0.655625	9	9	22.2	61.859	0	27.618	0.594835	Q9JLV1	4026	NA	unchanged
-1.6526	-1.45178	-1.71617	-1.78986	Transcription factor 25	Tcf25	Q8R3L2;A0A1D5RM90;B2ZAC8;Q8R3L2-4;Q8R3L2-3;Q8R3L2-2;Q8R3L2-5	4	1.12855	4	4	9.8	76.684	0	9.0554	0.293507	Q8R3L2;A0A1D5RM90;B2ZAC8;Q8R3L2-4;Q8R3L2-3;Q8R3L2-2;Q8R3L2-5;A0A1D5RLU0	339	NA	unchanged
-1.65682	-0.328225	-5.1078	0.465552	Delta-1-pyrroline-5-carboxylate synthase;Glutamate 5-kinase;Gamma-glutamyl phosphate reductase	Aldh18a1	Q9Z110;Q9Z110-2	15	0.373738	15	15	19.4	87.265	0	136.24	0.792329	Q9Z110;Q9Z110-2;D3Z0B4;H3BKJ8;H3BLE8	4160	NA	unchanged
-1.66179	-2.34624	-1.09121	-1.54792	NmrA-like family domain-containing protein 1	Nmral1	Q8K2T1;D3YU12;G5E8S7;Q8K2T1-3;Q8K2T1-2	4	1.82608	4	4	14.9	34.376	0	9.5462	0.119446	Q8K2T1;D3YU12;G5E8S7;Q8K2T1-3;Q8K2T1-2	957	NA	down
-1.66503	-0.34068	-4.21362	-0.440784	Trifunctional purine biosynthetic protein adenosine-3;Phosphoribosylamine--glycine ligase;Phosphoribosylformylglycinamidine cyclo-ligase;Phosphoribosylglycinamide formyltransferase	Gart	Q64737	13	0.623501	13	13	18.9	107.5	0	58.611	0.60612	Q64737;Q64737-2;A0A338P6X4;D6RCG1;A0A338P676;A0A338P6W0	2651	NA	unchanged
-1.66709	-1.12604	-2.85683	-1.01842	FACT complex subunit SPT16	Supt16h	Q920B9;G3X956	10	1.66932	10	10	11.7	119.82	0	19.302	0.152295	Q920B9;G3X956	1484	NA	down
-1.66846	-1.86024	-2.08255	-1.0626	Phosphatase and actin regulator 4	Phactr4	Q501J7;Q501J7-2;Q501J7-3	7	1.02077	7	6	16.1	76.631	0	10.829	0.358599	Q501J7;Q501J7-2;Q501J7-3;A0A0A0MQJ4	2474	NA	unchanged
-1.67107	-1.49413	-3.31999	-0.199094	Ran GTPase-activating protein 1	Rangap1	P46061	11	0.54773	11	11	27.2	63.53	0	323.31	0.658357	P46061;A0A2R8W753;A0A2R8VHK9	1961	NA	unchanged
-1.67166	-0.247062	-4.71306	-0.0548563	Ubiquitin-like modifier-activating enzyme 1	Uba1	Q02053	18	0.466043	18	18	24.4	117.81	0	323.31	0.73142	Q02053;P31254	2258	NA	unchanged
-1.68147	-0.0692949	-4.74036	-0.234754	78 kDa glucose-regulated protein	Hspa5	P20029	10	0.402806	9	9	20	72.421	0	323.31	0.768482	P20029	1839	NA	unchanged
-1.68324	-0.693439	-4.12469	-0.231589	tRNA (cytosine(34)-C(5))-methyltransferase	Nsun2	Q1HFZ0;H3BKN0;Q1HFZ0-2	10	0.630797	10	10	18	85.451	0	21.505	0.601219	Q1HFZ0;H3BKN0;Q1HFZ0-2;H3BJF3	2296	NA	unchanged
-1.68532	-0.831391	-3.87904	-0.34551	Eukaryotic translation initiation factor 2A;Eukaryotic translation initiation factor 2A, N-terminally processed	Eif2a	Q8BJW6;Q8BJW6-2	5	0.508265	5	5	14.3	64.403	0	24.006	0.701929	Q8BJW6;Q8BJW6-2;D6RFN2;D6RGA6	2941	NA	unchanged
-1.68746	-0.571183	-4.79217	0.300961	Methionine aminopeptidase 2;Methionine aminopeptidase	Metap2	O08663;Q3UI33;Q3TMN1;M0QW69;M0QWM9	3	0.554663	3	3	7.1	52.921	0	14.961	0.650556	O08663;Q3UI33;Q3TMN1;M0QW69;M0QWM9;M0QWX0;M0QW48	1576	NA	unchanged
-1.68859	-1.92599	-3.66009	0.520322	Glycogen phosphorylase, brain form	Pygb	Q8CI94	14	0.606202	10	10	21.1	96.729	0	20.376	0.617328	Q8CI94	3167	NA	unchanged
-1.69305	-2.97269	-3.30777	1.2013	Sec1 family domain-containing protein 1	Scfd1	Q8BRF7;Q8BRF7-2;Q8BRF7-3	7	0.568725	7	7	15.6	72.322	0	95.102	0.645144	Q8BRF7;Q8BRF7-2;Q8BRF7-3	2987	NA	unchanged
-1.69352	-0.650433	-2.54053	-1.8896	MTSS1-like protein	Mtss1l	Q6P9S0;D3YWC9	6	1.57059	6	6	14.3	76.843	0	16.388	0.164201	Q6P9S0;D3YWC9;Q8R1S4;F7D291;G3X9H7;Q8R1S4-2	2714	NA	down
-1.6944	-2.16632	-1.29856	-1.61832	NADH dehydrogenase [ubiquinone] iron-sulfur protein 3, mitochondrial	Ndufs3	Q9DCT2	9	2.87594	9	9	45.2	30.149	0	100.66	0.0287442	Q9DCT2	3915	NA	down
-1.69454	-0.522397	-4.00895	-0.552287	Coatomer subunit gamma-2	Copg2	Q9QXK3;Q9QXK3-4;Q9QXK3-2;Q9QXK3-3	8	0.424402	7	7	10.9	97.679	0	133.9	0.752007	Q9QXK3;Q9QXK3-4;Q9QXK3-2;Q9QXK3-3	4044	NA	unchanged
-1.6958	-1.07888	-2.80809	-1.20044	Protein Red	Ik	Q9Z1M8	3	0.914931	3	3	5	65.615	0	6.9745	0.4112	Q9Z1M8;A0A494BAW7	4170	NA	unchanged
-1.69783	-0.51406	-4.63774	0.058301	WASH complex subunit strumpellin	Kiaa0196	Q8C2E7;Q8C2E7-2	13	0.495064	13	13	12.3	134.11	0	24.128	0.709287	Q8C2E7;Q8C2E7-2	3068	NA	unchanged
-1.6979	-3.92783	-0.889377	-0.276494	NA	Golgb1	E9PVZ8;E9QAH1	22	0.618946	22	22	8.6	370.15	0	67.71	0.607488	E9PVZ8;E9QAH1;Q9CTU9	1144	NA	unchanged
-1.70284	-1.25352	-2.27116	-1.58385	NA	NA	A0A668KLE1;A0A1L1SSC0	5	1.66892	5	5	8.7	82.062	0	8.4281	0.151497	A0A668KLE1;A0A1L1SSC0;Q91WK0;A0A0R4J169;E9QN52;A0A0G2JEP4;A0A0G2JFV5;Q91WK0-2;A0A0G2JDR6;A0A1L1SVG1;A0A1L1SQW1	595	NA	down
-1.70295	0.118848	-5.05739	-0.170302	N-alpha-acetyltransferase 15, NatA auxiliary subunit	Naa15	A0A0A6YW80;Q80UM3;G3X8Y3;A0A0A6YXF4;A0A0A6YX86	6	0.416902	6	6	8.6	95.295	0	34.988	0.756894	A0A0A6YW80;Q80UM3;G3X8Y3;A0A0A6YXF4;A0A0A6YX86;Q9DBB4;E9PZ53	55	NA	unchanged
-1.70728	-0.856141	-3.00013	-1.26556	ELKS/Rab6-interacting/CAST family member 1	Erc1	Q99MI1;V9GXH3;V9GXF0;V9GXP8;F8VPM7;Q99MI1-2;V9GXL1;V9GX53;V9GWT6	5	1.13979	5	4	5.1	128.33	0	8.3535	0.288066	Q99MI1;V9GXH3;V9GXF0;V9GXP8;F8VPM7;Q99MI1-2;V9GXL1;V9GX53;V9GWT6;Q99MI1-4	1404	NA	unchanged
-1.70903	-1.01047	-1.79918	-2.31743	Procollagen C-endopeptidase enhancer 1	Pcolce	Q61398;D3YUE2;D3YWH0;D3YZE3;A0A0G2JE29	2	1.56254	2	2	6	50.167	0	29.744	0.164395	Q61398;D3YUE2;D3YWH0;D3YZE3;A0A0G2JE29	964	NA	down
-1.71035	-1.62085	-1.46777	-2.04244	Tight junction-associated protein 1	Tjap1	Q9DCD5;Q9DCD5-2	5	0.76153	5	5	13.8	60.519	0	18.211	0.518429	Q9DCD5;Q9DCD5-2;A0A286YE98;A0A286YDT8;A0A286YDX8;A0A286YCJ7;A0A286YD04	3904	NA	unchanged
-1.72021	-1.10111	-3.43834	-0.621196	Prostaglandin G/H synthase 1	Ptgs1	P22437	7	0.966678	7	7	16.6	69.042	0	11.718	0.383543	P22437	1851	NA	unchanged
-1.72154	-2.03808	-1.62212	-1.50442	Exosome complex exonuclease RRP44	Dis3	Q9CSH3	6	1.62061	6	6	8	108.84	0	8.8162	0.160353	Q9CSH3;A0A2I3BR78	3685	NA	down
-1.72243	-2.02608	-1.81451	-1.32669	Sulfite oxidase, mitochondrial	Suox	Q8R086	8	1.30201	8	8	27.1	60.755	0	118.51	0.231192	Q8R086	3261	NA	down
-1.72282	-0.498487	-3.58007	-1.08989	Dihydropyrimidinase-related protein 2	Dpysl2	O08553	11	0.85436	11	11	31.1	62.277	0	323.31	0.446313	O08553	1571	NA	unchanged
-1.72347	-2.46124	-2.56063	-0.148543	KIF1-binding protein	Kbp	Q6ZPU9;H3BIY2	6	0.836516	6	2	16.7	71.051	0	18.286	0.459467	Q6ZPU9;H3BIY2;Q6ZPU9-2;E0CXJ9;E0CXN7	2761	NA	unchanged
-1.72654	0.167356	-5.72294	0.375972	Dihydrolipoyllysine-residue acetyltransferase component of pyruvate dehydrogenase complex, mitochondrial	Dlat	Q8BMF4	5	0.353509	5	5	12.5	67.941	0	93.565	0.809872	Q8BMF4	2966	NA	unchanged
-1.72971	-3.98839	-1.2784	0.0776777	Vesicle transport protein SEC20	Bnip1	Q6QD59;B8JJI4;F7C279	4	0.67981	4	4	21.5	26.175	0	8.0763	0.574791	Q6QD59;B8JJI4;F7C279	2750	NA	unchanged
-1.73002	-3.14222	-1.42778	-0.620067	Ubiquitin-associated protein 2	Ubap2	Q91VX2;A2AMY5;A2AMY7	4	1.30786	4	4	5.1	117.96	0	9.4817	0.228732	Q91VX2;A2AMY5;A2AMY7	707	NA	down
-1.73163	0.131566	-5.05729	-0.26916	Carnitine O-palmitoyltransferase 2, mitochondrial	Cpt2	P52825	12	0.381673	12	12	24.9	73.98	0	132.88	0.786363	P52825;A2A8E8;A2A8E7	2029	NA	unchanged
-1.73732	-1.24888	-3.50056	-0.462523	Vacuolar protein sorting-associated protein 53 homolog	Vps53	Q8CCB4;E9PXG9;Q8CCB4-2	5	0.644039	5	5	5.9	94.422	0	7.1821	0.600905	Q8CCB4;E9PXG9;Q8CCB4-2;E9PWD1;E9PYD3;E9Q648	1165	NA	unchanged
-1.73918	-0.0611351	-2.55337	-2.60303	Collagen alpha-1(VI) chain	Col6a1	Q04857	4	1.27383	4	4	4.6	108.49	0	5.4522	0.243003	Q04857	2271	NA	unchanged
-1.73957	-0.567403	-3.84046	-0.810845	NA	Cald1	Q8VCQ8;E9QA16;E9QA15;S4R1T7;E9Q0M9;D3Z6I7;F6ZAW1;E9Q9F3	6	0.421962	6	3	8.1	60.452	0	35.919	0.754426	Q8VCQ8;E9QA16;E9QA15;S4R1T7;E9Q0M9;D3Z6I7;F6ZAW1;E9Q9F3;F6RGN9;F6T2Z7;REV__B2RXW8;REV__F7CYX4;REV__Q8BSS9;REV__B8QI34;REV__B2RXQ2	1288	NA	unchanged
-1.74018	0.225356	-6.17135	0.725467	C-1-tetrahydrofolate synthase, cytoplasmic;Methylenetetrahydrofolate dehydrogenase;Methenyltetrahydrofolate cyclohydrolase;Formyltetrahydrofolate synthetase;C-1-tetrahydrofolate synthase, cytoplasmic, N-terminally processed	Mthfd1	Q922D8;A0A1W2P733	12	0.329681	12	12	17.8	101.2	0	74.315	0.8297	Q922D8;A0A1W2P733;A0A1W2P7L5	3507	NA	unchanged
-1.74107	-3.18112	-1.27107	-0.771043	Importin subunit alpha-7;Importin subunit alpha	Kpna6	O35345;Q4FJZ2	4	0.718356	4	3	11.4	59.964	0	99.708	0.552206	O35345;Q4FJZ2;A2ADZ6	1612	NA	unchanged
-1.74872	0.130687	-5.3205	-0.0563593	AP-1 complex subunit gamma-1	Ap1g1	P22892;Q8CBB7	11	0.387447	11	11	17.2	91.349	0	62.811	0.78561	P22892;Q8CBB7	1852	NA	unchanged
-1.75434	-0.532094	-4.00635	-0.724574	Interferon regulatory factor 2-binding protein-like	Irf2bpl	Q8K3X4	5	0.71766	5	5	12	80.564	0	172.88	0.551576	Q8K3X4	3245	NA	unchanged
-1.75596	-0.177773	-4.87484	-0.215257	Heterochromatin protein 1-binding protein 3	Hp1bp3	Q3TEA8;Q3TEA8-2;Z4YKB8;Z4YKA3;Q3TEA8-3;A2AM65	5	0.479933	5	5	9.4	60.866	0	20.511	0.72	Q3TEA8;Q3TEA8-2;Z4YKB8;Z4YKA3;Q3TEA8-3;A2AM65;A2AM70;A2AM62;A2AM63;A2AM69	2327	NA	unchanged
-1.75967	0.0284796	-5.34118	0.0336981	LIM domain-binding protein 3	Ldb3	E9PYJ9;Q9JKS4-4;Q9JKS4-2;Q9JKS4-6	8	0.33715	8	1	14.1	72.312	0	54.154	0.825548	E9PYJ9;Q9JKS4-4;Q9JKS4-2;Q9JKS4-6	1180	NA	unchanged
-1.76319	-0.745498	-3.46922	-1.07484	ATP-dependent RNA helicase DHX36	Dhx36	Q8VHK9	5	1.09939	5	5	6.9	113.88	0	11.29	0.307169	Q8VHK9	3388	NA	unchanged
-1.76573	0.49973	-2.8758	-2.92114	HIV Tat-specific factor 1 homolog	Htatsf1	Q8BGC0	7	1.0142	7	7	12.9	86.239	0	14.251	0.358191	Q8BGC0;Q8BGC0-2	2884	NA	unchanged
-1.77042	0.322583	-5.30306	-0.330771	Nexilin	Nexn	Q7TPW1;A0A0G2JG59;A0A0G2JEX1;A0A0G2JFD8;A0A0G2JGI1	9	0.331757	9	9	13.7	72.107	0	75.922	0.82855	Q7TPW1;A0A0G2JG59;A0A0G2JEX1;A0A0G2JFD8;A0A0G2JGI1;A0A0G2JDZ8;A0A0G2JDY6	99	NA	unchanged
-1.77399	-2.68547	-1.9123	-0.724217	Guanine nucleotide-binding protein G(q) subunit alpha	Gnaq	P21279	4	1.70512	3	3	16.7	42.158	0	37.834	0.140896	P21279	1845	NA	down
-1.77712	0.452006	-6.06469	0.281316	Heat shock protein 75 kDa, mitochondrial	Trap1	Q9CQN1	11	0.307506	11	11	21.1	80.208	0	60.703	0.842587	Q9CQN1	3661	NA	unchanged
-1.78114	-1.47057	-2.61692	-1.25594	Methyl-CpG-binding domain protein 3	Mbd3	Q9Z2D8;D3YTR5;D3YTR4;Q9Z2D8-2;F6WZH1	3	0.928013	3	3	13.7	32.168	0	22.55	0.407698	Q9Z2D8;D3YTR5;D3YTR4;Q9Z2D8-2;F6WZH1	950	NA	unchanged
-1.78691	-0.968915	-2.51047	-1.88135	Peptidyl-prolyl cis-trans isomerase FKBP9	Fkbp9	Q9Z247	5	0.689261	4	4	9.3	62.995	0	8.6031	0.565412	Q9Z247	4181	NA	unchanged
-1.79407	-2.77788	-0.907737	-1.6966	E3 ubiquitin-protein ligase NEDD4	Nedd4	P46935;A0A571BDN7	12	1.057	12	9	16.9	102.71	0	85.841	0.338532	P46935;A0A571BDN7;A0A571BEP7;V9GXK3;Q3V335;V9GWV8	1968	NA	unchanged
-1.79423	-1.46567	-1.86794	-2.04909	NA	Rasa1	E9PYG6;A0A286YDU0	9	2.53966	9	9	11.6	115.43	0	24.58	0.0437612	E9PYG6;A0A286YDU0	1176	NA	down
-1.8031	0.309518	-5.64018	-0.0786333	Procollagen-lysine,2-oxoglutarate 5-dioxygenase 3	Plod3	Q9R0E1	14	0.43307	14	14	25.1	84.921	0	45.004	0.74721	Q9R0E1;F6W3Q8	4089	NA	unchanged
-1.8031	-3.16582	0.0143461	-2.25783	tRNA (guanine-N(7)-)-methyltransferase	Mettl1	Q9Z120;D3Z7D2	2	1.25974	2	2	8.6	30.603	0	14.896	0.24414	Q9Z120;D3Z7D2	1087	NA	unchanged
-1.80636	-3.3234	-2.28924	0.193561	60S ribosomal protein L22	Rpl22	P67984	2	1.00558	2	2	21.9	14.759	0	15.261	0.363679	P67984	2142	NA	unchanged
-1.80702	-0.0470686	-5.47192	0.0979357	Heat shock protein HSP 90-alpha	Hsp90aa1	P07901	14	0.371152	9	9	26.1	84.787	0	179.6	0.791952	P07901	1756	NA	unchanged
-1.80995	-0.193612	-4.74218	-0.494052	AP-1 complex subunit beta-1	Ap1b1	O35643;Q5SVG5;Q5SVG4	6	0.490319	4	4	8.6	103.93	0	34.877	0.712394	O35643;Q5SVG5;Q5SVG4	1627	NA	unchanged
-1.81063	-0.993287	-3.10075	-1.33784	Paladin	Pald1	A0A0R4J007;P70261	5	0.687384	5	5	10.5	96.763	0	13.203	0.566946	A0A0R4J007;P70261	160	NA	unchanged
-1.8107	-1.44601	-2.02313	-1.96294	Ubiquitin carboxyl-terminal hydrolase 7;Ubiquitin carboxyl-terminal hydrolase	Usp7	Q6A4J8;F8VPX1;Q6A4J8-3;E9PXY8;Q6A4J8-2	10	2.11971	10	10	11.4	128.47	0	19.82	0.0814701	Q6A4J8;F8VPX1;Q6A4J8-3;E9PXY8;Q6A4J8-2;G3UWR8;E0CY04	1409	NA	down
-1.81126	-0.673673	-1.84171	-2.91841	NA	NA	A0A668KL65;A0A5F8MPJ2	17	1.5627	17	3	23	111.79	0	69.803	0.165135	A0A668KL65;A0A5F8MPJ2;A0A286YCN8	594	NA	down
-1.81385	-1.60492	-3.55594	-0.280688	TBC1 domain family member 15	Tbc1d15	Q9CXF4	6	0.572165	6	6	10.1	76.526	0	112.62	0.639437	Q9CXF4	3702	NA	unchanged
-1.81679	-2.09089	-2.44787	-0.911613	Amyloid beta A4 protein;N-APP;Soluble APP-alpha;Soluble APP-beta;C99;Beta-amyloid protein 42;Beta-amyloid protein 40;C83;P3(42);P3(40);C80;Gamma-secretase C-terminal fragment 59;Gamma-secretase C-terminal fragment 57;Gamma-secretase C-terminal fragment 50;C31	App	P12023;P12023-2;A0A2I3BPT1;A0A2I3BQZ9;Q3TWF3;P12023-3;A0A2I3BR03	4	1.10163	4	3	5.7	86.721	0	15.213	0.30711	P12023;P12023-2;A0A2I3BPT1;A0A2I3BQZ9;Q3TWF3;P12023-3;A0A2I3BR03	439	NA	unchanged
-1.82134	-0.336961	-3.44082	-1.68625	Tetratricopeptide repeat protein 39B	Ttc39b	Q8BYY4;Q8BYY4-2	5	1.31769	5	5	10	70.292	0	29.282	0.224932	Q8BYY4;Q8BYY4-2;Q8BYY4-3	3037	NA	down
-1.8249	-0.193891	-5.73645	0.455628	Calpain-1 catalytic subunit	Capn1	O35350	15	0.413699	15	15	21.3	82.105	0	267.85	0.758794	O35350;A0A494BAS0;A0A494BAC4	1613	NA	unchanged
-1.82625	0.0626421	-5.4252	-0.116189	Endoplasmin	Hsp90b1	P08113;F7C312	16	0.397958	16	16	26.6	92.475	0	323.31	0.774454	P08113;F7C312	1759	NA	unchanged
-1.82692	0.13107	-3.45969	-2.15215	Peroxisomal targeting signal 1 receptor	Pex5	O09012;O09012-2;D3Z600	8	1.00308	8	8	15.8	70.755	0	12.042	0.364065	O09012;O09012-2;D3Z600	1077	NA	unchanged
-1.8305	-1.39808	-1.96911	-2.12431	Reticulocalbin-3	Rcn3	A0A1B0GR19;Q8BH97;A0A1B0GR86;A0A1B0GSK5	9	0.419183	9	9	44.9	31.843	0	39.877	0.757342	A0A1B0GR19;Q8BH97;A0A1B0GR86;A0A1B0GSK5;A0A1B0GRI0;A0A1B0GS22	299	NA	unchanged
-1.83455	-1.08721	-4.02584	-0.390601	Kinesin-like protein KIF2A;Kinesin-like protein	Kif2a	P28740-2;P28740-1;P28740;F8VQ42;E0CZ72	11	0.623565	11	11	18.7	74.844	0	52.198	0.60691	P28740-2;P28740-1;P28740;F8VQ42;E0CZ72	1897	NA	unchanged
-1.83563	-0.327327	-4.23925	-0.94031	Probable ATP-dependent RNA helicase DDX5	Ddx5	Q61656;Q8BTS0;S4R1I6	15	0.565278	14	12	23.9	69.289	0	88.776	0.648848	Q61656;Q8BTS0;S4R1I6;B1ARC0;B1ARB9;S4R1E3	2586	NA	unchanged
-1.84481	-2.24461	-2.98613	-0.303689	Coiled-coil domain-containing protein 50	Ccdc50	Q810U5;F6UK66;A0A668KL36;Q810U5-3;Q810U5-2	2	0.802623	2	2	7.5	35.321	0	6.8504	0.485788	Q810U5;F6UK66;A0A668KL36;Q810U5-3;Q810U5-2	593	NA	unchanged
-1.85142	-0.364926	-4.86823	-0.321101	ATP-dependent RNA helicase DDX3X;Putative ATP-dependent RNA helicase Pl10;ATP-dependent RNA helicase DDX3Y	Ddx3x	Q62167;P16381;Q62095	16	0.440499	16	15	29	73.101	0	193.42	0.740742	Q62167;P16381;Q62095;Q61496;Q3V086	2604	NA	unchanged
-1.85526	-3.03546	-1.05959	-1.47072	Ubiquitin carboxyl-terminal hydrolase 15	Usp15	Q8R5H1;Q8R5H1-2;Q8R5H1-5	11	0.882227	11	10	12.8	112.32	0	20.223	0.430478	Q8R5H1;Q8R5H1-2;Q8R5H1-5;Q8R5H1-4;Q8R5H1-3;Q99K46	3327	NA	unchanged
-1.85736	-1.00871	-5.21852	0.655152	Ras and Rab interactor 1	Rin1	A0A2C9F2A2;Q921Q7	11	0.480831	11	11	20.2	84.313	0	243.87	0.720956	A0A2C9F2A2;Q921Q7;A0A286YCR5;A0A286YDC3;A0A286YDL8;A0A286YDV8	433	NA	unchanged
-1.85875	-1.97327	-2.65334	-0.949636	Protein Noxp20	Fam114a1	Q9D281	3	1.01883	3	3	7	61.012	0	6.951	0.358586	Q9D281	3785	NA	unchanged
-1.85921	-1.76898	-3.70139	-0.107251	Coronin-7	Coro7	Q9D2V7	6	0.913884	6	6	9	100.81	0	9.1501	0.411365	Q9D2V7;G3X9L5;E9PYU1	3794	NA	unchanged
-1.86141	-1.95776	-2.14617	-1.48031	Cullin-4B	Cul4b	A2A432;E9PXY1;A2A432-2;J3QJX0	8	2.16447	5	5	8.6	110.7	0	32.078	0.0756262	A2A432;E9PXY1;A2A432-2;J3QJX0	611	NA	down
-1.863	-1.16865	-4.41852	-0.00183964	Fragile X mental retardation syndrome-related protein 2	Fxr2	Q6P5B5;Q9WVR4	12	0.455169	10	9	28.8	74.252	0	100.45	0.738688	Q6P5B5;Q9WVR4	2698	NA	unchanged
-1.86819	-0.934045	-3.60256	-1.06797	Serine/threonine-protein kinase MARK2	Mark2	Q05512;E9PYX3;E9Q9N6;Q05512-4;E9QMP6;F6ZS70;Q3T9A3;A0A0R4J0B1;A0A0R4J227;Q05512-3;Q05512-2;F6ZEX4;F6UY70;F7A3Q3	6	0.537657	6	6	12.5	86.305	0	13.896	0.67049	Q05512;E9PYX3;E9Q9N6;Q05512-4;E9QMP6;F6ZS70;Q3T9A3;A0A0R4J0B1;A0A0R4J227;Q05512-3;Q05512-2;F6ZEX4;F6UY70;F7A3Q3;F7CVZ7;F7CRG8;E9Q2G8;E9Q2J6;E9Q8H5;E9PZ55	177	NA	unchanged
-1.87263	-1.74244	-1.14023	-2.7352	Long-chain-fatty-acid--CoA ligase 3	Acsl3	Q9CZW4;E9PUC2	5	1.78149	5	5	8.9	80.491	0	27.451	0.12548	Q9CZW4;E9PUC2	3741	NA	down
-1.87411	-1.04747	-3.53293	-1.04194	Kelch-like protein 30	Klhl30	Q8C3F7	8	1.26687	8	8	26.2	64.604	0	43.057	0.241531	Q8C3F7	3072	NA	unchanged
-1.8764	0.0742102	-5.10254	-0.600871	Ubiquitin-protein ligase E3A	Ube3a	O08759;O08759-2;O08759-3;A0A0J9YUK0	11	0.530372	11	11	15.7	99.818	0	71.192	0.679969	O08759;O08759-2;O08759-3;A0A0J9YUK0;A0A0J9YVG1;A0A0J9YUY4;A0A0J9YUF2;A0A140LI50;A0A140LHS2	1582	NA	unchanged
-1.87901	-2.58121	-2.20303	-0.852782	Baculoviral IAP repeat-containing protein 6	Birc6	O88738;S4R1L5;S4R2P8;O88738-3;O88738-2	17	0.718085	17	17	6.6	532.16	0	41.594	0.551651	O88738;S4R1L5;S4R2P8;O88738-3;O88738-2;A0A3Q4EH00;S4R268;J3QP64;S4R1S3;S4R1R8;S4R2N7	1706	NA	unchanged
-1.88082	-1.80361	-3.91727	0.0784101	NA	Pus7	Q91VU7-2;Q91VU7;F7CG42	4	0.908548	4	4	8.4	75.39	0	7.4724	0.413487	Q91VU7-2;Q91VU7;F7CG42	3422	NA	unchanged
-1.88132	-1.34058	-1.42019	-2.8832	NA	Macf1	F7ACR9	81	1.13784	4	4	17.9	608.23	0	16.368	0.288964	F7ACR9;A0A286YD76	1391	NA	unchanged
-1.88607	-2.5753	-2.04993	-1.03298	Beta-adrenergic receptor kinase 1;Beta-adrenergic receptor kinase 2	Adrbk1	Q99MK8;Q7TS64;Q3UYH7;Q8BVT9	4	1.44705	4	4	4.9	79.638	0	6.1901	0.191936	Q99MK8;Q7TS64;Q3UYH7;Q8BVT9;F7AEX1;F6Y9P3;F6QY34	2800	NA	down
-1.88969	-1.44372	-3.30379	-0.921557	Spermatogenesis-associated serine-rich protein 2	Spats2	Q8K1N4;Q8K1N4-2	3	0.788005	3	3	6.4	58.955	0	7.2848	0.500027	Q8K1N4;Q8K1N4-2;A0A2R8VJN7;A0A2R8W6T4;A0A2R8W6M8	3216	NA	unchanged
-1.8901	-4.11547	-0.910098	-0.644725	Exportin-5	Xpo5	Q924C1;Q924C1-3;Q924C1-2	6	0.886476	6	6	7.2	136.97	0	61.531	0.431153	Q924C1;Q924C1-3;Q924C1-2	3522	NA	unchanged
-1.89572	-1.80444	-3.01912	-0.863597	Protein HGH1 homolog	Hgh1	Q8C3I8	4	1.58666	4	4	18.8	42.916	0	11.781	0.162792	Q8C3I8	3073	NA	down
-1.89628	-0.0165739	-5.54526	-0.127019	Lamin-B1	Lmnb1	P14733	14	0.332948	12	12	27.4	66.785	0	323.31	0.828682	P14733	1806	NA	unchanged
-1.90003	-0.165135	-5.43328	-0.101684	Transferrin receptor protein 1	Tfrc	Q62351;Q8C872	9	0.380584	9	9	12.3	85.73	0	145.57	0.785675	Q62351;Q8C872	2614	NA	unchanged
-1.90077	-0.567956	-4.10644	-1.02792	SUMO-activating enzyme subunit 2	Uba2	Q9Z1F9	7	0.716207	7	7	18.7	70.568	0	323.31	0.550003	Q9Z1F9;A2BH29;H3BLM2;H3BLR3	4165	NA	unchanged
-1.90386	-0.610621	-5.12452	0.023572	Phosphoenolpyruvate carboxykinase [GTP], mitochondrial	Pck2	Q8BH04;A0A2I3BQL9;A0A0R4J0G0;A0A2I3BS39;A0A2I3BRX1	8	0.517188	8	8	14.8	70.527	0	28.897	0.693364	Q8BH04;A0A2I3BQL9;A0A0R4J0G0;A0A2I3BS39;A0A2I3BRX1;A0A2I3BQC6;Q9Z2V4	182	NA	unchanged
-1.90406	-0.205947	-4.50123	-1.00499	Myosin-binding protein H	Mybph	P70402	8	0.702816	8	8	21.1	52.641	0	80.092	0.560597	P70402	2172	NA	unchanged
-1.90917	0.567527	-6.68764	0.392598	Glycerol-3-phosphate dehydrogenase, mitochondrial;Glycerol-3-phosphate dehydrogenase	Gpd2	Q64521;A2AQR0	15	0.310515	15	15	27.1	80.953	0	180	0.840611	Q64521;A2AQR0	721	NA	unchanged
-1.91126	-2.35068	-1.20016	-2.18295	Hydroxymethylglutaryl-CoA synthase, cytoplasmic	Hmgcs1	Q8JZK9	5	1.99346	5	5	13.3	57.568	0	323.31	0.0881418	Q8JZK9	3184	NA	down
-1.91698	-1.88366	-2.48952	-1.37774	Huntingtin-interacting protein 1	Hip1	Q8VD75;A0A0J9YUA3	12	2.20345	12	12	12.8	115.2	0	110.71	0.0733981	Q8VD75;A0A0J9YUA3;A0A1D5RMM7;A0A0J9YV08;A0A0J9YUX9	3349	NA	down
-1.91957	-2.24522	-1.20797	-2.30552	Golgi SNAP receptor complex member 1	Gosr1	O88630	5	1.18957	5	5	28.4	28.489	0	28.788	0.261026	O88630	1701	NA	unchanged
-1.92059	-0.322404	-4.78965	-0.649726	Nucleolar protein 56	Nop56	Q9D6Z1;F7CHQ7	7	0.472112	7	7	15.5	64.464	0	121.17	0.723873	Q9D6Z1;F7CHQ7;F6USW7;F6U250;F6V095;E0CXZ0;A2APD7;F7CHP9	3817	NA	unchanged
-1.92472	-0.542172	-4.84725	-0.384755	HEAT repeat-containing protein 3	Heatr3	Q8BQM4	5	0.503684	5	5	8.7	74.305	0	20.975	0.705458	Q8BQM4;E9PWH6	2984	NA	unchanged
-1.92507	-2.7913	-2.90722	-0.0766993	CDK5 regulatory subunit-associated protein 3	Cdk5rap3	Q99LM2	7	0.77874	7	7	15.1	56.99	0	75.941	0.502997	Q99LM2;D6RJ46;F2Z486;A2A6D9;B0QZI8	3591	NA	unchanged
-1.92966	-0.414901	-4.83354	-0.540551	Ezrin	Ezr	P26040	9	0.623774	7	6	14.8	69.406	0	14.705	0.607023	P26040	1868	NA	unchanged
-1.93045	-0.551532	-5.13723	-0.102571	CD44 antigen	Cd44	P15379;A2APM4;A2APM1;Q3U8S1;E9QKM8;Q80X37;A2APM3;A2APM5;P15379-6;P15379-11;A2APM2;P15379-2;P15379-10;P15379-9;P15379-4;P15379-8;P15379-7;P15379-3;P15379-5;P15379-12;P15379-13	2	0.421448	2	2	3.2	85.616	0	6.4676	0.754845	P15379;A2APM4;A2APM1;Q3U8S1;E9QKM8;Q80X37;A2APM3;A2APM5;P15379-6;P15379-11;A2APM2;P15379-2;P15379-10;P15379-9;P15379-4;P15379-8;P15379-7;P15379-3;P15379-5;P15379-12;P15379-13	715	NA	unchanged
-1.93051	-2.77085	-1.22602	-1.79464	Leucine-rich repeat protein SHOC-2	Shoc2	O88520;A0A494BAG1	2	1.83059	2	2	3.6	64.892	0	6.3058	0.11973	O88520;A0A494BAG1	535	NA	down
-1.93116	-0.530908	-4.21998	-1.04259	NA	Synpo2l	D3YU08	19	0.701965	19	1	37	79.127	0	323.31	0.561653	D3YU08	956	NA	unchanged
-1.93564	-0.236592	-5.19943	-0.370912	Radixin	Rdx	P26043;A0A5F8MPB9;Q7TSG6	7	0.674038	3	3	12.9	68.542	0	10.817	0.582131	P26043;A0A5F8MPB9;Q7TSG6	1870	NA	unchanged
-1.94411	-2.15986	-1.60665	-2.06581	NADH dehydrogenase [ubiquinone] 1 alpha subcomplex subunit 9, mitochondrial	Ndufa9	Q9DC69;A0A0R3P9C8	11	2.34403	11	11	32.6	42.525	0	182.39	0.0557701	Q9DC69;A0A0R3P9C8	151	NA	down
-1.94803	-0.125018	-5.31812	-0.400945	Transportin-1	Tnpo1	Q8BFY9;Q8BFY9-2;Q3TKD0	6	0.361851	6	4	8.4	102.36	0	55.068	0.800675	Q8BFY9;Q8BFY9-2;Q3TKD0;J3QMX2	2875	NA	unchanged
-1.95489	0.0674944	-6.25523	0.323062	Phenylalanine--tRNA ligase beta subunit	Farsb	Q9WUA2	6	0.382891	6	6	11.9	65.696	0	14.556	0.785844	Q9WUA2;A0A087WS80;A0A087WQ15;A0A087WPV4	4123	NA	unchanged
-1.95749	-2.72986	-1.72463	-1.41799	Collagen alpha-2(V) chain	Col5a2	Q3U962	3	1.25496	3	3	4.1	145.02	0	5.8654	0.244101	Q3U962	2382	NA	unchanged
-1.96101	-0.734735	-4.82891	-0.319392	Lysosome membrane protein 2	Scarb2	O35114	8	0.473706	8	8	21.3	54.043	0	323.31	0.721052	O35114	1601	NA	unchanged
-1.96207	-1.62477	-2.71268	-1.54875	Anaphase-promoting complex subunit 5	Anapc5	Q8BTZ4;A0A0G2JFH0;A0A0G2JDE8;A0A0G2JE03;Q3TWF7;A0A0G2JDM7;Q8BTZ4-2	3	2.08736	3	3	5.8	83.097	0	7.0426	0.079746	Q8BTZ4;A0A0G2JFH0;A0A0G2JDE8;A0A0G2JE03;Q3TWF7;A0A0G2JDM7;Q8BTZ4-2;A0A0G2JG78	77	NA	down
-1.9627	-1.71743	1.01006	-5.18074	m7GpppX diphosphatase	Dcps	Q9DAR7;Q3TBW9	6	0.492742	6	6	18.3	38.988	0	18.912	0.713213	Q9DAR7;Q3TBW9;D6RFQ0	3856	NA	unchanged
-1.9671	-0.854856	-3.98343	-1.063	Rho guanine nucleotide exchange factor 2	Arhgef2	Q60875;H3BJX8;H3BKH9;Q60875-4;Q60875-5;H3BJ40;H3BJ45;H3BJU7	22	0.942347	22	22	26.6	111.97	0	125.92	0.398838	Q60875;H3BJX8;H3BKH9;Q60875-4;Q60875-5;H3BJ40;H3BJ45;H3BJU7;Q60875-3;Q60875-2;H3BL15;H3BLF9;H3BJ59;H3BJ48;H3BJM4;H3BIX8;H3BLJ1	1521	NA	unchanged
-1.97004	-1.93994	-2.19886	-1.77132	NA	Fn1	Q3UHL6;A0A087WR50;B9EHT6;A0A087WSN6;A0A087WS56;B7ZNJ1	54	2.16383	54	1	34	260.13	0	323.31	0.0749259	Q3UHL6;A0A087WR50;B9EHT6;A0A087WSN6;A0A087WS56;B7ZNJ1;A0A087WS99;Q4KL80	25	NA	down
-1.9826	-2.68814	-0.91246	-2.3472	CBP80/20-dependent translation initiation factor	Ctif	Q6PEE2;E9Q1U6;Q6PEE2-2	2	1.2717	2	2	5.5	67.83	0	5.0458	0.242536	Q6PEE2;E9Q1U6;Q6PEE2-2	1214	NA	unchanged
-1.98316	-2.86311	0.828919	-3.9153	Tyrosine-protein kinase BAZ1B	Baz1b	Q9Z277;Q9Z277-2	5	0.725275	5	5	4.2	170.65	0	11.774	0.548905	Q9Z277;Q9Z277-2	4182	NA	unchanged
-1.99245	0.109841	-5.92754	-0.159646	Dipeptidyl peptidase 3	Dpp3	Q99KK7;A0A494BBC1	15	0.401571	15	15	29.4	82.897	0	323.31	0.769305	Q99KK7;A0A494BBC1;A0A494BA16;A0A494B918;A0A494BBB3	3562	NA	unchanged
-1.99592	-0.273162	-4.54286	-1.17173	Transportin-3	Tnpo3	Q6P2B1;Q6P2B1-2;Q6P2B1-3	8	1.00361	8	8	15.6	104.17	0	31.749	0.364854	Q6P2B1;Q6P2B1-2;Q6P2B1-3;E9Q0H8;F6TDZ2	2693	NA	unchanged
-1.99693	-0.224488	-4.86835	-0.897941	Striatin-3	Strn3	Q9ERG2;B2RQS1	6	0.73711	6	6	11.4	87.149	0	122.81	0.54345	Q9ERG2;B2RQS1	848	NA	unchanged
-1.99965	-2.29556	-1.06157	-2.64181	Myc box-dependent-interacting protein 1	Bin1	A0A3Q4EBK4;O08539-2;Q6P1B9	7	1.86357	7	1	29.3	45.786	0	35.576	0.117376	A0A3Q4EBK4;O08539-2;Q6P1B9;A0A3Q4EBR8;Q7TQF7;D3Z6Q9;S4R2J8;S4R1B8;S4R270;A0A5F8MQ05;A0A0G2JEG8;A0A668KM31	504	NA	down
-2.00202	-2.41255	-1.76967	-1.82384	E3 ubiquitin-protein ligase HECTD1	Hectd1	F8WIE5;Q69ZR2	23	1.64895	23	23	12.3	289.23	0	166.54	0.155408	F8WIE5;Q69ZR2	1434	NA	down
[truncated: 220 more rows]
