# Supplementary material for: Calcium Handling Machinery and Sarcomere Assembly are Impaired Through Multipronged Mechanisms in Cancer Cytokine‐Induced Cachexia
Source: J Cachexia Sarcopenia Muscle. 2025 Apr 4;16(2):e13776. doi: 10.1002/jcsm.13776 (PMC11969248; doi:10.1002/jcsm.13776)
Supplement: Supplementary file 5 — Table S2 Processed data from RNA‐sequencing analysis. Data after analysis with Galaxy is shown. Significantly up‐ and downregulated protein groups are highlighted in blue and orange, respectively. [file JCSM-16-e13776-s002.xlsx]

## Sheet: Result overview
Sort0	Gene ID	Gene name	Gene description	Chr	Start	End	Strand	Length	IGV coordinates	Ctrl1	Ctrl2	Ctrl3	CIC1	CIC2	CIC3	Base mean	log2(FC)	StdErr	Wald-Stats	P-value	P-adj
1	ENSMUSG00000026104.14	Stat1	signal transducer and activator of transcription 1 [Source:MGI Symbol;Acc:MGI:103063]	chr1;chr1;chr1;chr1;chr1;chr1;chr1;chr1;chr1;chr1;chr1;chr1;chr1;chr1;chr1;chr1;chr1;chr1;chr1;chr1;chr1;chr1;chr1;chr1;chr1;chr1;chr1;chr1;chr1;chr1;chr1;chr1;chr1;chr1;chr1;chr1;chr1;chr1;chr1;chr1;chr1;chr1;chr1;chr1;chr1;chr1;chr1;chr1;chr1;chr1;chr1;chr1;chr1;chr1;chr1;chr1;chr1;chr1;chr1;chr1;chr1;chr1;chr1;chr1;chr1;chr1;chr1;chr1;chr1;chr1;chr1;chr1;chr1;chr1;chr1;chr1;chr1;chr1;chr1;chr1…	52119440;52119455;52119490;52119492;52119498;52119549;52119559;52119572;52119624;52119912;52119912;52119912;52119912;52119912;52119912;52119912;52119912;52119912;52122591;52122591;52122591;52122591;52122591;52122591;52122591;52122591;52123114;52123114;52123114;52123114;52123114;52123114;52123114;52123114;52126520;52126520;52126520;52126520;52126520;52126520;52126520;52126520;52132544;52132544;521…	52119623;52119623;52119604;52119608;52119623;52119604;52119623;52119623;52119793;52120035;52120072;52120394;52120035;52120035;52120072;52120110;52120072;52120072;52122721;52122721;52122721;52122721;52122721;52122721;52122721;52122721;52123258;52123258;52123258;52123258;52123258;52123258;52123258;52123258;52126618;52126618;52126618;52126618;52126618;52126618;52126618;52126618;52132633;52132633;521…	+;+;+;+;+;+;+;+;+;+;+;+;+;+;+;+;+;+;+;+;+;+;+;+;+;+;+;+;+;+;+;+;+;+;+;+;+;+;+;+;+;+;+;+;+;+;+;+;+;+;+;+;+;+;+;+;+;+;+;+;+;+;+;+;+;+;+;+;+;+;+;+;+;+;+;+;+;+;+;+;+;+;+;+;+;+;+;+;+;+;+;+;+;+;+;+;+;+;+;+;+;+;+;+;+;+;+;+;+;+;+;+;+;+;+;+;+;+;+;+;+;+;+;+;+;+;+;+;+;+;+;+;+;+;+;+;+;+;+;+;+;+;+;+;+;+;+;+;+;+;+;+;+;+;+;+;+;+;+;+;+;+;+;+;+;+;+;+;+;+;+;+;+;+;+;+;+	7105	chr1:52119440-52161865	264.862	321.886	255.569	11020.1	11331.5	11760	5825.65	5.32441	0.0856341	62.1762	0	0		Genes labeled in blue are significantly upregulated in CIC compared to Ctrl.
2	ENSMUSG00000039997.16	Ifi203	interferon activated gene 203 [Source:MGI Symbol;Acc:MGI:96428]	chr1;chr1;chr1;chr1;chr1;chr1;chr1;chr1;chr1;chr1;chr1;chr1;chr1;chr1;chr1;chr1;chr1;chr1;chr1;chr1;chr1;chr1;chr1;chr1;chr1;chr1;chr1;chr1;chr1;chr1;chr1;chr1;chr1;chr1;chr1;chr1;chr1;chr1;chr1;chr1;chr1;chr1;chr1;chr1;chr1;chr1;chr1;chr1;chr1;chr1;chr1;chr1;chr1;chr1;chr1;chr1;chr1;chr1;chr1;chr1;chr1;chr1	173920407;173920407;173920407;173920407;173921848;173922220;173923949;173923949;173923949;173923949;173923949;173923949;173926806;173926806;173926806;173926806;173926806;173926806;173926957;173928275;173933205;173933783;173933783;173933783;173935010;173935010;173935010;173935010;173935010;173935010;173935010;173936518;173936518;173936518;173936518;173936518;173936518;173936518;173936518;173936618…	173922604;173922604;173922604;173922604;173922604;173922604;173924137;173924137;173924137;173924137;173924137;173924137;173927222;173927222;173927222;173927222;173927222;173927222;173927222;173929516;173935177;173933926;173933926;173933926;173935177;173935177;173935177;173935177;173935177;173935177;173935177;173936639;173936639;173936639;173936639;173936639;173936639;173936639;173936639;173936639…	-;-;-;-;-;-;-;-;-;-;-;-;-;-;-;-;-;-;-;-;-;-;-;-;-;-;-;-;-;-;-;-;-;-;-;-;-;-;-;-;-;-;-;-;-;-;-;-;-;-;-;-;-;-;-;-;-;-;-;-;-;-	6706	chr1:173920407-173942672	135.393	150.348	132.448	10548.7	12034.7	10252.4	5542.34	6.26397	0.103895	60.2915	0	0		Genes labeled in orange are significantly downregulated in CIC compared to Ctrl.
3	ENSMUSG00000026535.9	Ifi202b	interferon activated gene 202B [Source:MGI Symbol;Acc:MGI:1347083]	chr1;chr1;chr1;chr1;chr1;chr1;chr1	173962568;173963794;173971353;173972191;173974733;173977265;173982674	173962823;173963982;173971757;173972379;173975146;173977437;173982744	-;-;-;-;-;-;-	1697	chr1:173962568-173982744	1199.07	1286.54	1362.72	15035.2	17079.9	15031.2	8499.09	3.60448	0.0782133	46.0853	0	0		Unlabeled genes are not significantly changed in CIC in any direction.
4	ENSMUSG00000038776.13	Ephx1	epoxide hydrolase 1, microsomal [Source:MGI Symbol;Acc:MGI:95405]	chr1;chr1;chr1;chr1;chr1;chr1;chr1;chr1;chr1;chr1;chr1;chr1;chr1;chr1;chr1;chr1;chr1;chr1;chr1;chr1;chr1;chr1;chr1;chr1;chr1;chr1;chr1	180976210;180989554;180989554;180990393;180990393;180991933;180991933;180991933;180993879;180993879;180993879;180994628;180994628;180994628;180995949;180995949;180995949;180996149;180999723;180999723;180999723;181001799;181001799;181001799;181017427;181017427;181020768	180976281;180989980;180989980;180990518;180990518;180992041;180992041;180992041;180994045;180994087;180994087;180994757;180994757;180994757;180996176;180996176;180996170;180996176;180999903;180999903;180999903;181001986;181001986;181001986;181017569;181017569;181020904	-;-;-;-;-;-;-;-;-;-;-;-;-;-;-;-;-;-;-;-;-;-;-;-;-;-;-	1950	chr1:180976210-181020904	2165.43	2409.61	2249.75	12105.3	12726.5	12483	7356.59	2.44701	0.0615212	39.7751	0	0
5	ENSMUSG00000026639.18	Lamb3	laminin, beta 3 [Source:MGI Symbol;Acc:MGI:99915]	chr1;chr1;chr1;chr1;chr1;chr1;chr1;chr1;chr1;chr1;chr1;chr1;chr1;chr1;chr1;chr1;chr1;chr1;chr1;chr1;chr1;chr1;chr1;chr1;chr1;chr1;chr1;chr1;chr1;chr1;chr1;chr1;chr1;chr1;chr1;chr1;chr1;chr1;chr1;chr1;chr1;chr1;chr1;chr1;chr1;chr1;chr1;chr1;chr1;chr1;chr1;chr1;chr1;chr1;chr1;chr1;chr1;chr1;chr1;chr1;chr1;chr1;chr1;chr1;chr1;chr1;chr1;chr1;chr1;chr1;chr1;chr1;chr1;chr1;chr1;chr1;chr1;chr1;chr1;chr1…	193207699;193207725;193207732;193207750;193252977;193254424;193269444;193269444;193273338;193280223;193280223;193280371;193280371;193294353;193301993;193302221;193302243;193303291;193303488;193303488;193303488;193303488;193304436;193304436;193304436;193304436;193320432;193320432;193320432;193320432;193320695;193321053;193321053;193321053;193321053;193321053;193323737;193323737;193323737;193323737…	193208938;193207877;193207877;193207877;193253055;193254474;193269562;193269562;193273428;193280275;193280275;193280581;193280921;193294436;193302141;193302351;193302351;193303419;193303547;193303547;193303547;193303547;193304590;193304590;193304590;193304590;193320546;193320546;193320546;193320546;193320722;193321126;193321126;193321126;193321126;193321126;193323928;193323928;193323928;193323928…	+;+;+;+;+;+;+;+;+;+;+;+;+;+;+;+;+;+;+;+;+;+;+;+;+;+;+;+;+;+;+;+;+;+;+;+;+;+;+;+;+;+;+;+;+;+;+;+;+;+;+;+;+;+;+;+;+;+;+;+;+;+;+;+;+;+;+;+;+;+;+;+;+;+;+;+;+;+;+;+;+;+;+;+;+;+;+;+;+;+;+;+;+;+;+;+	6612	chr1:193207699-193343878	3199.49	3139.15	3341.05	308.594	297.077	318.656	1767.34	-3.37757	0.0815254	-41.4296	0	0
6	ENSMUSG00000023224.12	Serping1	serine (or cysteine) peptidase inhibitor, clade G, member 1 [Source:MGI Symbol;Acc:MGI:894696]	chr2;chr2;chr2;chr2;chr2;chr2;chr2;chr2;chr2;chr2;chr2;chr2;chr2;chr2;chr2;chr2;chr2	84765387;84765506;84767275;84769774;84769774;84770093;84770093;84771425;84771425;84773131;84773131;84773131;84774740;84774740;84774740;84775363;84775363	84765827;84766030;84767494;84769910;84769910;84770296;84770296;84771559;84771559;84773644;84773644;84773644;84775128;84774807;84774814;84775444;84775404	-;-;-;-;-;-;-;-;-;-;-;-;-;-;-;-;-	2325	chr2:84765387-84775444	433.256	478.288	501.811	11513	11749.1	12895.6	6261.84	4.6637	0.080625	57.8443	0	0
7	ENSMUSG00000027078.14	Ube2l6	ubiquitin-conjugating enzyme E2L 6 [Source:MGI Symbol;Acc:MGI:1914500]	chr2;chr2;chr2;chr2;chr2;chr2;chr2;chr2;chr2;chr2;chr2;chr2;chr2;chr2	84798828;84798834;84802703;84802779;84802779;84803428;84806229;84806337;84806337;84806337;84809005;84809005;84809005;84810087	84798932;84798932;84802874;84802874;84802874;84803520;84806523;84806391;84806523;84806523;84809234;84809567;84810176;84810335	+;+;+;+;+;+;+;+;+;+;+;+;+;+	1996	chr2:84798828-84810335	314.788	381.42	325.524	5382.88	5620.57	5087	2852.03	3.96524	0.0877981	45.1631	0	0
8	ENSMUSG00000060802.8	B2m	beta-2 microglobulin [Source:MGI Symbol;Acc:MGI:88127]	chr2;chr2;chr2;chr2	122147686;122150873;122151647;122152651	122147804;122151151;122151675;122153083	+;+;+;+	860	chr2:122147686-122153083	5612.87	6002.82	5878.09	95425.8	99995.5	101185	52350.1	4.07811	0.0536081	76.0725	0	0
9	ENSMUSG00000027639.16	Samhd1	SAM domain and HD domain, 1 [Source:MGI Symbol;Acc:MGI:1927468]	chr2;chr2;chr2;chr2;chr2;chr2;chr2;chr2;chr2;chr2;chr2;chr2;chr2;chr2;chr2;chr2;chr2;chr2;chr2;chr2;chr2;chr2;chr2;chr2;chr2;chr2;chr2;chr2;chr2;chr2;chr2;chr2;chr2;chr2;chr2;chr2;chr2;chr2;chr2;chr2;chr2;chr2;chr2;chr2;chr2;chr2;chr2;chr2;chr2;chr2;chr2;chr2;chr2;chr2;chr2;chr2;chr2;chr2;chr2;chr2;chr2;chr2;chr2;chr2;chr2;chr2;chr2;chr2;chr2;chr2;chr2;chr2;chr2;chr2;chr2;chr2;chr2;chr2;chr2;chr2…	157097533;157099401;157099401;157101321;157101360;157101694;157101721;157101721;157101721;157101721;157103345;157104832;157104832;157104832;157104832;157104832;157106231;157106231;157106231;157106231;157106231;157106231;157107429;157107429;157107429;157107429;157107429;157107429;157107512;157109124;157109417;157109417;157109417;157109417;157109417;157109417;157109417;157110548;157110548;157110548…	157099503;157099503;157101443;157101443;157101443;157101858;157101858;157101858;157101858;157101858;157104936;157104936;157104936;157104936;157104936;157104936;157106323;157106323;157106323;157106323;157106323;157106323;157107565;157107565;157107565;157107565;157107565;157107565;157107565;157109532;157109532;157110040;157109532;157109532;157109532;157109532;157109532;157110611;157110639;157110612…	-;-;-;-;-;-;-;-;-;-;-;-;-;-;-;-;-;-;-;-;-;-;-;-;-;-;-;-;-;-;-;-;-;-;-;-;-;-;-;-;-;-;-;-;-;-;-;-;-;-;-;-;-;-;-;-;-;-;-;-;-;-;-;-;-;-;-;-;-;-;-;-;-;-;-;-;-;-;-;-;-;-;-;-;-;-;-;-;-;-;-;-;-;-;-;-;-;-;-	9150	chr2:157097533-157135265	1880.26	2011.03	2160.21	38272.5	36784.6	46050.5	21193.2	4.30447	0.0935734	46.001	0	0
10	ENSMUSG00000027514.14	Zbp1	Z-DNA binding protein 1 [Source:MGI Symbol;Acc:MGI:1927449]	chr2;chr2;chr2;chr2;chr2;chr2;chr2;chr2;chr2;chr2;chr2;chr2;chr2;chr2;chr2;chr2;chr2;chr2;chr2	173206612;173206615;173207742;173207742;173209028;173209028;173210536;173210536;173212099;173213735;173215677;173215677;173215677;173216772;173216772;173216772;173218742;173218742;173218742	173207226;173207226;173207919;173207919;173209249;173209249;173212266;173210733;173212266;173213909;173215865;173215865;173215865;173217008;173217008;173217008;173218910;173218923;173218897	-;-;-;-;-;-;-;-;-;-;-;-;-;-;-;-;-;-;-	3529	chr2:173206612-173218923	33.8481	43.389	41.0403	13892.4	14222.3	12946.8	6863.3	8.36514	0.139946	59.7742	0	0
11	ENSMUSG00000040253.15	Gbp7	guanylate binding protein 7 [Source:MGI Symbol;Acc:MGI:2444421]	chr3;chr3;chr3;chr3;chr3;chr3;chr3;chr3;chr3;chr3;chr3;chr3;chr3;chr3;chr3;chr3;chr3;chr3;chr3;chr3;chr3;chr3	142530342;142530342;142534499;142534517;142536297;142536297;142538012;142538012;142538722;142538722;142541356;142541356;142542849;142542849;142543922;142543922;142545450;142545450;142545862;142545862;142546320;142546320	142530439;142530439;142534712;142534712;142536424;142536424;142538121;142538121;142538918;142538918;142541601;142541601;142543129;142543129;142544134;142544134;142545552;142545552;142546055;142546055;142550149;142547050	+;+;+;+;+;+;+;+;+;+;+;+;+;+;+;+;+;+;+;+;+;+	5614	chr3:142530342-142550149	16.9241	22.199	17.7219	29721.2	30160.6	32668	15434.4	10.4924	0.182645	57.4468	0	0
12	ENSMUSG00000028268.14	Gbp3	guanylate binding protein 3 [Source:MGI Symbol;Acc:MGI:1926263]	chr3;chr3;chr3;chr3;chr3;chr3;chr3;chr3;chr3;chr3;chr3;chr3;chr3;chr3;chr3;chr3;chr3;chr3;chr3;chr3;chr3;chr3;chr3;chr3;chr3;chr3;chr3;chr3;chr3;chr3;chr3;chr3;chr3;chr3;chr3;chr3;chr3;chr3;chr3;chr3;chr3;chr3;chr3;chr3;chr3;chr3;chr3;chr3;chr3;chr3;chr3	142560026;142560052;142560143;142560145;142560175;142560411;142560496;142560721;142560721;142560721;142561234;142561740;142561740;142561740;142561740;142561740;142561740;142561740;142564106;142564106;142564106;142564106;142564106;142564106;142564948;142564948;142564948;142564948;142564948;142565247;142565247;142565247;142565247;142566346;142566346;142566346;142567547;142567547;142567547;142569048…	142560283;142560283;142560283;142560283;142560283;142560690;142560690;142560858;142560932;142560858;142561279;142561935;142561935;142561935;142561935;142561935;142561935;142561935;142564233;142564233;142564233;142564233;142564183;142564233;142565054;142565057;142565057;142565057;142565057;142565443;142565508;142565443;142565443;142566591;142566591;142566591;142567827;142567827;142567827;142569260…	+;+;+;+;+;+;+;+;+;+;+;+;+;+;+;+;+;+;+;+;+;+;+;+;+;+;+;+;+;+;+;+;+;+;+;+;+;+;+;+;+;+;+;+;+;+;+;+;+;+;+	3265	chr3:142560026-142573209	17.7703	26.2352	10.2601	65663.9	67225.6	70580.7	33920.8	11.6757	0.183797	63.5253	0	0
13	ENSMUSG00000040264.10	Gbp2b	guanylate binding protein 2b [Source:MGI Symbol;Acc:MGI:95666]	chr3;chr3;chr3;chr3;chr3;chr3;chr3;chr3;chr3;chr3;chr3	142594847;142598132;142598995;142600486;142603558;142604076;142606726;142608110;142610952;142611350;142618095	142594911;142598335;142599122;142600595;142603754;142604318;142607006;142608322;142611054;142611543;142619179	+;+;+;+;+;+;+;+;+;+;+	2823	chr3:142594847-142619179	55.0032	53.4795	55.964	156286	165871	178273	83432.3	11.4795	0.124952	91.8712	0	0
14	ENSMUSG00000028270.12	Gbp2	guanylate binding protein 2 [Source:MGI Symbol;Acc:MGI:102772]	chr3;chr3;chr3;chr3;chr3;chr3;chr3;chr3;chr3;chr3;chr3;chr3;chr3;chr3;chr3;chr3;chr3	142620602;142620635;142623670;142623670;142624575;142624575;142625513;142625553;142629969;142629969;142630516;142630516;142631993;142633338;142635222;142635783;142637383	142620808;142620808;142623883;142623883;142624702;142624702;142625622;142625622;142630165;142630165;142630585;142630758;142632273;142633550;142635324;142635976;142638008	+;+;+;+;+;+;+;+;+;+;+;+;+;+;+;+;+	2516	chr3:142620602-142638008	83.7741	124.113	84.8788	54579.4	58255.2	61756.6	29147.3	9.17208	0.113492	80.8167	0	0
15	ENSMUSG00000028364.15	Tnc	tenascin C [Source:MGI Symbol;Acc:MGI:101922]	chr4;chr4;chr4;chr4;chr4;chr4;chr4;chr4;chr4;chr4;chr4;chr4;chr4;chr4;chr4;chr4;chr4;chr4;chr4;chr4;chr4;chr4;chr4;chr4;chr4;chr4;chr4;chr4;chr4;chr4;chr4;chr4;chr4;chr4;chr4;chr4;chr4;chr4;chr4;chr4;chr4;chr4;chr4;chr4;chr4;chr4;chr4;chr4;chr4;chr4;chr4;chr4;chr4;chr4;chr4;chr4;chr4;chr4;chr4;chr4;chr4;chr4;chr4;chr4;chr4;chr4;chr4;chr4;chr4;chr4;chr4;chr4;chr4;chr4;chr4;chr4;chr4;chr4;chr4;chr4…	63959785;63959785;63959785;63961987;63961987;63961987;63964598;63964598;63964598;63965584;63965584;63965584;63966511;63966511;63966511;63967217;63967217;63967217;63970314;63970314;63970314;63971158;63971158;63971158;63972678;63972678;63972678;63975202;63975202;63975202;63976446;63976446;63976446;63982651;63982651;63982651;63984460;63993027;63993027;63993027;63995541;63995541;63995541;63999913;639…	63960543;63960543;63960543;63962150;63962150;63962150;63964759;63964759;63964759;63965680;63965680;63965680;63966662;63966662;63966662;63967349;63967349;63967349;63970444;63970444;63970444;63971301;63971301;63971301;63972797;63972797;63972797;63975345;63975345;63975345;63976568;63976568;63976568;63982923;63982923;63982923;63984732;63993299;63993299;63993299;63995813;63995813;63995813;64000185;640…	-;-;-;-;-;-;-;-;-;-;-;-;-;-;-;-;-;-;-;-;-;-;-;-;-;-;-;-;-;-;-;-;-;-;-;-;-;-;-;-;-;-;-;-;-;-;-;-;-;-;-;-;-;-;-;-;-;-;-;-;-;-;-;-;-;-;-;-;-;-;-;-;-;-;-;-;-;-;-;-;-;-	7772	chr4:63959785-64047015	23010	24845.8	24644.7	1561.06	1587.18	1156.57	12800.9	-4.05155	0.106336	-38.1013	0	0
16	ENSMUSG00000028793.15	Rnf19b	ring finger protein 19B [Source:MGI Symbol;Acc:MGI:1922484]	chr4;chr4;chr4;chr4;chr4;chr4;chr4;chr4;chr4;chr4;chr4;chr4;chr4;chr4;chr4;chr4;chr4;chr4;chr4;chr4;chr4;chr4;chr4;chr4;chr4;chr4;chr4;chr4;chr4;chr4;chr4;chr4;chr4;chr4;chr4;chr4;chr4;chr4;chr4;chr4;chr4;chr4	129058271;129058271;129058409;129058814;129071737;129071737;129071737;129071737;129073499;129073499;129073502;129073502;129075570;129075570;129075570;129075570;129076162;129076162;129076162;129076162;129078907;129078907;129078907;129078907;129078971;129080342;129080342;129080342;129080342;129080342;129082747;129082747;129082747;129082747;129083728;129083728;129083728;129083728;129083885;129085550…	129058896;129058896;129058896;129058896;129071942;129071942;129071942;129071942;129073643;129073643;129073643;129073643;129075732;129075732;129075732;129075732;129076276;129076276;129076276;129076276;129079047;129079047;129079047;129079047;129079047;129080549;129080549;129080549;129080549;129080549;129082878;129082878;129082878;129082878;129084526;129083788;129084219;129084526;129084219;129085886…	+;+;+;+;+;+;+;+;+;+;+;+;+;+;+;+;+;+;+;+;+;+;+;+;+;+;+;+;+;+;+;+;+;+;+;+;+;+;+;+;+;+	2872	chr4:129058271-129085886	2693.47	2721.4	2532.37	21189	22273.5	21848.3	12209.7	3.03425	0.055693	54.4817	0	0
17	ENSMUSG00000018983.9	E2f2	E2F transcription factor 2 [Source:MGI Symbol;Acc:MGI:1096341]	chr4;chr4;chr4;chr4;chr4;chr4;chr4;chr4;chr4;chr4;chr4	136172394;136178436;136180358;136180783;136181286;136181286;136184423;136184423;136186799;136186799;136192757	136173038;136178541;136180577;136180925;136181444;136181444;136184537;136184537;136186807;136186991;136196057	+;+;+;+;+;+;+;+;+;+;+	4882	chr4:136172394-136196057	4155.7	4116.91	3938.93	627.362	613.89	636.267	2348.18	-2.69521	0.0686077	-39.2844	0	0
18	ENSMUSG00000035692.7	Isg15	ISG15 ubiquitin-like modifier [Source:MGI Symbol;Acc:MGI:1855694]	chr4;chr4	156199455;156200706	156200066;156200796	-;-	703	chr4:156199455-156200796	38.9254	30.2714	37.3094	3473.67	3984.57	3089.4	1775.69	6.53062	0.165488	39.4628	0	0
19	ENSMUSG00000048373.8	Fgfbp1	fibroblast growth factor binding protein 1 [Source:MGI Symbol;Acc:MGI:1096350]	chr5;chr5;chr5;chr5;chr5;chr5	43978858;43978860;43978863;43980644;43981713;43981713	43979968;43979968;43981053;43980693;43981764;43981779	-;-;-;-;-;-	2263	chr5:43978858-43981779	1260	1363.22	1111.82	12695.3	12425.3	13028.3	6980.67	3.34298	0.0778347	42.9497	0	0
20	ENSMUSG00000029417.9	Cxcl9	chemokine (C-X-C motif) ligand 9 [Source:MGI Symbol;Acc:MGI:1352449]	chr5;chr5;chr5;chr5;chr5;chr5	92321347;92325064;92326623;92326750;92327963;92327963	92323906;92325148;92326876;92326876;92328079;92328078	-;-;-;-;-;-	3016	chr5:92321347-92328079	21.1551	18.1628	19.5874	196772	197881	196893	98600.9	13.0765	0.173138	75.5265	0	0
21	ENSMUSG00000034855.13	Cxcl10	chemokine (C-X-C motif) ligand 10 [Source:MGI Symbol;Acc:MGI:1352450]	chr5;chr5;chr5;chr5;chr5;chr5;chr5;chr5;chr5;chr5	92346638;92346638;92346805;92347805;92348001;92348089;92348089;92348754;92348754;92348754	92348867;92347385;92347894;92347894;92348215;92348215;92348215;92348882;92348889;92348882	-;-;-;-;-;-;-;-;-;-	2252	chr5:92346638-92348889	8.46203	7.06333	4.66367	45616.6	50520.8	45506.2	23610.6	12.259	0.259227	47.2908	0	0
22	ENSMUSG00000029561.17	Oasl2	2'-5' oligoadenylate synthetase-like 2 [Source:MGI Symbol;Acc:MGI:1344390]	chr5;chr5;chr5;chr5;chr5;chr5;chr5;chr5;chr5;chr5;chr5;chr5;chr5;chr5;chr5;chr5;chr5;chr5;chr5;chr5;chr5;chr5;chr5;chr5;chr5;chr5;chr5;chr5	114896936;114897001;114897030;114897532;114897576;114897583;114897583;114897742;114899742;114899742;114899742;114899742;114901240;114901240;114901353;114901834;114902273;114904430;114904832;114904832;114904832;114906663;114906663;114906663;114906663;114910891;114910891;114910891	114897862;114897447;114897151;114898350;114897862;114897862;114897862;114897862;114900283;114899971;114899846;114900030;114901415;114901415;114901415;114903941;114902373;114905076;114905076;114905076;114905076;114906804;114906723;114906804;114906804;114911220;114912226;114912234	+;+;+;+;+;+;+;+;+;+;+;+;+;+;+;+;+;+;+;+;+;+;+;+;+;+;+;+	6374	chr5:114896936-114912234	90.5437	60.5428	80.2151	16736.4	18135.2	15429.2	8422.03	7.69604	0.121893	63.1379	0	0
23	ENSMUSG00000038507.6	Parp12	poly (ADP-ribose) polymerase family, member 12 [Source:MGI Symbol;Acc:MGI:2143990]	chr6;chr6;chr6;chr6;chr6;chr6;chr6;chr6;chr6;chr6;chr6;chr6;chr6;chr6	39086410;39088978;39089016;39090199;39090199;39091305;39093628;39096536;39100249;39102559;39105890;39111511;39114166;39117807	39087640;39089129;39089129;39091093;39090329;39091380;39093724;39096677;39100444;39102682;39105991;39111811;39114301;39118349	-;-;-;-;-;-;-;-;-;-;-;-;-;-	3995	chr6:39086410-39118349	643.961	753.758	685.559	9054.36	9680.97	9088.49	4984.52	3.7312	0.0743317	50.1967	0	0
24	ENSMUSG00000038301.15	Snx10	sorting nexin 10 [Source:MGI Symbol;Acc:MGI:1919232]	chr6;chr6;chr6;chr6;chr6;chr6;chr6;chr6;chr6;chr6;chr6;chr6;chr6;chr6;chr6;chr6;chr6;chr6;chr6;chr6;chr6;chr6;chr6;chr6;chr6;chr6;chr6;chr6;chr6;chr6;chr6;chr6;chr6;chr6;chr6;chr6;chr6;chr6;chr6;chr6;chr6	51523901;51523982;51524260;51524285;51544523;51544524;51544541;51544566;51562018;51562018;51562018;51562018;51562018;51562018;51562018;51575903;51575903;51575903;51575903;51575903;51575903;51579850;51579850;51579850;51579850;51579850;51580302;51580302;51580302;51580302;51580302;51580302;51588216;51588216;51588216;51588216;51588216;51588881;51588881;51588881;51588881	51524034;51524034;51524381;51524429;51544649;51544752;51544649;51544649;51562064;51562064;51562064;51562064;51568476;51562064;51562064;51575989;51575989;51575989;51575989;51575989;51575989;51579950;51579950;51579950;51579950;51579950;51580400;51580400;51580400;51580400;51580400;51580377;51588428;51588428;51588428;51588436;51588428;51589043;51590670;51589072;51590679	+;+;+;+;+;+;+;+;+;+;+;+;+;+;+;+;+;+;+;+;+;+;+;+;+;+;+;+;+;+;+;+;+;+;+;+;+;+;+;+;+	9300	chr6:51523901-51590679	496.721	519.659	532.591	5010.99	5414.9	5181.03	2859.32	3.32533	0.0715654	46.4656	0	0
25	ENSMUSG00000029798.11	Herc6	hect domain and RLD 6 [Source:MGI Symbol;Acc:MGI:1914388]	chr6;chr6;chr6;chr6;chr6;chr6;chr6;chr6;chr6;chr6;chr6;chr6;chr6;chr6;chr6;chr6;chr6;chr6;chr6;chr6;chr6;chr6;chr6;chr6;chr6;chr6;chr6;chr6;chr6;chr6;chr6;chr6;chr6;chr6;chr6;chr6;chr6;chr6;chr6;chr6;chr6;chr6;chr6	57581000;57581008;57583173;57583173;57584550;57584550;57598429;57599965;57604073;57604073;57606511;57607042;57607042;57607433;57607634;57607634;57610803;57610803;57610803;57610826;57611775;57611775;57611775;57611775;57618613;57618613;57618613;57618613;57619445;57619445;57619445;57625896;57625896;57646127;57647065;57652032;57654389;57658009;57659676;57660091;57662066;57662343;57662700	57581232;57581255;57583332;57583332;57584590;57584626;57598656;57600059;57604200;57604200;57610888;57607178;57607178;57607707;57607707;57607707;57610921;57610921;57610921;57610921;57611834;57611834;57611834;57611834;57618706;57618671;57618706;57618706;57619928;57619634;57619634;57626177;57626050;57646231;57647172;57652169;57654532;57658175;57659739;57660161;57662249;57662445;57664632	+;+;+;+;+;+;+;+;+;+;+;+;+;+;+;+;+;+;+;+;+;+;+;+;+;+;+;+;+;+;+;+;+;+;+;+;+;+;+;+;+;+;+	9292	chr6:57581000-57664632	54.157	49.4433	41.0403	2961.6	3222.14	2935.81	1544.03	5.91884	0.136453	43.3766	0	0
26	ENSMUSG00000038213.7	Tapbpl	TAP binding protein-like [Source:MGI Symbol;Acc:MGI:2384853]	chr6;chr6;chr6;chr6;chr6;chr6;chr6	125223933;125224864;125226491;125228063;125230145;125230555;125231534	125224709;125224950;125226796;125228401;125230417;125230797;125231860	-;-;-;-;-;-;-	2352	chr6:125223933-125231860	452.719	452.053	439.318	8015.54	8229.87	7308.19	4149.62	4.11919	0.0768452	53.6037	0	0
27	ENSMUSG00000030218.2	Mgp	matrix Gla protein [Source:MGI Symbol;Acc:MGI:96976]	chr6;chr6;chr6;chr6;chr6;chr6	136872435;136873167;136873697;136874267;136875670;136875670	136872788;136873242;136874299;136874299;136875781;136875823	-;-;-;-;-;-	1187	chr6:136872435-136875823	9184.69	9605.12	12632.9	152.602	158.926	197.462	5321.96	-5.89132	0.137022	-42.9956	0	0
28	ENSMUSG00000070427.4	Il18bp	interleukin 18 binding protein [Source:MGI Symbol;Acc:MGI:1333800]	chr7;chr7;chr7;chr7;chr7;chr7;chr7;chr7;chr7;chr7;chr7;chr7;chr7;chr7;chr7;chr7;chr7;chr7;chr7;chr7;chr7;chr7;chr7	102014885;102015183;102015315;102016043;102016043;102016124;102016278;102016278;102016278;102016278;102016750;102016750;102016750;102016750;102017287;102017287;102017287;102017287;102017597;102017597;102018110;102018110;102018110	102015835;102015835;102016190;102016190;102016190;102016190;102016401;102016401;102016401;102016401;102016941;102016941;102016941;102016941;102017351;102018690;102017351;102017351;102017637;102017664;102018159;102018197;102018155	-;-;-;-;-;-;-;-;-;-;-;-;-;-;-;-;-;-;-;-;-;-;-	3026	chr7:102014885-102018690	74.4659	68.6152	79.2824	1810.87	1880.1	1798.06	951.899	4.5908	0.119252	38.4965	0	0
29	ENSMUSG00000030966.13	Trim21	tripartite motif-containing 21 [Source:MGI Symbol;Acc:MGI:106657]	chr7;chr7;chr7;chr7;chr7;chr7;chr7;chr7;chr7;chr7;chr7;chr7;chr7;chr7;chr7;chr7;chr7;chr7;chr7;chr7;chr7	102557921;102557922;102559968;102559968;102560593;102560593;102561592;102561788;102561788;102563117;102563266;102563266;102563266;102563694;102563694;102563694;102563694;102564272;102564813;102565389;102565389	102559663;102559663;102560068;102560068;102560615;102560615;102562018;102562018;102562018;102563361;102563361;102563361;102563361;102563836;102564090;102564125;102564125;102564340;102565446;102565445;102565486	-;-;-;-;-;-;-;-;-;-;-;-;-;-;-;-;-;-;-;-;-	3714	chr7:102557921-102565486	69.3887	84.76	73.686	2455.19	2512.69	2227.46	1237.2	4.94949	0.123038	40.2275	0	0
30	ENSMUSG00000057143.15	Trim12c	tripartite motif-containing 12C [Source:MGI Symbol;Acc:MGI:4821183]	chr7;chr7;chr7;chr7;chr7;chr7;chr7;chr7;chr7;chr7;chr7;chr7;chr7;chr7;chr7;chr7	104338754;104339876;104341619;104341619;104341878;104341878;104343056;104343056;104344899;104344899;104346649;104346649;104347928;104347928;104353194;104353304	104341373;104341373;104341645;104341645;104341975;104341975;104343078;104343078;104345129;104345129;104346744;104346744;104348403;104348403;104353362;104353338	-;-;-;-;-;-;-;-;-;-;-;-;-;-;-;-	3740	chr7:104338754-104353362	106.622	104.941	110.063	2206.51	2334.03	2401.93	1210.68	4.40691	0.106707	41.2991	0	0
31	ENSMUSG00000025498.15	Irf7	interferon regulatory factor 7 [Source:MGI Symbol;Acc:MGI:1859212]	chr7;chr7;chr7;chr7;chr7;chr7;chr7;chr7;chr7;chr7;chr7;chr7;chr7;chr7;chr7;chr7;chr7;chr7;chr7;chr7;chr7;chr7;chr7;chr7;chr7;chr7;chr7;chr7;chr7;chr7;chr7;chr7;chr7;chr7;chr7;chr7;chr7;chr7;chr7;chr7;chr7;chr7;chr7;chr7;chr7;chr7;chr7;chr7;chr7;chr7;chr7;chr7;chr7;chr7;chr7;chr7;chr7;chr7;chr7;chr7;chr7;chr7;chr7;chr7;chr7;chr7;chr7;chr7;chr7;chr7	141262706;141263183;141263184;141263184;141263187;141263205;141263432;141263456;141263456;141263456;141263456;141263456;141263659;141263659;141263659;141263659;141263659;141263659;141263791;141263973;141264223;141264223;141264223;141264223;141264223;141264223;141264493;141264493;141264493;141264493;141264493;141264493;141264493;141264493;141264725;141264725;141264725;141264725;141264725;141264800…	141263380;141263380;141266423;141263380;141263380;141263380;141263574;141263574;141263574;141263574;141263574;141263574;141264048;141264048;141264048;141264048;141264048;141264048;141264315;141264048;141264315;141264315;141264315;141264315;141264315;141264315;141264655;141264559;141264559;141264559;141264783;141264655;141264655;141264559;141264783;141264783;141264783;141264783;141264783;141265291…	-;-;-;-;-;-;-;-;-;-;-;-;-;-;-;-;-;-;-;-;-;-;-;-;-;-;-;-;-;-;-;-;-;-;-;-;-;-;-;-;-;-;-;-;-;-;-;-;-;-;-;-;-;-;-;-;-;-;-;-;-;-;-;-;-;-;-;-;-;-	3776	chr7:141262706-141266481	39.7715	48.4343	58.7622	3529.05	3565.96	3275.37	1752.89	6.09128	0.135617	44.9152	0	0
32	ENSMUSG00000046718.8	Bst2	bone marrow stromal cell antigen 2 [Source:MGI Symbol;Acc:MGI:1916800]	chr8;chr8;chr8;chr8;chr8;chr8;chr8;chr8	71534255;71534672;71535786;71535805;71536359;71536359;71537128;71537128	71534480;71534792;71535825;71535936;71536434;71536434;71537331;71537456	-;-;-;-;-;-;-;-	903	chr8:71534255-71537456	187.011	198.782	185.614	13184.8	13411.1	12524.8	6615.33	6.07856	0.0822977	73.8606	0	0
33	ENSMUSG00000031762.7	Mt2	metallothionein 2 [Source:MGI Symbol;Acc:MGI:97172]	chr8;chr8;chr8;chr8;chr8;chr8	94172664;94172860;94173127;94173127;94173336;94173336	94172875;94172952;94173192;94173192;94173568;94173564	+;+;+;+;+;+	588	chr8:94172664-94173568	1502.01	1763.82	2005.38	33039.9	31378	33958.3	17274.6	4.20385	0.0951019	44.2037	0	0
34	ENSMUSG00000074151.13	Nlrc5	NLR family, CARD domain containing 5 [Source:MGI Symbol;Acc:MGI:3612191]	chr8;chr8;chr8;chr8;chr8;chr8;chr8;chr8;chr8;chr8;chr8;chr8;chr8;chr8;chr8;chr8;chr8;chr8;chr8;chr8;chr8;chr8;chr8;chr8;chr8;chr8;chr8;chr8;chr8;chr8;chr8;chr8;chr8;chr8;chr8;chr8;chr8;chr8;chr8;chr8;chr8;chr8;chr8;chr8;chr8;chr8;chr8;chr8;chr8;chr8;chr8;chr8;chr8;chr8;chr8;chr8;chr8;chr8;chr8;chr8;chr8;chr8;chr8;chr8;chr8;chr8;chr8;chr8;chr8;chr8;chr8;chr8;chr8;chr8;chr8;chr8;chr8;chr8;chr8;chr8…	94434356;94434391;94434401;94446058;94446058;94459692;94459692;94469817;94469817;94469817;94470010;94472757;94472757;94472763;94473985;94473985;94473985;94474632;94474632;94474632;94475695;94475695;94475695;94479468;94479468;94479468;94479691;94479691;94479691;94481780;94481780;94481780;94481976;94481976;94481976;94482039;94482567;94482567;94482567;94482567;94484070;94484070;94484070;94484070;944…	94434433;94434433;94434433;94446133;94446133;94459799;94459799;94470232;94470216;94470008;94470216;94473054;94473054;94473054;94474044;94474044;94474044;94474700;94474700;94474700;94477357;94477357;94477357;94479551;94479551;94479551;94479774;94479774;94479774;94481863;94481863;94481863;94482065;94482065;94482065;94482065;94482626;94482626;94482626;94482626;94484156;94484132;94484132;94484132;944…	+;+;+;+;+;+;+;+;+;+;+;+;+;+;+;+;+;+;+;+;+;+;+;+;+;+;+;+;+;+;+;+;+;+;+;+;+;+;+;+;+;+;+;+;+;+;+;+;+;+;+;+;+;+;+;+;+;+;+;+;+;+;+;+;+;+;+;+;+;+;+;+;+;+;+;+;+;+;+;+;+;+;+;+;+;+;+;+;+;+;+;+;+;+;+;+;+;+;+;+;+;+;+;+;+;+;+;+;+;+;+;+;+;+;+;+;+;+;+;+;+;+;+;+;+;+;+;+;+;+;+;+;+;+;+;+;+;+;+;+;+;+;+;+;+;+;+;+;+;+;+;+;+;+;+;+;+;+;+;+;+	8493	chr8:94434356-94527272	31.3095	33.2986	44.7712	13286.5	13428.7	11398.5	6370.52	8.34804	0.15264	54.6909	0	0
35	ENSMUSG00000031897.9	Psmb10	proteasome (prosome, macropain) subunit, beta type 10 [Source:MGI Symbol;Acc:MGI:1096380]	chr8;chr8;chr8;chr8;chr8;chr8;chr8;chr8;chr8;chr8;chr8;chr8;chr8;chr8;chr8;chr8;chr8;chr8;chr8;chr8;chr8;chr8;chr8;chr8;chr8;chr8;chr8;chr8;chr8;chr8;chr8;chr8;chr8;chr8	105935735;105935736;105935739;105935744;105935800;105935996;105935996;105935996;105935996;105935996;105936014;105936660;105936696;105936696;105936696;105936696;105936696;105936696;105936866;105936866;105936866;105936866;105936982;105937241;105937241;105937241;105937241;105937494;105937679;105937679;105937679;105937955;105937955;105937955	105935905;105935905;105935905;105935905;105935905;105936147;105936147;105936147;105936147;105936147;105936147;105936754;105936754;105936981;105936754;105937027;105936754;105936754;105936981;105936981;105936981;105937038;105937025;105937591;105937591;105937665;105937381;105937591;105937766;105937766;105937766;105938092;105938104;105938444	-;-;-;-;-;-;-;-;-;-;-;-;-;-;-;-;-;-;-;-;-;-;-;-;-;-;-;-;-;-;-;-;-;-	1705	chr8:105935735-105938444	445.949	437.926	429.99	13055.9	12326.6	12152.8	6474.87	4.82465	0.0688153	70.1102	0	0
36	ENSMUSG00000032596.14	Uba7	ubiquitin-like modifier activating enzyme 7 [Source:MGI Symbol;Acc:MGI:1349462]	chr9;chr9;chr9;chr9;chr9;chr9;chr9;chr9;chr9;chr9;chr9;chr9;chr9;chr9;chr9;chr9;chr9;chr9;chr9;chr9;chr9;chr9;chr9;chr9;chr9;chr9;chr9;chr9;chr9;chr9;chr9;chr9;chr9;chr9;chr9;chr9;chr9;chr9;chr9;chr9;chr9;chr9;chr9;chr9;chr9;chr9;chr9;chr9;chr9;chr9;chr9;chr9;chr9;chr9;chr9;chr9;chr9;chr9;chr9;chr9;chr9;chr9;chr9;chr9;chr9;chr9;chr9;chr9;chr9;chr9;chr9;chr9;chr9;chr9;chr9;chr9;chr9;chr9;chr9;chr9…	107975505;107975534;107975570;107975575;107975582;107975606;107975606;107975655;107975797;107975797;107975797;107975797;107975797;107975797;107975797;107975797;107975956;107976035;107976055;107976055;107976055;107976055;107976055;107976055;107976068;107976306;107976306;107976306;107976306;107976306;107976306;107976306;107976308;107976655;107976710;107976710;107976710;107976710;107976710;107976710…	107975713;107975713;107975713;107975713;107975713;107975713;107975713;107975713;107975965;107975965;107975965;107976189;107975965;107975965;107975965;107975965;107975965;107976071;107976189;107976189;107976189;107976189;107976189;107976189;107976150;107976412;107976412;107976412;107976412;107976412;107976412;107976412;107976412;107976800;107976966;107976800;107976800;107976800;107976800;107976800…	+;+;+;+;+;+;+;+;+;+;+;+;+;+;+;+;+;+;+;+;+;+;+;+;+;+;+;+;+;+;+;+;+;+;+;+;+;+;+;+;+;+;+;+;+;+;+;+;+;+;+;+;+;+;+;+;+;+;+;+;+;+;+;+;+;+;+;+;+;+;+;+;+;+;+;+;+;+;+;+;+;+;+;+;+;+;+;+;+;+;+;+;+;+;+;+;+;+;+;+;+;+;+;+;+;+;+;+;+;+;+;+;+;+;+;+;+;+;+;+;+;+;+;+;+;+;+;+;+;+;+;+;+;+;+;+;+;+;+;+;+;+;+;+;+;+;+;+;+;+;+;+;+;+;+;+;+;+;+;+;+;+;+;+;+;+;+;+;+	6692	chr9:107975505-107984060	60.0804	76.6876	74.6187	4543.01	4426.03	4692.08	2312.08	5.98234	0.115631	51.7364	0	0
37	ENSMUSG00000040033.16	Stat2	signal transducer and activator of transcription 2 [Source:MGI Symbol;Acc:MGI:103039]	chr10;chr10;chr10;chr10;chr10;chr10;chr10;chr10;chr10;chr10;chr10;chr10;chr10;chr10;chr10;chr10;chr10;chr10;chr10;chr10;chr10;chr10;chr10;chr10;chr10;chr10;chr10;chr10;chr10;chr10;chr10;chr10;chr10;chr10;chr10;chr10;chr10;chr10;chr10;chr10;chr10;chr10;chr10;chr10;chr10;chr10;chr10;chr10;chr10;chr10;chr10;chr10;chr10;chr10;chr10;chr10;chr10;chr10;chr10;chr10;chr10;chr10;chr10;chr10;chr10;chr10;chr…	128270559;128270576;128270576;128276486;128276486;128276486;128276748;128276748;128276748;128277123;128277123;128277123;128277644;128277644;128277822;128277822;128277858;128278285;128278285;128278285;128278666;128278666;128278666;128281082;128281082;128281082;128281350;128281350;128281648;128281649;128281649;128282102;128282102;128282712;128282712;128282712;128282817;128283113;128283113;128283113…	128270717;128270717;128270717;128276623;128276623;128276623;128276898;128276898;128276898;128277218;128277218;128277410;128277733;128277733;128277897;128277897;128277897;128278370;128278370;128278370;128278817;128278817;128278817;128281602;128281240;128281240;128281442;128281442;128282119;128281708;128281708;128282119;128282119;128282805;128282805;128282805;128283157;128283293;128283157;128283157…	+;+;+;+;+;+;+;+;+;+;+;+;+;+;+;+;+;+;+;+;+;+;+;+;+;+;+;+;+;+;+;+;+;+;+;+;+;+;+;+;+;+;+;+;+;+;+;+;+;+;+;+;+;+;+;+;+;+;+;+;+;+;+;+;+;+;+;+;+;+;+;+;+;+	5926	chr10:128270559-128292849	1428.39	1347.08	1437.34	15822	16057.7	13799.4	8315.32	3.42852	0.0761705	45.0111	0	0
38	ENSMUSG00000046879.7	Irgm1	immunity-related GTPase family M member 1 [Source:MGI Symbol;Acc:MGI:107567]	chr11;chr11;chr11;chr11;chr11;chr11;chr11	48861968;48865245;48865249;48868562;48871094;48871094;48871094	48865209;48867003;48867003;48868780;48871420;48871374;48871683	-;-;-;-;-;-;-	5810	chr11:48861968-48871683	187.011	172.547	164.161	5535.48	5600.84	5732.67	2898.79	4.98891	0.0854869	58.3588	0	0
39	ENSMUSG00000048852.13	Gm12185	predicted gene 12185 [Source:MGI Symbol;Acc:MGI:3652173]	chr11;chr11;chr11;chr11;chr11;chr11;chr11;chr11	48904656;48904658;48915178;48915178;48918032;48926927;48926927;48992004	48908479;48908479;48916384;48916384;48918111;48927179;48927159;48992226	-;-;-;-;-;-;-;-	5587	chr11:48904656-48992226	19.4627	8.07238	12.1255	8880.28	8673.41	10383	4662.72	9.19156	0.216041	42.5456	0	0
40	ENSMUSG00000018899.16	Irf1	interferon regulatory factor 1 [Source:MGI Symbol;Acc:MGI:96590]	chr11;chr11;chr11;chr11;chr11;chr11;chr11;chr11;chr11;chr11;chr11;chr11;chr11;chr11;chr11;chr11;chr11;chr11;chr11;chr11;chr11;chr11;chr11;chr11;chr11;chr11;chr11;chr11;chr11;chr11;chr11;chr11;chr11;chr11;chr11;chr11;chr11;chr11;chr11;chr11;chr11;chr11;chr11;chr11;chr11;chr11;chr11;chr11;chr11;chr11;chr11;chr11;chr11;chr11;chr11;chr11;chr11;chr11;chr11;chr11;chr11;chr11;chr11;chr11;chr11;chr11;chr…	53770014;53770048;53770051;53770071;53770105;53770477;53770487;53770495;53770509;53771284;53771284;53771284;53771284;53771284;53771284;53771284;53771284;53772839;53772839;53772839;53772839;53772839;53772839;53772839;53773153;53773656;53773656;53773656;53773656;53773656;53773656;53773656;53773656;53773926;53773926;53773926;53773926;53773926;53773926;53773926;53773926;53773926;53774062;53774062;537…	53770278;53770278;53770278;53770278;53770278;53770809;53770757;53770691;53770622;53771375;53771375;53771375;53771375;53771375;53771375;53771375;53771375;53772938;53772938;53772938;53772938;53772938;53772938;53772938;53773832;53773832;53773832;53773832;53773832;53773832;53773832;53773832;53773832;53773957;53773975;53773975;53773975;53773975;53773975;53773975;53773975;53773975;53774130;53774194;537…	+;+;+;+;+;+;+;+;+;+;+;+;+;+;+;+;+;+;+;+;+;+;+;+;+;+;+;+;+;+;+;+;+;+;+;+;+;+;+;+;+;+;+;+;+;+;+;+;+;+;+;+;+;+;+;+;+;+;+;+;+;+;+;+;+;+;+	3976	chr11:53770014-53778374	1193.99	1262.32	1240.54	39556.6	42445.7	37545	20540.7	5.00457	0.0670763	74.6101	0	0
41	ENSMUSG00000078853.8	Igtp	interferon gamma induced GTPase [Source:MGI Symbol;Acc:MGI:107729]	chr11;chr11;chr11;chr11;chr11;chr11;chr11;chr11;chr11;chr11;chr11	58199556;58199586;58199588;58201468;58201468;58201468;58206044;58206044;58206044;58206319;58206319	58199779;58199779;58199779;58201717;58201717;58201717;58206176;58206119;58207591;58207575;58207565	+;+;+;+;+;+;+;+;+;+;+	2022	chr11:58199556-58207591	111.699	74.6695	112.861	91230.9	98839.4	91262	46938.6	9.81049	0.106701	91.9434	0	0
42	ENSMUSG00000069874.7	Irgm2	immunity-related GTPase family M member 2 [Source:MGI Symbol;Acc:MGI:1926262]	chr11;chr11;chr11;chr11;chr11;chr11;chr11	58199618;58215008;58215028;58216956;58219464;58219464;58219464	58199779;58215170;58215170;58217001;58222782;58222779;58222771	+;+;+;+;+;+;+	3690	chr11:58199618-58222782	60.0804	62.5609	62.4932	46381.9	47225.9	48211.1	23667.3	9.52183	0.112802	84.4115	0	0
43	ENSMUSG00000040483.15	Xaf1	XIAP associated factor 1 [Source:MGI Symbol;Acc:MGI:3772572]	chr11;chr11;chr11;chr11;chr11;chr11;chr11;chr11;chr11;chr11;chr11;chr11;chr11;chr11;chr11;chr11;chr11;chr11;chr11;chr11;chr11	72301629;72301630;72301639;72301663;72301665;72303327;72303327;72303327;72303327;72303327;72304666;72304666;72306564;72306564;72306564;72308607;72308607;72308607;72308607;72311956;72311956	72301709;72301709;72301709;72301709;72301709;72303462;72303462;72303462;72303462;72303462;72304861;72304861;72306652;72308768;72306652;72308749;72308924;72308924;72309061;72313733;72312081	+;+;+;+;+;+;+;+;+;+;+;+;+;+;+;+;+;+;+;+;+	4689	chr11:72301629-72313733	424.794	399.583	429.99	10011.8	10067.4	10034	5227.93	4.57439	0.0656671	69.6603	0	0
44	ENSMUSG00000035385.5	Ccl2	chemokine (C-C motif) ligand 2 [Source:MGI Symbol;Acc:MGI:98259]	chr11;chr11;chr11;chr11;chr11	82035571;82035610;82036483;82036483;82036926	82035737;82035737;82037450;82036600;82037453	+;+;+;+;+	1138	chr11:82035571-82037453	54.157	50.4524	79.2824	19299	19643.4	16788.5	9319.14	8.17055	0.13231	61.7531	0	0
45	ENSMUSG00000035373.2	Ccl7	chemokine (C-C motif) ligand 7 [Source:MGI Symbol;Acc:MGI:99512]	chr11;chr11;chr11	82045712;82046518;82046985	82045859;82046629;82047525	+;+;+	801	chr11:82045712-82047525	77.0045	78.7057	98.8698	6343.71	6600.1	6451.48	3274.98	6.21766	0.106616	58.3184	0	0
46	ENSMUSG00000001506.10	Col1a1	collagen, type I, alpha 1 [Source:MGI Symbol;Acc:MGI:88467]	chr11;chr11;chr11;chr11;chr11;chr11;chr11;chr11;chr11;chr11;chr11;chr11;chr11;chr11;chr11;chr11;chr11;chr11;chr11;chr11;chr11;chr11;chr11;chr11;chr11;chr11;chr11;chr11;chr11;chr11;chr11;chr11;chr11;chr11;chr11;chr11;chr11;chr11;chr11;chr11;chr11;chr11;chr11;chr11;chr11;chr11;chr11;chr11;chr11;chr11;chr11;chr11;chr11;chr11;chr11;chr11;chr11;chr11	94936224;94937686;94937910;94937910;94938227;94938378;94938504;94939012;94939391;94939697;94939697;94939904;94940118;94940545;94940718;94941102;94941237;94941380;94941547;94941728;94942016;94942204;94942342;94942560;94942795;94943006;94943343;94943590;94943733;94944355;94944598;94944752;94944914;94945368;94945368;94945500;94945500;94945811;94945811;94946275;94946574;94946776;94947074;94947270;949…	94936444;94937828;94938103;94938104;94938258;94938413;94938605;94939459;94939459;94939741;94939741;94939957;94940171;94940598;94940771;94941155;94941281;94941433;94941591;94941781;94942114;94942248;94942440;94942613;94942902;94943059;94943441;94943643;94943831;94944408;94944651;94944805;94944967;94945412;94945412;94945598;94945598;94946029;94945918;94946382;94946627;94946829;94947181;94947323;949…	+;+;+;+;+;+;+;+;+;+;+;+;+;+;+;+;+;+;+;+;+;+;+;+;+;+;+;+;+;+;+;+;+;+;+;+;+;+;+;+;+;+;+;+;+;+;+;+;+;+;+;+;+;+;+;+;+;+	6563	chr11:94936224-94953042	33886.2	36253.1	35529.7	2440.5	2148.1	2914.92	18862.1	-3.79766	0.098332	-38.6209	0	0
47	ENSMUSG00000010358.13	Ifi35	interferon-induced protein 35 [Source:MGI Symbol;Acc:MGI:1917360]	chr11;chr11;chr11;chr11;chr11;chr11;chr11;chr11;chr11;chr11;chr11;chr11;chr11;chr11;chr11;chr11	101448407;101448444;101448570;101456566;101456566;101456566;101457190;101457190;101457416;101457416;101457620;101457620;101457620;101457891;101457891;101458201	101448622;101448622;101448622;101456664;101456664;101456664;101457522;101457337;101457522;101457522;101457806;101458125;101457806;101458464;101457997;101458698	+;+;+;+;+;+;+;+;+;+;+;+;+;+;+;+	1727	chr11:101448407-101458698	636.345	690.188	636.124	6687.34	6981.31	6311.48	3657.13	3.34004	0.0728286	45.8616	0	0
48	ENSMUSG00000033880.11	Lgals3bp	lectin, galactoside-binding, soluble, 3 binding protein [Source:MGI Symbol;Acc:MGI:99554]	chr11;chr11;chr11;chr11;chr11;chr11;chr11;chr11;chr11;chr11;chr11;chr11;chr11;chr11;chr11;chr11;chr11;chr11;chr11	118392751;118392751;118396591;118396607;118396809;118398121;118398121;118398121;118398121;118398380;118398380;118399728;118399728;118399728;118399761;118400745;118401690;118401786;118401786	118394122;118393405;118396843;118396843;118396843;118398252;118398571;118398252;118398151;118398571;118398571;118399801;118399801;118399801;118399801;118401038;118401852;118401872;118402092	-;-;-;-;-;-;-;-;-;-;-;-;-;-;-;-;-;-;-	2847	chr11:118392751-118402092	425.64	438.936	466.367	9551.73	10205.5	8349.83	4906.34	4.3826	0.0917957	47.7429	0	0
49	ENSMUSG00000021266.16	Wars	tryptophanyl-tRNA synthetase [Source:MGI Symbol;Acc:MGI:104630]	chr12;chr12;chr12;chr12;chr12;chr12;chr12;chr12;chr12;chr12;chr12;chr12;chr12;chr12;chr12;chr12;chr12;chr12;chr12;chr12;chr12;chr12;chr12;chr12;chr12;chr12;chr12;chr12;chr12;chr12;chr12;chr12;chr12;chr12;chr12;chr12;chr12;chr12;chr12;chr12;chr12;chr12;chr12;chr12;chr12;chr12;chr12;chr12;chr12;chr12;chr12;chr12;chr12;chr12	108860030;108860030;108860030;108860034;108861269;108862803;108862803;108862803;108862803;108865871;108866013;108866013;108866013;108866013;108867677;108867677;108867677;108867677;108867677;108875114;108875114;108875114;108875114;108875114;108875114;108875666;108875666;108875666;108875666;108875666;108880756;108881043;108881043;108881043;108881043;108881043;108882695;108882695;108882695;108882695…	108861426;108861426;108861426;108860333;108861426;108862943;108862943;108862943;108862943;108866299;108866299;108866299;108866299;108866299;108867777;108867777;108867777;108867777;108867777;108875296;108875281;108875296;108875296;108875296;108875296;108875785;108875785;108875785;108875785;108875785;108881151;108881151;108881151;108881151;108881151;108881151;108882908;108882908;108882908;108882908…	-;-;-;-;-;-;-;-;-;-;-;-;-;-;-;-;-;-;-;-;-;-;-;-;-;-;-;-;-;-;-;-;-;-;-;-;-;-;-;-;-;-;-;-;-;-;-;-;-;-;-;-;-;-	3447	chr12:108860030-108894174	3397.51	3249.13	2989.41	18983.6	20035	19876.8	11421.9	2.60613	0.0645735	40.3592	0	0
50	ENSMUSG00000021281.15	Tnfaip2	tumor necrosis factor, alpha-induced protein 2 [Source:MGI Symbol;Acc:MGI:104960]	chr12;chr12;chr12;chr12;chr12;chr12;chr12;chr12;chr12;chr12;chr12;chr12;chr12;chr12;chr12;chr12;chr12;chr12;chr12;chr12;chr12;chr12;chr12;chr12;chr12;chr12;chr12;chr12;chr12;chr12;chr12;chr12;chr12;chr12;chr12;chr12;chr12;chr12;chr12;chr12;chr12;chr12;chr12;chr12;chr12;chr12;chr12;chr12;chr12;chr12;chr12;chr12;chr12;chr12;chr12;chr12;chr12;chr12;chr12;chr12;chr12;chr12;chr12;chr12;chr12;chr12;chr…	111442469;111442658;111442662;111442662;111444324;111444929;111444929;111444929;111444929;111444929;111444998;111445507;111445507;111445507;111445507;111446084;111447983;111447983;111447983;111447983;111448135;111448247;111448247;111448247;111448247;111448247;111448247;111448488;111448539;111448539;111448539;111448539;111448539;111448740;111449231;111449231;111449231;111449231;111449231;111449518…	111442683;111442683;111442683;111442683;111444361;111445283;111445283;111445283;111445283;111445283;111445283;111445511;111446137;111446137;111446137;111446137;111448097;111448097;111448097;111448097;111448369;111448369;111448369;111448639;111448369;111448369;111448369;111448639;111448639;111448639;111448639;111448587;111448639;111449329;111449311;111449329;111449329;111449329;111449329;111449889…	+;+;+;+;+;+;+;+;+;+;+;+;+;+;+;+;+;+;+;+;+;+;+;+;+;+;+;+;+;+;+;+;+;+;+;+;+;+;+;+;+;+;+;+;+;+;+;+;+;+;+;+;+;+;+;+;+;+;+;+;+;+;+;+;+;+;+;+;+;+;+;+;+;+;+;+	4984	chr12:111442469-111455018	5169.45	5327.77	5168.28	23767.4	25215.2	25121.6	14961.6	2.23916	0.0518265	43.205	0	0
51	ENSMUSG00000021583.7	Erap1	endoplasmic reticulum aminopeptidase 1 [Source:MGI Symbol;Acc:MGI:1933403]	chr13;chr13;chr13;chr13;chr13;chr13;chr13;chr13;chr13;chr13;chr13;chr13;chr13;chr13;chr13;chr13;chr13;chr13;chr13;chr13;chr13;chr13;chr13;chr13;chr13;chr13;chr13;chr13;chr13;chr13;chr13;chr13;chr13;chr13;chr13;chr13;chr13;chr13;chr13;chr13;chr13;chr13;chr13;chr13	74639568;74639853;74639855;74639873;74646171;74646171;74646171;74657633;74657633;74657633;74660270;74660270;74660270;74662309;74662309;74662309;74663409;74663409;74663467;74663677;74664109;74664109;74666099;74666099;74666099;74666444;74666444;74666718;74666718;74666718;74667958;74667958;74667958;74669400;74669400;74671308;74671308;74672744;74672744;74673595;74674622;74675263;74675825;74690574	74639893;74639893;74639893;74639937;74646459;74646714;74646714;74657771;74657771;74657771;74660404;74660404;74660404;74662361;74662429;74662429;74663563;74663563;74663563;74663999;74664222;74664222;74666230;74666230;74666230;74666575;74666575;74666789;74666789;74666789;74668112;74669381;74668112;74669479;74669479;74671491;74671491;74672780;74672900;74673779;74674783;74675403;74675906;74693201	+;+;+;+;+;+;+;+;+;+;+;+;+;+;+;+;+;+;+;+;+;+;+;+;+;+;+;+;+;+;+;+;+;+;+;+;+;+;+;+;+;+;+;+	7280	chr13:74639568-74693201	610.112	674.044	663.174	5737.82	6205.38	5783.87	3279.07	3.17961	0.0724594	43.8813	0	0
52	ENSMUSG00000021806.4	Nid2	nidogen 2 [Source:MGI Symbol;Acc:MGI:1298229]	chr14;chr14;chr14;chr14;chr14;chr14;chr14;chr14;chr14;chr14;chr14;chr14;chr14;chr14;chr14;chr14;chr14;chr14;chr14;chr14;chr14;chr14;chr14;chr14;chr14;chr14;chr14;chr14;chr14;chr14;chr14;chr14;chr14;chr14;chr14;chr14;chr14;chr14;chr14;chr14;chr14;chr14;chr14;chr14;chr14;chr14;chr14;chr14;chr14;chr14;chr14;chr14;chr14;chr14;chr14;chr14;chr14;chr14;chr14;chr14	19751265;19751284;19752241;19752241;19763666;19763666;19768210;19768210;19768237;19777996;19777996;19777996;19778738;19778738;19778738;19779537;19779537;19779537;19781135;19781135;19781135;19789671;19789671;19789671;19790278;19790278;19790278;19791508;19791508;19791508;19797164;19797164;19797164;19798397;19798397;19798397;19802338;19802338;19802338;19803049;19803049;19803049;19805236;19805298;198…	19751565;19751565;19752549;19752549;19763898;19763898;19768937;19768937;19768937;19778145;19778145;19778145;19778983;19778983;19778983;19779737;19779737;19779737;19781365;19781365;19781365;19789814;19789814;19789814;19790406;19790406;19790406;19791651;19791651;19791651;19797283;19797283;19797283;19798645;19798645;19798645;19802559;19802559;19802559;19803218;19803218;19803218;19805427;19805427;198…	+;+;+;+;+;+;+;+;+;+;+;+;+;+;+;+;+;+;+;+;+;+;+;+;+;+;+;+;+;+;+;+;+;+;+;+;+;+;+;+;+;+;+;+;+;+;+;+;+;+;+;+;+;+;+;+;+;+;+;+	5174	chr14:19751265-19811787	13186.4	13795.7	12335.4	1867.39	1754.42	1801.19	7456.75	-2.85214	0.0657776	-43.3603	0	0
53	ENSMUSG00000022216.17	Psme1	proteasome (prosome, macropain) activator subunit 1 (PA28 alpha) [Source:MGI Symbol;Acc:MGI:1096367]	chr14;chr14;chr14;chr14;chr14;chr14;chr14;chr14;chr14;chr14;chr14;chr14;chr14;chr14;chr14;chr14;chr14;chr14;chr14;chr14;chr14;chr14;chr14;chr14;chr14;chr14;chr14;chr14;chr14;chr14;chr14;chr14;chr14;chr14;chr14;chr14;chr14;chr14;chr14;chr14;chr14;chr14;chr14;chr14;chr14;chr14;chr14;chr14;chr14;chr14;chr14;chr14;chr14;chr14;chr14;chr14;chr14;chr14;chr14;chr14;chr14;chr14;chr14;chr14;chr14;chr14;chr…	55578123;55578360;55578405;55578456;55578468;55578475;55578486;55578534;55578538;55578575;55578575;55579595;55579595;55579595;55579595;55579595;55579595;55579595;55579595;55579595;55579595;55579771;55579771;55579771;55579771;55579771;55579771;55579771;55579804;55579931;55579931;55579931;55579931;55579931;55579931;55579964;55580034;55580114;55580114;55580114;55580114;55580114;55580114;55580114;555…	55578248;55578613;55578613;55578613;55578613;55578613;55578613;55578613;55578613;55578613;55578613;55579627;55579627;55579627;55579627;55580041;55580811;55579627;55579627;55579627;55579627;55579833;55579833;55580041;55579833;55580041;55579833;55579833;55579833;55580041;55580041;55580041;55580041;55580041;55580041;55580159;55580159;55580159;55580159;55580159;55580159;55580127;55580159;55580159;555…	+;+;+;+;+;+;+;+;+;+;+;+;+;+;+;+;+;+;+;+;+;+;+;+;+;+;+;+;+;+;+;+;+;+;+;+;+;+;+;+;+;+;+;+;+;+;+;+;+;+;+;+;+;+;+;+;+;+;+;+;+;+;+;+;+;+;+;+;+;+;+;+;+;+;+;+;+;+;+;+;+;+;+;+;+;+;+;+;+;+;+;+;+;+	2209	chr14:55578123-55581529	928.285	931.351	970.043	6807.16	6687.35	6629.09	3825.55	2.82538	0.0590495	47.8477	0	0
54	ENSMUSG00000079197.10	Psme2	proteasome (prosome, macropain) activator subunit 2 (PA28 beta) [Source:MGI Symbol;Acc:MGI:1096365]	chr14;chr14;chr14;chr14;chr14;chr14;chr14;chr14;chr14;chr14;chr14;chr14;chr14;chr14;chr14;chr14;chr14;chr14;chr14;chr14;chr14;chr14;chr14;chr14;chr14;chr14;chr14;chr14;chr14;chr14;chr14;chr14;chr14;chr14;chr14;chr14;chr14;chr14;chr14;chr14;chr14;chr14;chr14;chr14;chr14;chr14;chr14;chr14;chr14;chr14;chr14;chr14;chr14;chr14;chr14;chr14;chr14;chr14;chr14;chr14;chr14;chr14;chr14;chr14;chr14;chr14;chr…	55587441;55587442;55587447;55587447;55587654;55587654;55587654;55587654;55588040;55588040;55588040;55588054;55588072;55588083;55588233;55588233;55588233;55588233;55588233;55588233;55588233;55588444;55588444;55588444;55588444;55588444;55588444;55588444;55589194;55589301;55589301;55589301;55589301;55589301;55589301;55589317;55589481;55589481;55589481;55589481;55589481;55589481;55589619;55589619;555…	55587565;55587565;55587565;55587565;55588094;55587740;55587740;55587740;55588094;55588094;55588094;55588094;55588094;55588094;55588300;55588300;55588300;55588300;55588300;55588300;55588300;55588512;55588512;55588512;55588512;55588604;55588512;55588512;55589511;55589398;55589398;55589398;55589398;55589398;55589398;55589705;55589511;55589705;55589511;55589511;55589511;55589511;55589705;55589705;555…	-;-;-;-;-;-;-;-;-;-;-;-;-;-;-;-;-;-;-;-;-;-;-;-;-;-;-;-;-;-;-;-;-;-;-;-;-;-;-;-;-;-;-;-;-;-;-;-;-;-;-;-;-;-;-;-;-;-;-;-;-;-;-;-;-;-;-;-;-	1764	chr14:55587441-55591113	1292.15	1247.18	1251.73	8138.75	8921.66	8227.59	4846.51	2.7319	0.0646616	42.2492	0	0
55	ENSMUSG00000035095.11	Fam167a	family with sequence similarity 167, member A [Source:MGI Symbol;Acc:MGI:3606565]	chr14;chr14;chr14;chr14;chr14;chr14	63436394;63436409;63441913;63441913;63451871;63462377	63436632;63436632;63442013;63442056;63452639;63465498	+;+;+;+;+;+	4274	chr14:63436394-63465498	6678.23	6252.06	5431.31	205.73	220.211	200.597	3164.69	-4.84608	0.105627	-45.8791	0	0
56	ENSMUSG00000005124.10	Wisp1	WNT1 inducible signaling pathway protein 1 [Source:MGI Symbol;Acc:MGI:1197008]	chr15;chr15;chr15;chr15;chr15;chr15;chr15;chr15;chr15;chr15;chr15;chr15;chr15;chr15;chr15;chr15;chr15;chr15;chr15;chr15;chr15;chr15;chr15;chr15;chr15;chr15	66891320;66891387;66891508;66906401;66906401;66906401;66909264;66909286;66909311;66909675;66912829;66912829;66912829;66912829;66912829;66917277;66917277;66917277;66917277;66917277;66919155;66919155;66919155;66919155;66919155;66919155	66891634;66891634;66891634;66906680;66906680;66906488;66909378;66909378;66909731;66909731;66913089;66913089;66913089;66913089;66913089;66917470;66917470;66917470;66917470;66917470;66919235;66919457;66919457;66919455;66920077;66923201	+;+;+;+;+;+;+;+;+;+;+;+;+;+;+;+;+;+;+;+;+;+;+;+;+;+	5565	chr15:66891320-66923201	10522.5	11211.5	11203.1	1233.25	1325.42	1230.74	6121.09	-3.11316	0.0634327	-49.0782	0	0
57	ENSMUSG00000075602.10	Ly6a	lymphocyte antigen 6 complex, locus A [Source:MGI Symbol;Acc:MGI:107527]	chr15;chr15;chr15;chr15;chr15;chr15;chr15;chr15;chr15;chr15;chr15;chr15;chr15;chr15;chr15;chr15;chr15;chr15;chr15;chr15;chr15	74994877;74994878;74994878;74994899;74994951;74996452;74996452;74996452;74996452;74996452;74996534;74997535;74997535;74997535;74997535;74997535;74997535;74997848;74997848;74997879;74997879	74995479;74995479;74995479;74995479;74995479;74996568;74996568;74996568;74996568;74996568;74996568;74997835;74997632;74997617;74997617;74997634;74997632;74997928;74997907;74997987;74998031	-;-;-;-;-;-;-;-;-;-;-;-;-;-;-;-;-;-;-;-;-	1205	chr15:74994877-74998031	2510.68	2735.53	2679.74	38216	41082.8	43398.9	21770.6	3.9438	0.0679925	58.0035	0	0
58	ENSMUSG00000063268.12	Parp10	poly (ADP-ribose) polymerase family, member 10 [Source:MGI Symbol;Acc:MGI:3712326]	chr15;chr15;chr15;chr15;chr15;chr15;chr15;chr15;chr15;chr15;chr15;chr15;chr15;chr15;chr15;chr15;chr15;chr15;chr15;chr15;chr15;chr15;chr15;chr15;chr15;chr15;chr15;chr15;chr15;chr15;chr15;chr15;chr15;chr15;chr15;chr15;chr15;chr15;chr15	76231174;76232791;76233003;76233003;76233003;76233390;76233698;76233698;76233698;76233698;76233698;76233739;76234134;76234134;76240049;76240049;76240049;76240287;76240287;76240287;76241156;76241156;76241156;76241326;76241326;76241326;76241658;76241658;76241658;76242403;76242403;76242732;76242732;76242732;76243064;76243064;76243064;76243347;76243347	76231378;76233606;76233606;76233606;76233606;76233606;76233872;76233872;76233872;76233872;76233723;76233872;76234473;76234253;76240182;76240182;76240182;76240931;76240981;76240931;76241228;76241228;76241228;76241547;76241547;76241547;76242322;76242639;76242322;76242639;76242639;76242986;76242986;76242986;76243242;76243242;76243420;76243441;76243434	-;-;-;-;-;-;-;-;-;-;-;-;-;-;-;-;-;-;-;-;-;-;-;-;-;-;-;-;-;-;-;-;-;-;-;-;-;-;-	4275	chr15:76231174-76243441	571.187	594.329	684.626	10598.5	10649.1	10251.3	5558.17	4.07863	0.0759081	53.7311	0	0
59	ENSMUSG00000033576.12	Apol6	apolipoprotein L 6 [Source:MGI Symbol;Acc:MGI:1919189]	chr15;chr15;chr15;chr15;chr15;chr15;chr15;chr15;chr15;chr15;chr15;chr15;chr15;chr15;chr15;chr15;chr15;chr15;chr15;chr15;chr15;chr15;chr15;chr15;chr15;chr15	77044729;77045075;77045206;77045276;77045278;77045487;77045665;77045665;77045665;77045665;77045665;77046114;77047008;77047031;77047031;77047031;77047031;77050607;77050607;77050607;77050607;77050662;77052751;77055852;77055852;77055852	77045171;77045171;77045315;77045340;77045340;77045758;77045758;77045758;77045758;77045758;77045758;77046238;77047131;77047131;77047131;77047131;77047131;77051405;77051320;77050699;77052348;77051405;77053152;77056044;77057106;77056298	+;+;+;+;+;+;+;+;+;+;+;+;+;+;+;+;+;+;+;+;+;+;+;+;+;+	4498	chr15:77044729-77057106	187.011	213.918	194.009	13605.3	14058.2	12316.8	6762.54	6.0484	0.0916062	66.0261	0	0
60	ENSMUSG00000057346.12	Apol9a	apolipoprotein L 9a [Source:MGI Symbol;Acc:MGI:3606001]	chr15;chr15;chr15;chr15;chr15;chr15;chr15;chr15;chr15;chr15	77403789;77403789;77404947;77405581;77405581;77405581;77406387;77406782;77410928;77411026	77405082;77405082;77405082;77405706;77405706;77405706;77406565;77411027;77411034;77411135	-;-;-;-;-;-;-;-;-;-	5953	chr15:77403789-77411135	205.627	202.819	195.874	11418	11102	11659.7	5797.32	5.80327	0.0790759	73.3886	0	0
61	ENSMUSG00000068246.6	Apol9b	apolipoprotein L 9b [Source:MGI Symbol;Acc:MGI:1919148]	chr15;chr15;chr15;chr15;chr15;chr15;chr15;chr15;chr15;chr15;chr15;chr15;chr15	77729039;77729094;77729148;77733604;77733626;77734465;77734465;77734465;77734465;77735089;77735089;77735089;77735089	77729148;77729246;77729246;77733796;77733796;77734590;77734590;77734590;77734590;77735547;77735384;77736381;77736382	+;+;+;+;+;+;+;+;+;+;+;+;+	1821	chr15:77729039-77736382	795.431	825.401	691.156	7777.03	7665.84	7361.48	4186.06	3.29284	0.0767498	42.9036	0	0
62	ENSMUSG00000038037.5	Socs1	suppressor of cytokine signaling 1 [Source:MGI Symbol;Acc:MGI:1354910]	chr16;chr16;chr16;chr16	10782240;10782243;10785431;10785431	10785041;10784921;10785536;10785536	-;-;-;-	2908	chr16:10782240-10785536	57.5418	87.7871	66.2241	2992.12	3547.27	3062.23	1635.53	5.46439	0.136911	39.912	0	0
63	ENSMUSG00000033355.6	Rtp4	receptor transporter protein 4 [Source:MGI Symbol;Acc:MGI:1915025]	chr16;chr16;chr16;chr16;chr16;chr16;chr16;chr16;chr16;chr16;chr16;chr16;chr16;chr16;chr16	23520291;23527495;23601742;23602435;23609057;23609919;23609925;23609929;23609929;23609929;23612881;23612881;23612881;23612881;23613098	23520474;23527606;23601821;23602535;23609137;23610149;23610149;23610149;23610149;23610149;23614222;23613736;23613150;23614222;23613714	+;+;+;+;+;+;+;+;+;+;+;+;+;+;+	2131	chr16:23520291-23614222	46.5412	39.3528	66.2241	2953.69	3154.63	2731.04	1498.58	5.79701	0.143667	40.3502	0	0
64	ENSMUSG00000034422.14	Parp14	poly (ADP-ribose) polymerase family, member 14 [Source:MGI Symbol;Acc:MGI:1919489]	chr16;chr16;chr16;chr16;chr16;chr16;chr16;chr16;chr16;chr16;chr16;chr16;chr16;chr16;chr16;chr16;chr16;chr16;chr16;chr16;chr16;chr16;chr16;chr16	35832874;35835991;35839262;35840722;35841409;35844244;35844728;35845270;35846010;35852732;35853519;35856483;35857265;35860430;35863360;35863360;35865119;35865119;35865925;35866149;35866149;35871167;35871167;35871167	35834935;35836165;35839395;35841321;35841630;35844411;35844790;35845419;35846085;35852953;35853758;35858764;35860666;35860666;35863593;35863593;35865152;35865152;35866288;35866288;35866288;35871382;35871382;35871544	-;-;-;-;-;-;-;-;-;-;-;-;-;-;-;-;-;-;-;-;-;-;-;-	9306	chr16:35832874-35871544	93.9286	110.995	86.7442	22527.4	23964.6	23631.7	11735.9	7.87541	0.100201	78.5965	0	0
65	ENSMUSG00000049502.17	Dtx3l	deltex 3-like, E3 ubiquitin ligase [Source:MGI Symbol;Acc:MGI:2656973]	chr16;chr16;chr16;chr16;chr16;chr16;chr16;chr16	35926511;35931373;35931860;35932276;35936377;35936377;35938694;35938694	35929368;35931590;35933799;35933799;35936627;35936627;35939151;35939151	-;-;-;-;-;-;-;-	5725	chr16:35926511-35939151	315.634	310.787	406.672	16614.4	16845.1	19643.8	9022.73	5.65164	0.107158	52.7412	0	0
66	ENSMUSG00000022906.15	Parp9	poly (ADP-ribose) polymerase family, member 9 [Source:MGI Symbol;Acc:MGI:1933117]	chr16;chr16;chr16;chr16;chr16;chr16;chr16;chr16;chr16;chr16;chr16;chr16;chr16;chr16;chr16;chr16;chr16;chr16;chr16;chr16;chr16;chr16;chr16;chr16;chr16;chr16;chr16;chr16;chr16;chr16;chr16;chr16;chr16;chr16;chr16;chr16;chr16;chr16;chr16;chr16;chr16;chr16;chr16;chr16;chr16;chr16	35938470;35939011;35939012;35939030;35939061;35941033;35941033;35941033;35941033;35941033;35941033;35943369;35943369;35943369;35943369;35943369;35945769;35945769;35947501;35947501;35947501;35947501;35947501;35948284;35953563;35953563;35953563;35953563;35954954;35956807;35956807;35956807;35956807;35960004;35960004;35960004;35963975;35963975;35963975;35967650;35967650;35967650;35969591;35969591;359…	35939060;35939060;35939060;35939206;35939206;35941135;35941135;35941135;35941135;35941135;35941135;35943510;35943402;35943805;35943510;35943402;35945952;35945952;35947921;35947686;35948354;35948354;35948354;35948354;35953778;35953778;35953778;35953778;35955104;35956836;35957025;35957025;35957025;35960061;35960061;35960061;35964364;35964364;35964364;35968226;35967786;35967786;35969765;35969765;359…	+;+;+;+;+;+;+;+;+;+;+;+;+;+;+;+;+;+;+;+;+;+;+;+;+;+;+;+;+;+;+;+;+;+;+;+;+;+;+;+;+;+;+;+;+;+	4872	chr16:35938470-35972605	308.018	342.067	401.075	6236.32	6572.05	6666.7	3421.04	4.19597	0.0914972	45.859	0	0
67	ENSMUSG00000022665.15	Ccdc80	coiled-coil domain containing 80 [Source:MGI Symbol;Acc:MGI:1915146]	chr16;chr16;chr16;chr16;chr16;chr16;chr16;chr16;chr16;chr16;chr16;chr16;chr16;chr16;chr16;chr16;chr16;chr16;chr16;chr16;chr16;chr16;chr16;chr16;chr16;chr16;chr16	45093402;45093454;45093590;45093612;45093675;45094029;45094029;45094029;45094029;45094053;45094132;45094872;45094872;45094872;45094872;45104380;45104380;45116246;45116246;45118101;45118101;45122847;45122847;45126122;45126122;45127164;45127164	45093597;45093558;45093668;45093869;45093869;45094425;45094360;45094425;45094195;45094425;45094425;45095170;45096757;45096757;45094904;45104536;45104536;45116382;45116382;45118249;45118249;45122950;45122950;45126202;45126202;45127924;45128077	+;+;+;+;+;+;+;+;+;+;+;+;+;+;+;+;+;+;+;+;+;+;+;+;+;+;+	4293	chr16:45093402-45128077	13437.7	14749.2	15888.2	547.105	622.2	721.939	7661.06	-4.51873	0.100934	-44.7693	0	0
68	ENSMUSG00000033149.17	Phldb2	pleckstrin homology like domain, family B, member 2 [Source:MGI Symbol;Acc:MGI:2444981]	chr16;chr16;chr16;chr16;chr16;chr16;chr16;chr16;chr16;chr16;chr16;chr16;chr16;chr16;chr16;chr16;chr16;chr16;chr16;chr16;chr16;chr16;chr16;chr16;chr16;chr16;chr16;chr16;chr16;chr16;chr16;chr16;chr16;chr16;chr16;chr16;chr16;chr16;chr16;chr16;chr16;chr16;chr16;chr16;chr16;chr16;chr16;chr16;chr16;chr16;chr16;chr16;chr16;chr16;chr16;chr16;chr16;chr16;chr16;chr16;chr16;chr16;chr16;chr16;chr16;chr16;chr…	45746243;45746394;45747160;45748727;45748727;45748727;45751346;45751346;45751346;45757099;45757099;45757099;45757142;45758117;45758117;45758117;45758117;45762700;45762910;45762910;45762910;45762910;45770672;45770672;45770672;45770672;45770672;45772135;45772135;45772135;45772135;45772135;45772260;45774163;45774944;45774944;45774968;45777713;45777713;45777713;45777713;45777713;45780256;45780256;457…	45747931;45747931;45747931;45748812;45748812;45748812;45751565;45751565;45751565;45757245;45757245;45757245;45757245;45758207;45758207;45758207;45758207;45763114;45763114;45763114;45763114;45763114;45770771;45770771;45770771;45770771;45770771;45772283;45772275;45772275;45772275;45772275;45772275;45774345;45775087;45775087;45775087;45777802;45777802;45777802;45777802;45777802;45780366;45780366;457…	-;-;-;-;-;-;-;-;-;-;-;-;-;-;-;-;-;-;-;-;-;-;-;-;-;-;-;-;-;-;-;-;-;-;-;-;-;-;-;-;-;-;-;-;-;-;-;-;-;-;-;-;-;-;-;-;-;-;-;-;-;-;-;-;-;-;-;-;-;-;-;-;-;-;-;-;-;-;-;-;-;-;-;-;-;-;-;-;-;-;-	7577	chr16:45746243-45953598	12567.8	12675.6	13011.6	3203.5	3001.93	3148.95	7934.91	-2.02921	0.0538871	-37.6566	0	0
69	ENSMUSG00000023885.9	Thbs2	thrombospondin 2 [Source:MGI Symbol;Acc:MGI:98738]	chr17;chr17;chr17;chr17;chr17;chr17;chr17;chr17;chr17;chr17;chr17;chr17;chr17;chr17;chr17;chr17;chr17;chr17;chr17;chr17;chr17;chr17;chr17;chr17;chr17	14665500;14667119;14668725;14668725;14669972;14670594;14670594;14671273;14673144;14674046;14676207;14676986;14678686;14679682;14679911;14680293;14681239;14681665;14683289;14684072;14685746;14687806;14689727;14691363;14693970	14667520;14667520;14670069;14668864;14670069;14670866;14670865;14671500;14673378;14674164;14676366;14677093;14678904;14679834;14680038;14680466;14681415;14681835;14683385;14684212;14685942;14687890;14690283;14691511;14694235	-;-;-;-;-;-;-;-;-;-;-;-;-;-;-;-;-;-;-;-;-;-;-;-;-	7003	chr17:14665500-14694235	6145.13	7278.26	6785.64	356.07	362.517	464.924	3565.42	-4.0695	0.107391	-37.8943	0	0
70	ENSMUSG00000024308.15	Tapbp	TAP binding protein [Source:MGI Symbol;Acc:MGI:1201689]	chr17;chr17;chr17;chr17;chr17;chr17;chr17;chr17;chr17;chr17;chr17;chr17;chr17;chr17;chr17;chr17;chr17;chr17;chr17;chr17;chr17;chr17;chr17;chr17;chr17;chr17;chr17;chr17;chr17;chr17;chr17;chr17;chr17;chr17;chr17;chr17;chr17;chr17	33915899;33916186;33919332;33919512;33919613;33919637;33919828;33919871;33919871;33919871;33919871;33919871;33920249;33920249;33920249;33920249;33920527;33920528;33925410;33925410;33925410;33925410;33926008;33926008;33926008;33926008;33926118;33926428;33926428;33926428;33926627;33926627;33926630;33926630;33928140;33928140;33928140;33928140	33915964;33916273;33919724;33919724;33919724;33919724;33920050;33920375;33920050;33919971;33920050;33920050;33920392;33920509;33920509;33920415;33920783;33920587;33925808;33925808;33925808;33925808;33926349;33926197;33926349;33926349;33926517;33926517;33926517;33926517;33926706;33926706;33926706;33926706;33928276;33928276;33929291;33929292	+;+;+;+;+;+;+;+;+;+;+;+;+;+;+;+;+;+;+;+;+;+;+;+;+;+;+;+;+;+;+;+;+;+;+;+;+;+	3628	chr17:33915899-33929292	2899.09	3064.48	3174.09	33297.7	33614.4	33086.9	18189.4	3.44733	0.0544435	63.3193	0	0
71	ENSMUSG00000061232.16	H2-K1	histocompatibility 2, K1, K region [Source:MGI Symbol;Acc:MGI:95904]	chr17;chr17;chr17;chr17;chr17;chr17;chr17;chr17;chr17;chr17;chr17;chr17;chr17;chr17;chr17;chr17;chr17;chr17;chr17;chr17;chr17;chr17;chr17;chr17;chr17;chr17;chr17;chr17;chr17;chr17;chr17;chr17;chr17;chr17;chr17;chr17;chr17;chr17;chr17;chr17;chr17;chr17;chr17;chr17;chr17;chr17;chr17;chr17;chr17;chr17;chr17;chr17;chr17;chr17;chr17;chr17;chr17;chr17;chr17;chr17;chr17;chr17;chr17;chr17;chr17;chr17;chr…	33996017;33996018;33996024;33996033;33996039;33996053;33996106;33996349;33996401;33996457;33996475;33996592;33996616;33996616;33996616;33996616;33996616;33996616;33996616;33996827;33996827;33996827;33996827;33996827;33996827;33996827;33996857;33997038;33997038;33997038;33997038;33997038;33997038;33997038;33997038;33997038;33997038;33997285;33997285;33997285;33997285;33997285;33997285;33997285;339…	33996476;33996859;33996503;33996503;33997157;33996503;33996503;33996654;33996503;33996503;33996503;33996859;33996654;33996654;33996654;33996654;33996674;33996654;33996654;33996859;33996859;33996874;33997157;33996859;33996859;33996859;33996859;33997157;33997157;33997157;33997157;33997157;33997157;33997157;33997157;33997157;33997157;33997560;33997910;33997560;33997560;33997560;33997560;33997755;339…	-;-;-;-;-;-;-;-;-;-;-;-;-;-;-;-;-;-;-;-;-;-;-;-;-;-;-;-;-;-;-;-;-;-;-;-;-;-;-;-;-;-;-;-;-;-;-;-;-;-;-;-;-;-;-;-;-;-;-;-;-;-;-;-;-;-;-;-;-;-;-;-;-;-	2938	chr17:33996017-34000347	969.749	986.848	984.034	65433.3	65813	63458.5	32940.9	6.04073	0.0537361	112.415	0	0
72	ENSMUSG00000037321.17	Tap1	transporter 1, ATP-binding cassette, sub-family B (MDR/TAP) [Source:MGI Symbol;Acc:MGI:98483]	chr17;chr17;chr17;chr17;chr17;chr17;chr17;chr17;chr17;chr17;chr17;chr17;chr17;chr17;chr17;chr17;chr17;chr17;chr17;chr17;chr17;chr17;chr17;chr17;chr17;chr17;chr17;chr17;chr17;chr17;chr17;chr17;chr17;chr17;chr17;chr17;chr17;chr17;chr17;chr17;chr17;chr17;chr17;chr17;chr17;chr17;chr17;chr17;chr17;chr17;chr17;chr17;chr17	34187553;34187728;34187734;34187802;34189178;34189178;34189178;34189178;34189430;34189430;34189430;34189891;34190563;34190563;34190563;34190752;34191329;34191329;34191329;34191329;34192837;34192837;34192837;34192837;34192837;34192942;34193054;34193128;34193128;34193128;34193128;34193158;34193485;34193485;34193485;34193485;34193485;34193485;34193881;34193881;34193881;34193881;34193881;34194844;341…	34188405;34188405;34188405;34188405;34189292;34189292;34190768;34189292;34189560;34189560;34189560;34191526;34190768;34192276;34190768;34190768;34191526;34191526;34191526;34191526;34192965;34192857;34192965;34192965;34192965;34192965;34193316;34193316;34193316;34193316;34193316;34193316;34193658;34193658;34193568;34193658;34193658;34193658;34194043;34194043;34194043;34194043;34194043;34194980;341…	+;+;+;+;+;+;+;+;+;+;+;+;+;+;+;+;+;+;+;+;+;+;+;+;+;+;+;+;+;+;+;+;+;+;+;+;+;+;+;+;+;+;+;+;+;+;+;+;+;+;+;+;+	5476	chr17:34187553-34197225	23.6937	24.2171	37.3094	19043.5	20342.5	18755.8	9704.51	9.29792	0.156887	59.2651	0	0
73	ENSMUSG00000024339.12	Tap2	transporter 2, ATP-binding cassette, sub-family B (MDR/TAP) [Source:MGI Symbol;Acc:MGI:98484]	chr17;chr17;chr17;chr17;chr17;chr17;chr17;chr17;chr17;chr17;chr17;chr17;chr17;chr17;chr17;chr17;chr17;chr17;chr17;chr17;chr17;chr17;chr17;chr17;chr17;chr17;chr17;chr17;chr17;chr17;chr17	34203527;34204080;34204451;34204567;34205100;34205287;34205287;34205287;34205287;34205870;34205870;34207706;34208754;34208754;34208754;34209090;34209090;34209090;34211870;34211870;34212230;34214015;34214015;34214323;34214323;34214646;34214646;34215334;34215334;34215914;34215914	34204623;34204202;34204623;34204623;34205194;34205567;34205368;34205784;34205784;34205984;34205984;34207787;34208884;34208884;34208884;34209220;34209295;34209295;34212358;34212067;34212358;34214203;34214203;34214496;34214496;34214805;34214805;34215470;34215470;34216318;34216321	+;+;+;+;+;+;+;+;+;+;+;+;+;+;+;+;+;+;+;+;+;+;+;+;+;+;+;+;+;+;+	3781	chr17:34203527-34216321	223.398	235.108	283.551	20846.5	21350.1	20855.8	10632.4	6.38896	0.0823789	77.5557	0	0
74	ENSMUSG00000073411.12	H2-D1	histocompatibility 2, D region locus 1 [Source:MGI Symbol;Acc:MGI:95896]	chr17;chr17;chr17;chr17;chr17;chr17;chr17;chr17;chr17;chr17;chr17;chr17;chr17;chr17;chr17;chr17;chr17	35262730;35263096;35263379;35263379;35263839;35263839;35265477;35265784;35265784;35266187;35266187;35266187;35266467;35266482;35266688;35266688;35266866	35263186;35263186;35263648;35263648;35264114;35264114;35266059;35266059;35266059;35266319;35266303;35266303;35266514;35266514;35266726;35267353;35267499	+;+;+;+;+;+;+;+;+;+;+;+;+;+;+;+;+	2579	chr17:35262730-35267499	1133.91	1168.48	1274.11	28456.2	29350.4	28574.6	14993	4.58591	0.0616527	74.3829	0	0
75	ENSMUSG00000035929.11	H2-Q4	histocompatibility 2, Q region locus 4 [Source:MGI Symbol;Acc:MGI:95933]	chr17;chr17;chr17;chr17;chr17;chr17;chr17;chr17;chr17;chr17;chr17	35379617;35379617;35379820;35379820;35380361;35382858;35382858;35383261;35383261;35383995;35383995	35379707;35379707;35380636;35380173;35380636;35383133;35383133;35383376;35383376;35385290;35384674	+;+;+;+;+;+;+;+;+;+;+	2596	chr17:35379617-35385290	152.317	162.457	140.843	13581.5	14537	13297.9	6978.68	6.48147	0.0907568	71.4158	0	0
76	ENSMUSG00000056116.18	H2-T22	histocompatibility 2, T region locus 22 [Source:MGI Symbol;Acc:MGI:95956]	chr17;chr17;chr17;chr17;chr17;chr17;chr17;chr17;chr17;chr17;chr17;chr17;chr17;chr17;chr17;chr17;chr17;chr17;chr17;chr17;chr17;chr17;chr17;chr17;chr17;chr17;chr17;chr17;chr17;chr17;chr17;chr17;chr17;chr17;chr17;chr17;chr17;chr17;chr17;chr17;chr17;chr17;chr17	36037128;36038407;36038409;36038409;36038409;36038985;36038985;36038985;36038985;36039177;36039177;36039177;36039177;36039342;36039342;36039342;36039342;36039342;36040225;36040225;36040225;36040478;36040478;36040478;36040478;36040478;36041449;36041449;36041449;36041449;36041449;36041868;36041868;36041868;36041868;36041868;36042342;36042342;36042342;36042342;36042342;36042570;36042570	36039223;36038776;36038776;36038776;36038776;36039054;36039054;36039054;36039054;36039223;36039223;36039223;36039223;36039374;36039374;36039374;36039374;36039374;36040329;36040329;36040329;36040753;36040753;36040753;36040753;36040753;36041685;36041685;36041685;36041685;36041685;36042128;36042128;36042128;36042112;36042128;36042460;36042705;36042683;36042460;36042500;36042747;36042690	-;-;-;-;-;-;-;-;-;-;-;-;-;-;-;-;-;-;-;-;-;-;-;-;-;-;-;-;-;-;-;-;-;-;-;-;-;-;-;-;-;-;-	3414	chr17:36037128-36042747	500.952	576.166	577.362	11593.2	11864.4	12048.3	6193.4	4.41482	0.0713124	61.9082	0	0
77	ENSMUSG00000090942.1	F830016B08Rik	RIKEN cDNA F830016B08 gene [Source:MGI Symbol;Acc:MGI:3588218]	chr18;chr18	60293380;60299827	60293486;60303016	+;+	3297	chr18:60293380-60303016	61.7728	62.5609	57.8295	44248.8	47769.2	48017.8	23369.7	9.52044	0.117404	81.0916	0	0
78	ENSMUSG00000054072.12	Iigp1	interferon inducible GTPase 1 [Source:MGI Symbol;Acc:MGI:1926259]	chr18;chr18;chr18;chr18;chr18;chr18;chr18;chr18;chr18;chr18;chr18;chr18	60376027;60376028;60376029;60376047;60377447;60377762;60378591;60382612;60382683;60389792;60389792;60389792	60376130;60376130;60376130;60376130;60378676;60377810;60380139;60382794;60382794;60392634;60392100;60392627	+;+;+;+;+;+;+;+;+;+;+;+	5823	chr18:60376027-60392634	3.38481	2.0181	2.7982	146449	156962	147985	75233.9	14.6013	0.315311	46.3075	0	0
79	ENSMUSG00000016496.7	Cd274	CD274 antigen [Source:MGI Symbol;Acc:MGI:1926446]	chr19;chr19;chr19;chr19;chr19;chr19;chr19	29367455;29372454;29373558;29380304;29382476;29384084;29385390	29367506;29372519;29373899;29380588;29382586;29384143;29388095	+;+;+;+;+;+;+	3622	chr19:29367455-29388095	30.4633	26.2352	30.7802	21157.4	21857	23821.9	11154	9.45183	0.156822	60.2712	0	0
80	ENSMUSG00000035783.9	Acta2	actin, alpha 2, smooth muscle, aorta [Source:MGI Symbol;Acc:MGI:87909]	chr19;chr19;chr19;chr19;chr19;chr19;chr19;chr19;chr19;chr19;chr19;chr19;chr19;chr19;chr19;chr19	34241090;34243317;34244912;34245078;34246078;34246078;34246652;34246652;34248424;34248424;34251730;34251730;34252425;34252425;34254070;34255290	34241810;34243498;34245103;34245103;34246239;34246239;34246736;34246736;34248534;34248534;34251858;34251858;34252576;34252576;34254230;34255590	-;-;-;-;-;-;-;-;-;-;-;-;-;-;-;-	2196	chr19:34241090-34255590	70015.7	74942.9	60459.8	6507.61	6062.03	6278.05	37377.7	-3.43466	0.0824094	-41.6781	0	0
81	ENSMUSG00000045932.12	Ifit2	interferon-induced protein with tetratricopeptide repeats 2 [Source:MGI Symbol;Acc:MGI:99449]	chr19;chr19;chr19;chr19;chr19;chr19;chr19	34550694;34550710;34562863;34570219;34570219;34573067;34573067	34551022;34551022;34562955;34570370;34570370;34573192;34576419	+;+;+;+;+;+;+	3927	chr19:34550694-34576419	613.497	591.302	634.259	3942.77	4001.19	4072.53	2309.26	2.70151	0.0671688	40.2197	0	0
82	ENSMUSG00000074896.3	Ifit3	interferon-induced protein with tetratricopeptide repeats 3 [Source:MGI Symbol;Acc:MGI:1101055]	chr19;chr19	34583531;34587061	34583604;34588731	+;+	1745	chr19:34583531-34588731	9.30823	18.1628	8.3946	7644.78	8849.99	8668.49	4199.85	9.22455	0.224206	41.1431	0	0
83	ENSMUSG00000034459.8	Ifit1	interferon-induced protein with tetratricopeptide repeats 1 [Source:MGI Symbol;Acc:MGI:99450]	chr19;chr19	34640871;34647471	34640987;34650009	+;+	2656	chr19:34640871-34650009	14.3855	17.1538	12.1255	7077.32	8591.34	7230.88	3823.87	8.82469	0.21227	41.5729	0	0
84	ENSMUSG00000021831.9	Ero1l	ERO1-like (S. cerevisiae) [Source:MGI Symbol;Acc:MGI:1354385]	chr14;chr14;chr14;chr14;chr14;chr14;chr14;chr14;chr14;chr14;chr14;chr14;chr14;chr14;chr14;chr14;chr14;chr14;chr14;chr14;chr14;chr14;chr14;chr14;chr14;chr14;chr14;chr14;chr14;chr14;chr14;chr14;chr14;chr14;chr14;chr14;chr14;chr14;chr14;chr14	45283087;45287733;45287737;45287976;45287976;45292362;45292362;45292931;45292931;45294304;45294304;45294312;45294511;45294511;45295972;45295972;45298654;45299046;45299046;45299046;45299842;45299842;45299842;45301693;45301693;45301693;45301849;45301849;45301909;45303549;45303549;45305249;45305249;45305249;45306510;45306512;45306512;45306892;45318377;45318703	45286088;45287866;45287866;45288062;45288062;45292431;45292431;45293177;45293177;45294396;45294396;45294440;45294537;45294537;45295983;45295983;45299083;45299083;45299065;45299083;45299962;45299962;45299962;45301739;45301766;45301766;45301922;45301922;45301922;45303587;45303587;45305332;45305301;45305332;45306631;45306631;45306631;45307251;45318572;45318771	-;-;-;-;-;-;-;-;-;-;-;-;-;-;-;-;-;-;-;-;-;-;-;-;-;-;-;-;-;-;-;-;-;-;-;-;-;-;-;-	5285	chr14:45283087-45318771	864.82	1029.23	1110.89	11403.3	13255.2	12124.6	6631.35	3.59803	0.0966158	37.2406	1.50621e-303	5.20286e-301
85	ENSMUSG00000047735.14	Samd9l	sterile alpha motif domain containing 9-like [Source:MGI Symbol;Acc:MGI:1343184]	chr6;chr6;chr6;chr6	3372257;3376950;3384910;3399268	3377281;3377281;3385006;3399572	-;-;-;-	5427	chr6:3372257-3399572	378.253	388.483	471.963	4996.29	5833.51	5290.73	2893.21	3.68457	0.0992803	37.1129	1.74275e-301	5.94914e-299
86	ENSMUSG00000057123.14	Gja5	gap junction protein, alpha 5 [Source:MGI Symbol;Acc:MGI:95716]	chr3;chr3;chr3;chr3;chr3;chr3;chr3;chr3;chr3	96904693;96972074;97032416;97032416;97037722;97050596;97050596;97050596;97075647	96905389;96972186;97032485;97032485;97037778;97053634;97050873;97051683;97077416	+;+;+;+;+;+;+;+;+	5746	chr3:96904693-97077416	5823.57	5509.4	6564.58	270.161	212.94	314.477	3115.85	-4.45637	0.120231	-37.0652	1.0224e-300	3.44952e-298
87	ENSMUSG00000022587.14	Ly6e	lymphocyte antigen 6 complex, locus E [Source:MGI Symbol;Acc:MGI:106651]	chr15;chr15;chr15;chr15;chr15;chr15;chr15;chr15;chr15;chr15;chr15;chr15;chr15;chr15;chr15;chr15;chr15;chr15;chr15;chr15;chr15;chr15;chr15;chr15;chr15;chr15;chr15;chr15;chr15;chr15;chr15;chr15;chr15;chr15;chr15;chr15;chr15;chr15;chr15;chr15;chr15;chr15;chr15;chr15;chr15;chr15;chr15;chr15;chr15;chr15;chr15;chr15;chr15;chr15;chr15;chr15;chr15;chr15;chr15;chr15;chr15;chr15;chr15;chr15;chr15	74955051;74955051;74955071;74955106;74955142;74955164;74955178;74955186;74955241;74955260;74955483;74955483;74955567;74955567;74955608;74955653;74955666;74955668;74955672;74955683;74956555;74957415;74957415;74957777;74957777;74957777;74957777;74957777;74957777;74957777;74957777;74957777;74957780;74957780;74957780;74957780;74957780;74957780;74958269;74958269;74958269;74958269;74958269;74958269;749…	74955335;74955335;74955717;74955335;74955717;74955335;74955717;74955335;74955335;74955335;74955717;74955717;74955717;74955717;74955717;74955717;74955717;74955717;74955717;74956497;74956713;74957463;74957463;74957877;74958388;74957877;74957877;74957877;74957877;74957877;74957877;74957877;74957877;74957877;74957877;74957877;74957877;74957877;74958388;74958388;74959331;74958388;74958388;74958388;749…	+;+;+;+;+;+;+;+;+;+;+;+;+;+;+;+;+;+;+;+;+;+;+;+;+;+;+;+;+;+;+;+;+;+;+;+;+;+;+;+;+;+;+;+;+;+;+;+;+;+;+;+;+;+;+;+;+;+;+;+;+;+;+;+;+	3784	chr15:74955051-74959905	4554.27	5224.85	4317.62	32492.8	34205.4	32719.2	18919	2.81028	0.0766567	36.6606	3.09905e-294	1.03359e-291
88	ENSMUSG00000022103.10	Gfra2	glial cell line derived neurotrophic factor family receptor alpha 2 [Source:MGI Symbol;Acc:MGI:1195462]	chr14;chr14;chr14;chr14;chr14;chr14;chr14;chr14;chr14;chr14;chr14;chr14;chr14;chr14;chr14;chr14;chr14;chr14;chr14;chr14;chr14;chr14;chr14	70890120;70890528;70895772;70901489;70925718;70925718;70941886;70966207;70966207;70966207;70966997;70966997;70966997;70968244;70968244;70968244;70977256;70977256;70977256;70978374;70978374;70978374;70978922	70890894;70890894;70896086;70901572;70926072;70926072;70941952;70966316;70966316;70966316;70967137;70967137;70967137;70968416;70968416;70968416;70977309;70977309;70977309;70978496;70978406;70979838;70979823	+;+;+;+;+;+;+;+;+;+;+;+;+;+;+;+;+;+;+;+;+;+;+	3539	chr14:70890120-70979838	92.2361	102.923	81.1478	1784.87	1711.83	1839.85	935.476	4.24603	0.116006	36.6019	2.6677e-293	8.79615e-291
89	ENSMUSG00000022575.5	Gsdmd	gasdermin D [Source:MGI Symbol;Acc:MGI:1916396]	chr15;chr15;chr15;chr15;chr15;chr15;chr15;chr15;chr15;chr15;chr15;chr15;chr15;chr15;chr15;chr15;chr15;chr15;chr15;chr15;chr15;chr15;chr15;chr15;chr15;chr15;chr15;chr15;chr15;chr15	75862327;75862339;75862364;75862379;75863309;75863405;75863405;75863405;75864244;75864355;75864694;75864949;75864949;75865423;75865423;75865423;75865760;75865760;75865760;75866087;75866087;75866087;75866296;75866296;75866296;75866546;75866590;75866790;75866997;75866997	75862481;75862481;75862481;75862481;75863580;75863628;75863692;75863628;75864436;75864436;75865117;75865117;75865117;75865525;75865525;75865525;75865810;75865810;75865810;75866176;75866176;75866176;75866542;75866371;75866471;75866690;75866863;75866863;75867399;75867408	+;+;+;+;+;+;+;+;+;+;+;+;+;+;+;+;+;+;+;+;+;+;+;+;+;+;+;+;+;+	2377	chr15:75862327-75867408	692.194	708.351	651.048	4330.5	4411.49	4065.22	2476.47	2.63564	0.0720116	36.6002	2.84127e-293	9.26317e-291
90	ENSMUSG00000020572.8	Nampt	nicotinamide phosphoribosyltransferase [Source:MGI Symbol;Acc:MGI:1929865]	chr12;chr12;chr12;chr12;chr12;chr12;chr12;chr12;chr12;chr12;chr12;chr12;chr12;chr12;chr12;chr12;chr12;chr12;chr12;chr12;chr12	32819545;32820335;32820801;32830167;32830167;32830167;32833032;32833032;32833032;32834902;32834902;32834902;32838299;32838299;32839151;32839151;32840925;32842685;32846706;32848617;32850423	32819962;32820626;32820909;32830253;32830323;32830323;32833135;32833135;32833135;32835012;32835030;32835030;32838457;32838457;32839287;32839207;32841150;32842804;32846846;32848751;32853349	+;+;+;+;+;+;+;+;+;+;+;+;+;+;+;+;+;+;+;+;+	5054	chr12:32819545-32853349	1216.84	1325.89	1472.79	10383.7	11426	10181.3	6001.1	2.9842	0.083782	35.6186	7.20926e-278	2.32427e-275
91	ENSMUSG00000009418.16	Nav1	neuron navigator 1 [Source:MGI Symbol;Acc:MGI:2183683]	chr1;chr1;chr1;chr1;chr1;chr1;chr1;chr1;chr1;chr1;chr1;chr1;chr1;chr1;chr1;chr1;chr1;chr1;chr1;chr1;chr1;chr1;chr1;chr1;chr1;chr1;chr1;chr1;chr1;chr1;chr1;chr1;chr1;chr1;chr1;chr1;chr1;chr1;chr1;chr1;chr1;chr1;chr1;chr1;chr1;chr1;chr1;chr1;chr1;chr1;chr1;chr1;chr1;chr1;chr1;chr1;chr1;chr1;chr1;chr1;chr1;chr1;chr1;chr1;chr1;chr1;chr1;chr1;chr1;chr1;chr1;chr1;chr1;chr1;chr1;chr1;chr1;chr1;chr1;chr1…	135434580;135434580;135438848;135443634;135443634;135443634;135448931;135448931;135448931;135449895;135449895;135449895;135450570;135450570;135450570;135450786;135450786;135450786;135452172;135452172;135452172;135452375;135452805;135452805;135452805;135452805;135453193;135453193;135453193;135453193;135454045;135454045;135454045;135454434;135454434;135454434;135454691;135454691;135454691;135455134…	135441779;135441779;135441779;135443831;135443831;135443831;135449049;135449049;135449049;135450091;135450091;135450091;135450641;135450641;135450641;135450940;135450940;135450940;135452407;135452407;135452407;135452407;135452964;135452964;135452964;135452964;135453907;135453288;135453288;135453288;135454142;135454142;135454142;135454602;135454602;135454602;135454883;135454883;135454883;135455330…	-;-;-;-;-;-;-;-;-;-;-;-;-;-;-;-;-;-;-;-;-;-;-;-;-;-;-;-;-;-;-;-;-;-;-;-;-;-;-;-;-;-;-;-;-;-;-;-;-;-;-;-;-;-;-;-;-;-;-;-;-;-;-;-;-;-;-;-;-;-;-;-;-;-;-;-;-;-;-;-;-;-;-;-;-;-;-;-;-;-;-;-;-;-;-;-;-;-;-;-;-;-;-;-;-;-;-;-;-;-;-;-;-;-;-;-;-;-;-;-;-;-;-;-;-;-;-;-;-;-;-;-;-	18814	chr1:135434580-135688105	7470.28	7530.52	7816.31	1905.83	1855.17	1803.28	4730.23	-2.03279	0.0572106	-35.5318	1.58845e-276	5.06488e-274
92	ENSMUSG00000020826.9	Nos2	nitric oxide synthase 2, inducible [Source:MGI Symbol;Acc:MGI:97361]	chr11;chr11;chr11;chr11;chr11;chr11;chr11;chr11;chr11;chr11;chr11;chr11;chr11;chr11;chr11;chr11;chr11;chr11;chr11;chr11;chr11;chr11;chr11;chr11;chr11;chr11;chr11;chr11;chr11;chr11;chr11;chr11;chr11;chr11;chr11;chr11;chr11;chr11;chr11;chr11;chr11;chr11;chr11;chr11;chr11;chr11;chr11;chr11;chr11;chr11;chr11;chr11;chr11;chr11;chr11;chr11;chr11;chr11;chr11	78920787;78922222;78924740;78925176;78928574;78928574;78928574;78929751;78929751;78929751;78931580;78931580;78931580;78935352;78935352;78935352;78936403;78936403;78936403;78937561;78937561;78937800;78937800;78939979;78939979;78940248;78940248;78944660;78944660;78945232;78945232;78945639;78945639;78945869;78945869;78947847;78947847;78948213;78948213;78949083;78949083;78949614;78949614;78949956;789…	78920995;78922377;78924855;78925306;78928643;78928643;78928643;78929870;78929870;78929870;78931728;78931728;78931728;78935514;78935514;78935514;78936494;78936432;78936494;78937702;78937702;78937939;78937939;78940153;78940153;78940349;78940349;78944854;78944854;78945314;78945314;78945783;78945783;78945973;78945973;78947896;78947896;78948387;78948387;78949215;78949215;78949692;78949692;78950137;789…	+;+;+;+;+;+;+;+;+;+;+;+;+;+;+;+;+;+;+;+;+;+;+;+;+;+;+;+;+;+;+;+;+;+;+;+;+;+;+;+;+;+;+;+;+;+;+;+;+;+;+;+;+;+;+;+;+;+;+	4439	chr11:78920787-78960254	0.846203	0	0	62393.7	62381	62007.3	31130.5	14.1481	0.399722	35.3948	2.04952e-274	6.46402e-272
93	ENSMUSG00000049521.2	Cdc42ep1	CDC42 effector protein (Rho GTPase binding) 1 [Source:MGI Symbol;Acc:MGI:1929763]	chr15;chr15;chr15	78842624;78847095;78849165	78842725;78847819;78850897	+;+;+	2560	chr15:78842624-78850897	4205.63	3906.02	3958.52	678.23	720.879	662.386	2355.28	-2.54311	0.0725894	-35.0341	6.79818e-269	2.12103e-266
94	ENSMUSG00000031659.13	Adcy7	adenylate cyclase 7 [Source:MGI Symbol;Acc:MGI:102891]	chr8;chr8;chr8;chr8;chr8;chr8;chr8;chr8;chr8;chr8;chr8;chr8;chr8;chr8;chr8;chr8;chr8;chr8;chr8;chr8;chr8;chr8;chr8;chr8;chr8;chr8;chr8;chr8;chr8;chr8;chr8;chr8;chr8;chr8;chr8;chr8;chr8;chr8;chr8;chr8;chr8;chr8;chr8;chr8;chr8;chr8;chr8;chr8;chr8;chr8;chr8;chr8;chr8;chr8;chr8;chr8;chr8;chr8;chr8;chr8;chr8;chr8;chr8;chr8;chr8;chr8;chr8;chr8;chr8;chr8;chr8;chr8;chr8;chr8;chr8;chr8;chr8;chr8;chr8;chr8…	88272403;88282992;88289147;88294235;88295027;88295027;88295027;88295027;88295572;88295572;88295572;88295572;88300379;88306350;88306350;88306350;88306350;88306350;88308641;88308641;88308641;88308641;88309692;88309692;88309692;88309692;88310534;88310534;88310534;88310534;88310999;88310999;88310999;88310999;88312200;88312200;88312200;88312200;88312257;88314089;88314089;88314089;88314089;88314089;883…	88272613;88283018;88289188;88294262;88295134;88295134;88295134;88295134;88295679;88295679;88295679;88295679;88300510;88307153;88306770;88306770;88306770;88306770;88308844;88308844;88308844;88308844;88309859;88309859;88309859;88309859;88310683;88310683;88310683;88310683;88311147;88311147;88311147;88311147;88312311;88312311;88312311;88312311;88312311;88314216;88314216;88314216;88314216;88314216;883…	+;+;+;+;+;+;+;+;+;+;+;+;+;+;+;+;+;+;+;+;+;+;+;+;+;+;+;+;+;+;+;+;+;+;+;+;+;+;+;+;+;+;+;+;+;+;+;+;+;+;+;+;+;+;+;+;+;+;+;+;+;+;+;+;+;+;+;+;+;+;+;+;+;+;+;+;+;+;+;+;+;+;+;+;+;+;+;+;+;+;+;+;+;+;+;+;+;+;+;+;+;+;+;+;+;+;+;+;+;+;+;+;+;+;+;+;+;+;+;+;+;+;+;+;+;+;+;+;+;+;+;+;+	6733	chr8:88272403-88329962	13689	14352.7	14955.5	3637.57	3553.5	3615.96	8967.37	-1.9891	0.0569512	-34.9263	2.96775e-267	9.16087e-265
95	ENSMUSG00000031503.13	Col4a2	collagen, type IV, alpha 2 [Source:MGI Symbol;Acc:MGI:88455]	chr8;chr8;chr8;chr8;chr8;chr8;chr8;chr8;chr8;chr8;chr8;chr8;chr8;chr8;chr8;chr8;chr8;chr8;chr8;chr8;chr8;chr8;chr8;chr8;chr8;chr8;chr8;chr8;chr8;chr8;chr8;chr8;chr8;chr8;chr8;chr8;chr8;chr8;chr8;chr8;chr8;chr8;chr8;chr8;chr8;chr8;chr8;chr8;chr8;chr8;chr8;chr8;chr8;chr8;chr8;chr8;chr8;chr8;chr8;chr8;chr8;chr8;chr8;chr8;chr8	11312805;11313419;11313630;11354277;11398662;11399704;11401148;11402163;11402984;11403342;11404908;11404964;11406813;11406813;11408052;11408052;11408882;11408882;11409422;11409422;11410055;11410055;11413979;11413979;11414742;11414742;11415364;11415364;11415926;11415926;11420577;11420577;11421168;11421168;11423552;11423717;11425339;11425929;11427007;11427553;11429307;11431240;11433654;11434628;114…	11313114;11313507;11313684;11354357;11398796;11399748;11401264;11402234;11403019;11403404;11404999;11404999;11406854;11406854;11408144;11408144;11408917;11408917;11409472;11409472;11410099;11410099;11414032;11414032;11414808;11414808;11415474;11415474;11416075;11416075;11420669;11420669;11421254;11421322;11423624;11423823;11425540;11425988;11427063;11427660;11429528;11431401;11433824;11434771;114…	+;+;+;+;+;+;+;+;+;+;+;+;+;+;+;+;+;+;+;+;+;+;+;+;+;+;+;+;+;+;+;+;+;+;+;+;+;+;+;+;+;+;+;+;+;+;+;+;+;+;+;+;+;+;+;+;+;+;+;+;+;+;+;+;+	6619	chr8:11312805-11449287	10030.9	11082.4	10590.3	2265.29	2311.18	2158.5	6406.41	-2.23033	0.0639455	-34.8786	1.56979e-266	4.79464e-264
96	ENSMUSG00000090272.9	Mndal	myeloid nuclear differentiation antigen like [Source:MGI Symbol;Acc:MGI:3780953]	chr1;chr1;chr1;chr1;chr1;chr1;chr1;chr1;chr1;chr1;chr1;chr1;chr1;chr1;chr1;chr1;chr1;chr1;chr1;chr1;chr1;chr1;chr1;chr1;chr1;chr1;chr1;chr1;chr1;chr1;chr1;chr1;chr1;chr1;chr1;chr1;chr1;chr1;chr1;chr1;chr1;chr1;chr1;chr1;chr1;chr1;chr1;chr1	173849126;173850863;173857220;173857220;173857412;173857490;173860176;173860176;173860176;173860176;173862461;173862461;173862461;173862461;173862559;173865399;173865399;173865399;173868200;173868200;173871378;173871378;173871378;173871378;173871482;173872852;173872852;173872852;173872852;173872878;173874351;173874351;173874351;173874351;173874351;173875318;173875576;173875576;173875576;173879925…	173849266;173850906;173857510;173857510;173857510;173857510;173860364;173860364;173860364;173860364;173862883;173862883;173862883;173862499;173862883;173865557;173865557;173865557;173868319;173868760;173871545;173871545;173871545;173871545;173871545;173873019;173873010;173873019;173873019;173873019;173874472;173874472;173874472;173874472;173874472;173875860;173875860;173875860;173875860;173879990…	-;-;-;-;-;-;-;-;-;-;-;-;-;-;-;-;-;-;-;-;-;-;-;-;-;-;-;-;-;-;-;-;-;-;-;-;-;-;-;-;-;-;-;-;-;-;-;-	3591	chr1:173849126-173880881	18.6165	21.19	24.2511	2738.92	3165.01	2381.04	1391.5	6.87816	0.197862	34.7624	9.01006e-265	2.72329e-262
97	ENSMUSG00000068606.6	Gm4841	predicted gene 4841 [Source:MGI Symbol;Acc:MGI:3643814]	chr18;chr18	60268305;60273169	60271039;60273272	-;-	2839	chr18:60268305-60273272	0	0	0	62269.4	66363.5	66070.4	32450.6	14.3223	0.413744	34.6163	1.43892e-262	4.30431e-260
98	ENSMUSG00000021815.4	Mss51	MSS51 mitochondrial translational activator [Source:MGI Symbol;Acc:MGI:1922093]	chr14;chr14;chr14;chr14;chr14;chr14;chr14	20482867;20483550;20484635;20486147;20487025;20487444;20496635	20483241;20483643;20485201;20486271;20487180;20487685;20496901	-;-;-;-;-;-;-	1826	chr14:20482867-20496901	1931.88	1834.45	2071.6	75.7356	58.1689	45.97	1002.97	-4.97596	0.143859	-34.5892	3.67702e-262	1.0887e-259
99	ENSMUSG00000018893.15	Mb	myoglobin [Source:MGI Symbol;Acc:MGI:96922]	chr15;chr15;chr15;chr15;chr15;chr15;chr15;chr15;chr15;chr15;chr15;chr15;chr15;chr15;chr15;chr15;chr15;chr15;chr15;chr15;chr15;chr15	77015487;77015491;77015608;77015817;77015905;77017576;77017576;77017576;77017576;77017576;77017645;77021887;77022489;77022489;77022489;77022489;77022489;77022672;77026052;77039770;77050525;77050525	77016072;77016072;77016072;77016072;77016072;77017798;77017798;77017798;77017798;77017798;77017798;77021963;77022591;77022591;77022591;77022787;77022591;77022727;77026125;77039856;77050569;77050670	-;-;-;-;-;-;-;-;-;-;-;-;-;-;-;-;-;-;-;-;-;-	1492	chr15:77015487-77050670	24664.3	23340.3	24141	6557.35	6026.72	6287.45	15169.5	-1.93189	0.0560666	-34.457	3.53646e-260	1.0365e-257
100	ENSMUSG00000040296.15	Ddx58	DEAD (Asp-Glu-Ala-Asp) box polypeptide 58 [Source:MGI Symbol;Acc:MGI:2442858]	chr4;chr4;chr4;chr4;chr4;chr4;chr4;chr4;chr4;chr4;chr4;chr4;chr4;chr4;chr4;chr4;chr4;chr4;chr4;chr4;chr4;chr4;chr4;chr4;chr4;chr4;chr4;chr4;chr4;chr4;chr4;chr4;chr4;chr4;chr4;chr4;chr4;chr4;chr4;chr4;chr4;chr4;chr4;chr4;chr4;chr4;chr4;chr4;chr4;chr4;chr4;chr4;chr4;chr4;chr4;chr4;chr4;chr4;chr4;chr4;chr4;chr4;chr4;chr4;chr4;chr4;chr4;chr4;chr4;chr4;chr4;chr4	40203773;40203777;40204849;40208185;40208451;40208451;40208451;40208771;40208771;40208771;40208771;40208853;40209879;40209879;40209879;40209879;40211550;40211550;40211550;40211550;40213731;40213731;40213731;40213731;40216355;40216355;40216355;40217330;40217330;40217330;40220399;40220399;40220399;40222035;40222035;40223431;40223798;40223798;40223876;40225040;40225040;40225040;40225040;40225598;402…	40204065;40206106;40206106;40208594;40208594;40208594;40208543;40208922;40208795;40208922;40208922;40208922;40210049;40210049;40210049;40210049;40211640;40211640;40211640;40211640;40213879;40214072;40213879;40213879;40216490;40216490;40216490;40217487;40217487;40217487;40220503;40220503;40220600;40222197;40222197;40224056;40224056;40224056;40224056;40225193;40225193;40225193;40225193;40225705;402…	-;-;-;-;-;-;-;-;-;-;-;-;-;-;-;-;-;-;-;-;-;-;-;-;-;-;-;-;-;-;-;-;-;-;-;-;-;-;-;-;-;-;-;-;-;-;-;-;-;-;-;-;-;-;-;-;-;-;-;-;-;-;-;-;-;-;-;-;-;-;-;-	7050	chr4:40203773-40239828	430.717	501.497	466.367	4121.38	4566.26	3880.29	2327.75	3.15649	0.091667	34.4343	7.72909e-260	2.24267e-257
101	ENSMUSG00000037206.15	Islr	immunoglobulin superfamily containing leucine-rich repeat [Source:MGI Symbol;Acc:MGI:1349645]	chr9;chr9;chr9;chr9;chr9;chr9;chr9;chr9	58156268;58156274;58157773;58158427;58158962;58189894;58201280;58204219	58158230;58158230;58158230;58158545;58159221;58190056;58201372;58204306	-;-;-;-;-;-;-;-	2686	chr9:58156268-58204306	3469.43	3748.61	3958.52	133.385	91.4083	165.074	1927.74	-4.79468	0.140461	-34.1352	2.21378e-255	6.35991e-253
102	ENSMUSG00000029298.15	Gbp9	guanylate-binding protein 9 [Source:MGI Symbol;Acc:MGI:3605620]	chr5;chr5;chr5;chr5;chr5;chr5;chr5;chr5;chr5;chr5;chr5;chr5;chr5;chr5;chr5;chr5;chr5;chr5;chr5;chr5;chr5;chr5;chr5;chr5;chr5;chr5;chr5;chr5;chr5;chr5;chr5;chr5;chr5;chr5;chr5;chr5;chr5	105077630;105077631;105079298;105080136;105080623;105081130;105081130;105081130;105081130;105081651;105081651;105081651;105081651;105082704;105082704;105082704;105082704;105083573;105083573;105084920;105084920;105084920;105094071;105094071;105094071;105094450;105094450;105094450;105103769;105103769;105103769;105105664;105105664;105105664;105110205;105110205;105139480	105080264;105080264;105080264;105080264;105080691;105081323;105081323;105081323;105081323;105081753;105081753;105081753;105081753;105082910;105082763;105083853;105082910;105083853;105083853;105085165;105085165;105085165;105094267;105094267;105094267;105094559;105094559;105094559;105103896;105103896;105103896;105105871;105105871;105105871;105110277;105110276;105139539	-;-;-;-;-;-;-;-;-;-;-;-;-;-;-;-;-;-;-;-;-;-;-;-;-;-;-;-;-;-;-;-;-;-;-;-;-	5173	chr5:105077630-105139539	4.23102	6.05428	3.73094	7803.03	7659.6	8222.37	3949.84	10.1534	0.29801	34.0706	2.00821e-254	5.71276e-252
103	ENSMUSG00000079363.7	Gbp4	guanylate binding protein 4 [Source:MGI Symbol;Acc:MGI:97072]	chr5;chr5;chr5;chr5;chr5;chr5;chr5;chr5;chr5;chr5;chr5;chr5;chr5;chr5;chr5;chr5;chr5;chr5;chr5;chr5;chr5;chr5;chr5;chr5;chr5;chr5;chr5;chr5;chr5;chr5;chr5;chr5;chr5;chr5;chr5;chr5;chr5;chr5;chr5;chr5	105115767;105115767;105119378;105119378;105119899;105119899;105120909;105120909;105121791;105121791;105122875;105122875;105122909;105122973;105125135;105125135;105125135;105125135;105125226;105125517;105125517;105125517;105125517;105125517;105133953;105135067;105135067;105135067;105135067;105135067;105136810;105136810;105136839;105138719;105139480;105139480;105139480;105139480;105139480;105139480	105118499;105118499;105119571;105119571;105120001;105120001;105121115;105121115;105122071;105122071;105123120;105123120;105123120;105123120;105125331;105125331;105125331;105125331;105125331;105125626;105125750;105125626;105125626;105125626;105137045;105135190;105135190;105135190;105135190;105135190;105137045;105137045;105137045;105138817;105139540;105139551;105139544;105139545;105139586;105139586	-;-;-;-;-;-;-;-;-;-;-;-;-;-;-;-;-;-;-;-;-;-;-;-;-;-;-;-;-;-;-;-;-;-;-;-;-;-;-;-	7494	chr5:105115767-105139586	0.846203	2.0181	0.932734	28596.4	31157.8	25536.4	14215.7	12.7468	0.375898	33.9103	4.69243e-252	1.3219e-249
104	ENSMUSG00000028954.11	Nub1	negative regulator of ubiquitin-like proteins 1 [Source:MGI Symbol;Acc:MGI:1889001]	chr5;chr5;chr5;chr5;chr5;chr5;chr5;chr5;chr5;chr5;chr5;chr5;chr5;chr5;chr5;chr5;chr5;chr5;chr5;chr5;chr5;chr5;chr5;chr5;chr5;chr5;chr5;chr5;chr5;chr5;chr5;chr5;chr5;chr5;chr5;chr5;chr5;chr5;chr5;chr5;chr5;chr5;chr5;chr5	24685532;24685824;24685987;24689380;24689380;24689393;24692807;24692807;24692807;24694700;24694700;24694700;24695520;24695520;24697005;24697005;24697005;24697332;24697332;24697332;24698665;24698665;24698665;24701350;24701350;24701350;24702377;24702377;24702377;24703419;24703419;24703419;24706438;24706438;24706438;24707768;24707768;24707768;24708683;24708683;24708683;24708989;24708989;24708989	24686022;24686022;24686022;24689510;24689510;24689510;24692974;24692974;24692974;24695590;24694761;24694761;24695590;24695590;24697187;24697187;24697187;24697423;24697423;24697423;24698771;24698771;24698771;24701533;24701533;24701533;24702484;24702484;24702484;24703571;24703571;24703571;24706584;24706584;24706584;24707863;24707863;24707863;24708860;24708860;24708860;24710376;24710378;24710376	+;+;+;+;+;+;+;+;+;+;+;+;+;+;+;+;+;+;+;+;+;+;+;+;+;+;+;+;+;+;+;+;+;+;+;+;+;+;+;+;+;+;+;+	4319	chr5:24685532-24710378	3500.74	3551.85	3610.61	11069.8	10961.7	11073.6	7294.72	1.63263	0.0484126	33.7231	2.64708e-249	7.38535e-247
105	ENSMUSG00000082292.3	Gm12250	predicted gene 12250 [Source:MGI Symbol;Acc:MGI:3649299]	chr11	58187739	58189012	+	1274	chr11:58187739-58189012	3.38481	2.0181	1.86547	14051.8	14800.9	16623.4	7580.55	11.536	0.343562	33.5777	3.55556e-247	9.82553e-245
106	ENSMUSG00000024338.15	Psmb8	proteasome (prosome, macropain) subunit, beta type 8 (large multifunctional peptidase 7) [Source:MGI Symbol;Acc:MGI:1346527]	chr17;chr17;chr17;chr17;chr17;chr17;chr17;chr17;chr17;chr17;chr17;chr17;chr17;chr17;chr17;chr17;chr17;chr17;chr17;chr17;chr17;chr17;chr17;chr17;chr17;chr17;chr17;chr17;chr17;chr17;chr17;chr17;chr17;chr17	34197721;34197790;34198370;34198370;34198370;34198377;34198609;34199233;34199233;34199233;34199233;34199233;34199354;34199571;34199571;34199571;34199571;34199571;34199571;34200141;34200141;34200141;34200141;34200141;34200141;34200711;34200711;34200711;34201178;34201178;34201178;34201178;34201178;34201178	34197761;34198545;34198545;34198545;34198545;34198545;34199380;34199380;34199682;34199380;34199380;34199380;34199380;34199682;34200221;34199682;34199682;34199682;34199682;34200270;34200915;34200270;34200270;34200915;34200270;34200915;34200915;34200915;34201425;34201266;34201450;34201450;34201454;34201205	+;+;+;+;+;+;+;+;+;+;+;+;+;+;+;+;+;+;+;+;+;+;+;+;+;+;+;+;+;+;+;+;+;+	3381	chr17:34197721-34201454	6.76962	2.0181	1.86547	9067.93	8978.79	9330.87	4564.71	10.5543	0.314767	33.5304	1.73811e-246	4.75784e-244
107	ENSMUSG00000038463.8	Olfml2b	olfactomedin-like 2B [Source:MGI Symbol;Acc:MGI:2443310]	chr1;chr1;chr1;chr1;chr1;chr1;chr1;chr1	170644532;170647682;170649736;170662359;170666572;170668751;170681037;170681724	170645095;170647945;170649843;170662535;170666797;170669263;170681213;170682789	+;+;+;+;+;+;+;+	3095	chr1:170644532-170682789	4217.48	4850.49	4802.65	674.838	695.95	719.849	2660.21	-2.72041	0.0819075	-33.2132	6.93505e-242	1.88063e-239
108	ENSMUSG00000025492.6	Ifitm3	interferon induced transmembrane protein 3 [Source:MGI Symbol;Acc:MGI:1913391]	chr7;chr7	141009586;141010397	141009889;141010770	-;-	678	chr7:141009586-141010770	3690.29	3632.57	4200.1	18400.4	18792.7	18349.4	11177.6	2.26385	0.0684339	33.0808	5.61284e-240	1.50798e-237
109	ENSMUSG00000067203.8	H2-K2	histocompatibility 2, K region locus 2 [Source:MGI Symbol;Acc:MGI:95906]	chr17;chr17;chr17;chr17;chr17;chr17;chr17;chr17;chr17;chr17;chr17	33974659;33975076;33975480;33975497;33975741;33975741;33977771;33977871;33978254;33978727;33978727	33975079;33975108;33975613;33975613;33976015;33976015;33978046;33978523;33978523;33978790;33978827	-;-;-;-;-;-;-;-;-;-;-	1713	chr17:33974659-33978827	78.6969	60.5428	81.1478	1908.09	2215.61	1753.13	1016.2	4.6834	0.142453	32.8769	4.69732e-237	1.25043e-234
110	ENSMUSG00000001870.16	Ltbp1	latent transforming growth factor beta binding protein 1 [Source:MGI Symbol;Acc:MGI:109151]	chr17;chr17;chr17;chr17;chr17;chr17;chr17;chr17;chr17;chr17;chr17;chr17;chr17;chr17;chr17;chr17;chr17;chr17;chr17;chr17;chr17;chr17;chr17;chr17;chr17;chr17;chr17;chr17;chr17;chr17;chr17;chr17;chr17;chr17;chr17;chr17;chr17;chr17;chr17;chr17;chr17;chr17;chr17;chr17;chr17;chr17;chr17;chr17;chr17;chr17;chr17;chr17;chr17;chr17;chr17;chr17;chr17;chr17;chr17;chr17;chr17;chr17;chr17;chr17;chr17;chr17;chr…	75005568;75005568;75005818;75006294;75007331;75007331;75007331;75007331;75008420;75047579;75065911;75065911;75151265;75151265;75178810;75178810;75178911;75179037;75179037;75225156;75225156;75225156;75225156;75225156;75226967;75226967;75226967;75226967;75226967;75243728;75248894;75248894;75248894;75248894;75248894;75252344;75252344;75252344;75252344;75252344;75266488;75266488;75266488;75266488;752…	75006361;75006361;75006361;75006361;75007401;75007401;75007401;75007401;75008799;75047786;75066202;75066202;75151434;75151434;75179204;75179204;75179204;75179204;75179204;75225380;75225380;75225380;75225380;75225380;75227241;75227241;75227241;75227241;75227241;75243730;75248996;75248996;75248996;75248996;75248996;75252415;75252415;75252415;75252415;75252415;75266610;75266610;75266610;75266610;752…	+;+;+;+;+;+;+;+;+;+;+;+;+;+;+;+;+;+;+;+;+;+;+;+;+;+;+;+;+;+;+;+;+;+;+;+;+;+;+;+;+;+;+;+;+;+;+;+;+;+;+;+;+;+;+;+;+;+;+;+;+;+;+;+;+;+;+;+;+;+;+;+;+;+;+;+;+;+;+;+;+;+;+;+;+;+;+;+;+;+;+;+;+;+;+;+;+;+;+;+;+;+;+;+;+;+;+;+;+;+;+;+;+;+;+;+;+;+;+;+;+;+;+;+;+;+;+;+;+;+;+;+;+;+;+;+;+;+;+;+;+;+;+;+;+;+;+;+;+;+;+;+;+;+;+;+;+;+;+;+;+;+;+;+	10691	chr17:75005568-75392512	6987.95	7325.68	7499.18	1801.83	1795.97	1892.09	4550.45	-1.98653	0.0605888	-32.7871	8.99002e-236	2.3714e-233
111	ENSMUSG00000097415.2	AU020206	expressed sequence AU020206 [Source:MGI Symbol;Acc:MGI:2142134]	chr7;chr7;chr7;chr7	75769038;75769762;75780625;75782052	75772046;75770237;75780756;75782099	-;-;-;-	3189	chr7:75769038-75782099	770.045	791.093	743.389	4727.26	4866.45	4231.33	2688.26	2.5771	0.0786485	32.7673	1.72145e-235	4.49995e-233
112	ENSMUSG00000057137.9	Tmem140	transmembrane protein 140 [Source:MGI Symbol;Acc:MGI:1915737]	chr6;chr6;chr6;chr6;chr6;chr6;chr6;chr6;chr6;chr6;chr6;chr6;chr6	34863146;34863146;34863262;34867020;34867052;34868515;34868515;34868515;34872528;34872528;34872528;34872714;34873380	34863340;34863340;34863340;34867069;34867185;34868825;34871587;34868822;34872738;34874946;34872613;34872963;34873555	+;+;+;+;+;+;+;+;+;+;+;+;+	5853	chr6:34863146-34874946	3136.88	3012.01	3546.25	16035.6	16721.5	16463.5	9819.3	2.33799	0.0713794	32.7544	2.62501e-235	6.80064e-233
113	ENSMUSG00000058135.12	Gstm1	glutathione S-transferase, mu 1 [Source:MGI Symbol;Acc:MGI:95860]	chr3;chr3;chr3;chr3;chr3;chr3;chr3;chr3;chr3;chr3;chr3;chr3;chr3;chr3;chr3;chr3;chr3;chr3;chr3;chr3;chr3;chr3;chr3	108012255;108012261;108012391;108012627;108013238;108014753;108014753;108014753;108014945;108014945;108014945;108016328;108016328;108016328;108016519;108016519;108016519;108016884;108016884;108017351;108017351;108017740;108017740	108012778;108012778;108012778;108012778;108013316;108014863;108014863;108014863;108015145;108015118;108015040;108016428;108016428;108016428;108016600;108016600;108016600;108016948;108016948;108017426;108017426;108017806;108017973	-;-;-;-;-;-;-;-;-;-;-;-;-;-;-;-;-;-;-;-;-;-;-	1473	chr3:108012255-108017973	822.51	832.464	910.348	4054.68	4077.02	4232.38	2488.23	2.26387	0.0691877	32.7207	7.92028e-235	2.03376e-232
114	ENSMUSG00000020326.7	Ccng1	cyclin G1 [Source:MGI Symbol;Acc:MGI:102890]	chr11;chr11;chr11;chr11;chr11;chr11;chr11;chr11;chr11	40748552;40749090;40751261;40751440;40752104;40752172;40753808;40753808;40755001	40751059;40749576;40751359;40751518;40752357;40752357;40753938;40754068;40755311	-;-;-;-;-;-;-;-;-	3512	chr11:40748552-40755311	11647.1	12091.4	10816.9	51140.8	53106.2	48052.3	31142.4	2.13546	0.0654867	32.6091	3.04689e-233	7.75513e-231
115	ENSMUSG00000039450.11	Dcxr	dicarbonyl L-xylulose reductase [Source:MGI Symbol;Acc:MGI:1915130]	chr11;chr11;chr11;chr11;chr11;chr11;chr11;chr11;chr11;chr11;chr11;chr11;chr11;chr11;chr11;chr11;chr11;chr11;chr11;chr11;chr11;chr11;chr11;chr11;chr11;chr11;chr11;chr11;chr11	120725399;120725399;120725425;120725455;120725738;120725738;120725738;120725942;120725942;120725942;120726088;120726088;120726088;120726088;120726269;120726269;120726269;120726411;120726411;120726411;120726411;120726999;120726999;120726999;120726999;120727178;120727178;120727178;120727178	120725607;120725607;120725607;120725855;120725855;120725855;120725896;120726006;120726006;120726006;120726187;120726311;120726187;120726187;120726311;120726311;120726311;120726565;120726565;120726565;120726565;120727096;120727096;120727096;120727096;120727229;120727244;120727281;120727243	-;-;-;-;-;-;-;-;-;-;-;-;-;-;-;-;-;-;-;-;-;-;-;-;-;-;-;-;-	1144	chr11:120725399-120727281	143.008	170.529	160.43	1972.52	1937.23	1723.88	1017.93	3.55386	0.109159	32.5568	1.67574e-232	4.2281e-230
116	ENSMUSG00000037855.15	Zfp365	zinc finger protein 365 [Source:MGI Symbol;Acc:MGI:2143676]	chr10;chr10;chr10;chr10;chr10;chr10;chr10;chr10;chr10;chr10;chr10;chr10;chr10;chr10;chr10	67886103;67886168;67889953;67889953;67889953;67896694;67897434;67897434;67897434;67898935;67901205;67909201;67909201;67912371;67912371	67889091;67889091;67889990;67889990;67889990;67897614;67897614;67897614;67897614;67899007;67901337;67909959;67909959;67912435;67912662	-;-;-;-;-;-;-;-;-;-;-;-;-;-;-	5205	chr10:67886103-67912662	1835.41	1789.04	1787.12	6461.27	6481.68	6840.13	4199.11	1.86693	0.0577055	32.3527	1.27147e-229	3.18044e-227
117	ENSMUSG00000028399.18	Ptprd	protein tyrosine phosphatase, receptor type, D [Source:MGI Symbol;Acc:MGI:97812]	chr4;chr4;chr4;chr4;chr4;chr4;chr4;chr4;chr4;chr4;chr4;chr4;chr4;chr4;chr4;chr4;chr4;chr4;chr4;chr4;chr4;chr4;chr4;chr4;chr4;chr4;chr4;chr4;chr4;chr4;chr4;chr4;chr4;chr4;chr4;chr4;chr4;chr4;chr4;chr4;chr4;chr4;chr4;chr4;chr4;chr4;chr4;chr4;chr4;chr4;chr4;chr4;chr4;chr4;chr4;chr4;chr4;chr4;chr4;chr4;chr4;chr4;chr4;chr4;chr4;chr4;chr4;chr4;chr4;chr4;chr4;chr4;chr4;chr4;chr4;chr4;chr4;chr4;chr4;chr4…	75941238;75941239;75944806;75944958;75944958;75944958;75944958;75944958;75944958;75947043;75947043;75947043;75947043;75947043;75947043;75947043;75947043;75947043;75950651;75950651;75950651;75950651;75950651;75950651;75950651;75950651;75950651;75954073;75954073;75954073;75954073;75954073;75954073;75954073;75954073;75954073;75955216;75955216;75955216;75955216;75955216;75955216;75955216;75955216;759…	75945026;75945026;75945026;75945026;75945026;75945026;75945026;75945026;75945026;75947178;75947178;75947178;75947178;75947178;75947178;75947178;75947178;75947178;75950805;75950805;75950805;75950805;75950805;75950805;75950805;75950805;75950805;75954198;75954198;75954198;75954198;75954198;75954198;75954198;75954198;75954198;75955342;75955342;75955342;75955342;75955342;75955342;75955342;75955342;759…	-;-;-;-;-;-;-;-;-;-;-;-;-;-;-;-;-;-;-;-;-;-;-;-;-;-;-;-;-;-;-;-;-;-;-;-;-;-;-;-;-;-;-;-;-;-;-;-;-;-;-;-;-;-;-;-;-;-;-;-;-;-;-;-;-;-;-;-;-;-;-;-;-;-;-;-;-;-;-;-;-;-;-;-;-;-;-;-;-;-;-;-;-;-;-;-;-;-;-;-;-;-;-;-;-;-;-;-;-;-;-;-;-;-;-;-;-;-;-;-;-;-;-;-;-;-;-;-;-;-;-;-;-;-;-;-;-;-;-;-;-;-;-;-;-;-;-;-;-;-;-;-;-;-;-;-;-;-;-;-;-;-;-;-;-;-;-;-;-;-;-;-;-;-;-;-;-;-;-;-;-;-;-;-;-;-;-;-;-;-;-;-;-;-;-;-;-;-;-;-…	22822	chr4:75941238-78211961	2299.98	2272.37	2360.75	385.46	361.478	397.014	1346.18	-2.59154	0.0803882	-32.2378	5.2158e-228	1.29352e-225
118	ENSMUSG00000032511.17	Scn5a	sodium channel, voltage-gated, type V, alpha [Source:MGI Symbol;Acc:MGI:98251]	chr9;chr9;chr9;chr9;chr9;chr9;chr9;chr9;chr9;chr9;chr9;chr9;chr9;chr9;chr9;chr9;chr9;chr9;chr9;chr9;chr9;chr9;chr9;chr9;chr9;chr9;chr9;chr9;chr9;chr9;chr9;chr9;chr9;chr9;chr9;chr9;chr9;chr9;chr9;chr9;chr9;chr9;chr9;chr9;chr9;chr9;chr9;chr9;chr9;chr9;chr9;chr9;chr9;chr9;chr9;chr9;chr9;chr9;chr9;chr9;chr9;chr9;chr9;chr9;chr9;chr9;chr9;chr9;chr9;chr9;chr9;chr9;chr9;chr9;chr9;chr9;chr9;chr9;chr9;chr9…	119483408;119483410;119484324;119489749;119489749;119489749;119491461;119491461;119491461;119492049;119492049;119492049;119493061;119493061;119493061;119495507;119495507;119495507;119498081;119498081;119498081;119501622;119501622;119501622;119512141;119512141;119512141;119512981;119512981;119512981;119515903;119515903;119515903;119517348;119517348;119517348;119521014;119521014;119521014;119522478…	119486818;119486818;119486818;119490019;119490019;119490019;119491565;119491565;119491565;119492186;119492186;119492186;119493114;119493114;119493114;119495788;119495788;119495788;119498203;119498203;119498203;119501795;119501795;119501795;119512295;119512295;119512295;119513101;119513101;119513101;119516061;119516064;119516064;119517791;119517791;119517791;119521370;119521370;119521370;119522651…	-;-;-;-;-;-;-;-;-;-;-;-;-;-;-;-;-;-;-;-;-;-;-;-;-;-;-;-;-;-;-;-;-;-;-;-;-;-;-;-;-;-;-;-;-;-;-;-;-;-;-;-;-;-;-;-;-;-;-;-;-;-;-;-;-;-;-;-;-;-;-;-;-;-;-;-;-;-;-;-;-;-;-;-;-	8764	chr9:119483408-119579016	9550.25	9574.85	10837.4	793.529	618.045	888.058	5377.03	-3.68015	0.114201	-32.2251	7.86132e-228	1.93308e-225
119	ENSMUSG00000105504.4	Gbp5	guanylate binding protein 5 [Source:MGI Symbol;Acc:MGI:2429943]	chr3;chr3;chr3;chr3;chr3;chr3;chr3;chr3;chr3;chr3;chr3;chr3;chr3;chr3;chr3;chr3;chr3;chr3;chr3;chr3;chr3;chr3;chr3;chr3;chr3;chr3;chr3;chr3;chr3;chr3;chr3;chr3;chr3;chr3;chr3;chr3;chr3;chr3;chr3;chr3;chr3;chr3;chr3;chr3;chr3;chr3	142493978;142496900;142496934;142496942;142500553;142500553;142500553;142500553;142501262;142501262;142501262;142502796;142503016;142503016;142503016;142503723;142503723;142503723;142503821;142504252;142504252;142504252;142504252;142505382;142505382;142505382;142505382;142506705;142506705;142506705;142506705;142506705;142507690;142507690;142507690;142507690;142507915;142507915;142507915;142507915…	142494125;142496995;142496995;142496995;142500746;142500746;142500746;142500746;142501389;142501389;142501389;142505662;142503125;142503125;142503125;142503922;142503922;142503922;142503922;142504494;142504494;142504494;142504494;142505662;142505662;142505662;142505662;142507344;142506917;142506917;142506917;142506917;142507792;142507792;142507792;142507792;142508096;142508096;142508096;142508096…	+;+;+;+;+;+;+;+;+;+;+;+;+;+;+;+;+;+;+;+;+;+;+;+;+;+;+;+;+;+;+;+;+;+;+;+;+;+;+;+;+;+;+;+;+;+	6637	chr3:142493978-142522344	0.846203	1.00905	0	25330.7	24099.6	29743.7	13196	12.8641	0.401279	32.0576	1.71811e-225	4.18931e-223
120	ENSMUSG00000028950.3	Tas1r1	taste receptor, type 1, member 1 [Source:MGI Symbol;Acc:MGI:1927505]	chr4;chr4;chr4;chr4;chr4;chr4	152027914;152030784;152031321;152031913;152034610;152038193	152028997;152030904;152031533;152032674;152034916;152038568	-;-;-;-;-;-	2863	chr4:152027914-152038568	2905.01	2731.49	2322.51	166.166	193.204	151.492	1411.65	-3.93169	0.122669	-32.0513	2.1059e-225	5.09206e-223
121	ENSMUSG00000050002.14	Idnk	idnK gluconokinase homolog (E. coli) [Source:MGI Symbol;Acc:MGI:1922981]	chr13;chr13;chr13;chr13;chr13;chr13;chr13;chr13;chr13;chr13;chr13;chr13;chr13;chr13;chr13;chr13;chr13	58157649;58157649;58157654;58157683;58157862;58159877;58159877;58159877;58159877;58160152;58160152;58160152;58160152;58162838;58163433;58163433;58163433	58157736;58157736;58157736;58157736;58158035;58159907;58159907;58159907;58159907;58160238;58160238;58161930;58160238;58162881;58163775;58164693;58163946	+;+;+;+;+;+;+;+;+;+;+;+;+;+;+;+;+	3377	chr13:58157649-58164693	470.489	468.198	402.941	2740.05	2752.64	2787.46	1603.63	2.61688	0.0816527	32.0489	2.27334e-225	5.45151e-223
122	ENSMUSG00000024164.15	C3	complement component 3 [Source:MGI Symbol;Acc:MGI:88227]	chr17;chr17;chr17;chr17;chr17;chr17;chr17;chr17;chr17;chr17;chr17;chr17;chr17;chr17;chr17;chr17;chr17;chr17;chr17;chr17;chr17;chr17;chr17;chr17;chr17;chr17;chr17;chr17;chr17;chr17;chr17;chr17;chr17;chr17;chr17;chr17;chr17;chr17;chr17;chr17;chr17;chr17;chr17;chr17;chr17;chr17;chr17;chr17;chr17;chr17;chr17;chr17;chr17;chr17;chr17;chr17;chr17;chr17;chr17	57203970;57204007;57204251;57204467;57205297;57205656;57206190;57206217;57207334;57207334;57207532;57207532;57209239;57209239;57209411;57209411;57209589;57209589;57210165;57211572;57212605;57213766;57214676;57215114;57215729;57215788;57217085;57217085;57217266;57217266;57218459;57218459;57218798;57218798;57219540;57219966;57220094;57220973;57221323;57221889;57221998;57222196;57222196;57222789;572…	57204154;57204105;57204386;57204550;57205380;57205745;57206295;57206295;57207423;57207423;57207619;57207619;57209290;57209290;57209501;57209501;57209642;57209648;57210323;57211735;57212761;57213864;57214835;57215189;57215932;57215932;57217171;57217171;57217332;57217332;57218671;57218671;57218940;57218940;57219625;57219972;57220202;57221173;57221394;57222018;57222018;57222351;57222351;57222827;572…	-;-;-;-;-;-;-;-;-;-;-;-;-;-;-;-;-;-;-;-;-;-;-;-;-;-;-;-;-;-;-;-;-;-;-;-;-;-;-;-;-;-;-;-;-;-;-;-;-;-;-;-;-;-;-;-;-;-;-	5143	chr17:57203970-57228136	2.53861	1.00905	0.932734	16569.2	16145	22105.3	9137.32	12.0191	0.375223	32.0319	3.9184e-225	9.31936e-223
123	ENSMUSG00000026896.14	Ifih1	interferon induced with helicase C domain 1 [Source:MGI Symbol;Acc:MGI:1918836]	chr2;chr2;chr2;chr2;chr2;chr2;chr2;chr2;chr2;chr2;chr2;chr2;chr2;chr2;chr2;chr2;chr2;chr2;chr2;chr2;chr2;chr2;chr2;chr2;chr2;chr2;chr2;chr2;chr2;chr2;chr2;chr2;chr2;chr2;chr2;chr2;chr2;chr2;chr2;chr2;chr2;chr2;chr2;chr2;chr2	62595798;62597447;62598179;62598179;62598786;62598786;62601390;62601390;62603420;62603420;62605441;62605441;62606181;62606181;62606973;62606973;62608250;62609185;62609185;62610441;62610441;62610441;62611710;62611710;62611710;62617261;62617261;62617261;62623393;62623393;62623393;62629453;62633488;62635056;62635056;62635056;62639330;62639330;62639330;62639330;62639330;62645478;62645478;62645478;626…	62598088;62598088;62598269;62598269;62598976;62598976;62601551;62601551;62603569;62603569;62605700;62605700;62606456;62606456;62607096;62607096;62609301;62609301;62609301;62610658;62610658;62610658;62611920;62611920;62611920;62617484;62617484;62617484;62623497;62623497;62623497;62629600;62635202;62635202;62635202;62635202;62639498;62639473;62639498;62639498;62639498;62646158;62646255;62646153;626…	-;-;-;-;-;-;-;-;-;-;-;-;-;-;-;-;-;-;-;-;-;-;-;-;-;-;-;-;-;-;-;-;-;-;-;-;-;-;-;-;-;-;-;-;-	8165	chr2:62595798-62646255	31.3095	30.2714	17.7219	1639.06	1903.99	1545.22	861.262	5.89686	0.18466	31.9336	9.13573e-224	2.15514e-221
124	ENSMUSG00000039682.12	Lap3	leucine aminopeptidase 3 [Source:MGI Symbol;Acc:MGI:1914238]	chr5;chr5;chr5;chr5;chr5;chr5;chr5;chr5;chr5;chr5;chr5;chr5;chr5;chr5;chr5;chr5;chr5;chr5;chr5;chr5;chr5;chr5;chr5;chr5;chr5;chr5;chr5;chr5;chr5;chr5;chr5;chr5	45493374;45493504;45493526;45495166;45495166;45495166;45496920;45496920;45497329;45497329;45498230;45498434;45498434;45500339;45500403;45500403;45500403;45500403;45503380;45503380;45503380;45503380;45504723;45504723;45504723;45506174;45507107;45509209;45509438;45511108;45511108;45511881	45493561;45493561;45493561;45495281;45495281;45495281;45496974;45496974;45497434;45497434;45498593;45498593;45498593;45500567;45500567;45500567;45500745;45500567;45503538;45503384;45503538;45503538;45504800;45504829;45504847;45506262;45507209;45509517;45509517;45511373;45511217;45512691	+;+;+;+;+;+;+;+;+;+;+;+;+;+;+;+;+;+;+;+;+;+;+;+;+;+;+;+;+;+;+;+	3098	chr5:45493374-45512691	3116.57	2924.22	2917.59	10943.2	10827.7	11599.1	7054.74	1.89365	0.0595229	31.8138	4.17395e-222	9.76704e-220
125	ENSMUSG00000073490.11	Ifi207	interferon activated gene 207 [Source:MGI Symbol;Acc:MGI:2138302]	chr1;chr1;chr1;chr1;chr1;chr1;chr1;chr1;chr1;chr1;chr1;chr1;chr1;chr1;chr1;chr1	173723427;173723683;173724934;173724934;173727409;173727409;173728882;173728882;173732275;173732275;173735096;173735117;173736187;173736187;173741588;173741588	173723752;173723752;173725122;173725122;173727825;173727825;173730540;173730540;173732442;173732442;173735313;173735313;173736471;173736471;173741747;173741747	-;-;-;-;-;-;-;-;-;-;-;-;-;-;-;-	3422	chr1:173723427-173741747	27.0785	32.2895	29.8475	2108.16	2469.06	1722.83	1064.88	6.03413	0.190201	31.7251	7.00904e-221	1.62699e-218
126	ENSMUSG00000039395.8	Mreg	melanoregulin [Source:MGI Symbol;Acc:MGI:2151839]	chr1;chr1;chr1;chr1;chr1	72159442;72162322;72164072;72192043;72212017	72161019;72162485;72164162;72192202;72212307	-;-;-;-;-	2284	chr1:72159442-72212307	110.853	117.049	108.197	1667.31	1810.51	1492.98	884.484	3.85929	0.121678	31.7173	8.9646e-221	2.06442e-218
127	ENSMUSG00000020186.7	Csrp2	cysteine and glycine-rich protein 2 [Source:MGI Symbol;Acc:MGI:1202907]	chr10;chr10;chr10;chr10;chr10;chr10;chr10;chr10;chr10;chr10;chr10;chr10;chr10;chr10;chr10;chr10;chr10;chr10;chr10;chr10;chr10;chr10;chr10;chr10;chr10;chr10;chr10;chr10;chr10	110919789;110920190;110920193;110920205;110931201;110931628;110931955;110931955;110931955;110931955;110931955;110934671;110935148;110935148;110935148;110935148;110935148;110935148;110937737;110937737;110937737;110937737;110938637;110938637;110938637;110938637;110939211;110939211;110939211	110920254;110920254;110920254;110920254;110931361;110932067;110932067;110932134;110932067;110932067;110932067;110934693;110935316;110935288;110935316;110935316;110935316;110935316;110937863;110937866;110937866;110937866;110938730;110938939;110938730;110938730;110939514;110939328;110939622	+;+;+;+;+;+;+;+;+;+;+;+;+;+;+;+;+;+;+;+;+;+;+;+;+;+;+;+;+	2171	chr10:110919789-110939622	3675.91	3909.05	3569.57	732.488	765.545	774.177	2237.79	-2.28898	0.0721875	-31.7088	1.17342e-220	2.68094e-218
128	ENSMUSG00000021186.9	Fbln5	fibulin 5 [Source:MGI Symbol;Acc:MGI:1346091]	chr12;chr12;chr12;chr12;chr12;chr12;chr12;chr12;chr12;chr12;chr12;chr12;chr12;chr12;chr12;chr12;chr12;chr12;chr12;chr12;chr12;chr12;chr12;chr12;chr12;chr12;chr12;chr12;chr12	101746565;101749937;101757256;101757256;101760701;101760701;101761802;101761802;101764310;101765156;101765156;101768393;101768393;101768393;101771245;101771245;101771245;101809716;101809716;101809716;101812154;101812154;101812154;101814542;101814542;101814542;101818233;101818734;101818734	101750903;101750903;101757451;101757451;101760827;101760827;101761924;101761924;101765275;101765275;101765275;101768509;101768509;101768509;101771367;101771367;101771367;101809970;101809970;101809970;101812205;101812205;101812205;101814596;101814596;101814596;101818468;101818959;101819055	-;-;-;-;-;-;-;-;-;-;-;-;-;-;-;-;-;-;-;-;-;-;-;-;-;-;-;-;-	6911	chr12:101746565-101819055	2986.25	3574.05	3216.07	261.118	252.412	327.014	1769.48	-3.51685	0.112214	-31.3407	1.30379e-215	2.95553e-213
129	ENSMUSG00000073489.6	Ifi204	interferon activated gene 204 [Source:MGI Symbol;Acc:MGI:96429]	chr1;chr1;chr1;chr1;chr1;chr1;chr1;chr1;chr1;chr1;chr1	173747293;173749195;173751628;173752710;173755607;173759469;173760130;173760358;173761599;173766811;173766811	173747620;173749383;173752044;173752898;173756029;173759627;173760326;173761883;173761883;173766943;173766919	-;-;-;-;-;-;-;-;-;-;-	3561	chr1:173747293-173766943	685.425	729.541	783.496	5510.61	6297.83	5131.93	3189.81	2.93374	0.0936642	31.3219	2.34741e-215	5.28003e-213
130	ENSMUSG00000021996.16	Esd	esterase D/formylglutathione hydrolase [Source:MGI Symbol;Acc:MGI:95421]	chr14;chr14;chr14;chr14;chr14;chr14;chr14;chr14;chr14;chr14;chr14;chr14;chr14;chr14;chr14;chr14;chr14;chr14;chr14;chr14;chr14;chr14;chr14;chr14;chr14;chr14;chr14;chr14;chr14;chr14;chr14;chr14;chr14;chr14;chr14;chr14;chr14;chr14;chr14;chr14;chr14;chr14;chr14;chr14;chr14;chr14;chr14;chr14;chr14;chr14;chr14;chr14;chr14;chr14;chr14;chr14;chr14;chr14;chr14;chr14;chr14;chr14;chr14;chr14;chr14;chr14;chr…	74732297;74732319;74732321;74732357;74732384;74735655;74735960;74735960;74735960;74735960;74735960;74735960;74735967;74735967;74735967;74738429;74738429;74738429;74738429;74738429;74738429;74738429;74738429;74738429;74738443;74738506;74738929;74741157;74741157;74741157;74741157;74741157;74741157;74741157;74741157;74741157;74741157;74742014;74742014;74742014;74742014;74742014;74742014;74742014;747…	74732388;74732388;74732388;74732388;74732521;74735699;74736034;74736034;74736034;74736034;74736034;74736034;74736034;74736034;74736034;74738517;74738517;74738517;74738517;74738517;74738517;74738517;74738517;74738517;74738517;74738517;74739455;74741255;74741255;74741255;74741255;74741255;74741255;74741255;74741255;74741255;74741255;74742138;74742138;74742138;74742138;74742138;74742138;74742138;747…	+;+;+;+;+;+;+;+;+;+;+;+;+;+;+;+;+;+;+;+;+;+;+;+;+;+;+;+;+;+;+;+;+;+;+;+;+;+;+;+;+;+;+;+;+;+;+;+;+;+;+;+;+;+;+;+;+;+;+;+;+;+;+;+;+;+;+;+;+;+;+;+	3366	chr14:74732297-74750765	6118.9	6362.04	5715.79	24967.9	27270.8	24790.4	15871	2.07732	0.0663828	31.293	5.81381e-215	1.29764e-212
131	ENSMUSG00000037921.15	Ddx60	DEAD (Asp-Glu-Ala-Asp) box polypeptide 60 [Source:MGI Symbol;Acc:MGI:2384570]	chr8;chr8;chr8;chr8;chr8;chr8;chr8;chr8;chr8;chr8;chr8;chr8;chr8;chr8;chr8;chr8;chr8;chr8;chr8;chr8;chr8;chr8;chr8;chr8;chr8;chr8;chr8;chr8;chr8;chr8;chr8;chr8;chr8;chr8;chr8;chr8;chr8;chr8;chr8;chr8;chr8;chr8;chr8;chr8;chr8;chr8;chr8;chr8;chr8;chr8;chr8;chr8;chr8;chr8;chr8;chr8;chr8;chr8;chr8;chr8;chr8;chr8;chr8;chr8;chr8;chr8;chr8;chr8;chr8;chr8;chr8;chr8;chr8;chr8;chr8;chr8;chr8;chr8;chr8;chr8…	61928087;61928089;61928089;61928089;61928989;61937771;61939999;61939999;61939999;61939999;61940291;61940291;61940291;61940291;61940603;61940603;61940603;61940603;61942292;61942292;61942292;61945852;61945852;61945852;61948812;61948812;61948812;61950427;61950427;61950427;61954498;61954498;61954498;61956115;61956115;61956115;61958045;61958045;61958045;61958561;61958561;61958561;61962334;61963584;619…	61928276;61928276;61928276;61928276;61929094;61937874;61940106;61940106;61940106;61940106;61940357;61940357;61940357;61940357;61940792;61940792;61940740;61940792;61942633;61942633;61942633;61945968;61945968;61945968;61948973;61948973;61948973;61950585;61950585;61950585;61954639;61954639;61954639;61956270;61956270;61956270;61958150;61958150;61958150;61958676;61958663;61958676;61962349;61963741;619…	+;+;+;+;+;+;+;+;+;+;+;+;+;+;+;+;+;+;+;+;+;+;+;+;+;+;+;+;+;+;+;+;+;+;+;+;+;+;+;+;+;+;+;+;+;+;+;+;+;+;+;+;+;+;+;+;+;+;+;+;+;+;+;+;+;+;+;+;+;+;+;+;+;+;+;+;+;+;+;+;+;+;+;+;+;+;+;+;+;+;+;+;+;+;+;+;+;+;+;+;+;+;+;+	8684	chr8:61928087-62038244	8.46203	9.08143	5.5964	2977.43	2730.82	2664.17	1399.26	8.17428	0.262108	31.1867	1.61229e-213	3.57116e-211
132	ENSMUSG00000038295.14	Atg9b	autophagy related 9B [Source:MGI Symbol;Acc:MGI:2685420]	chr5;chr5;chr5;chr5;chr5;chr5;chr5;chr5;chr5;chr5;chr5;chr5;chr5;chr5;chr5;chr5;chr5;chr5;chr5;chr5;chr5;chr5;chr5;chr5;chr5;chr5;chr5	24384181;24384620;24385224;24385224;24385446;24385446;24385753;24385753;24386008;24386008;24386310;24386310;24386948;24386948;24387105;24387387;24387387;24387387;24387657;24387689;24389781;24389781;24390462;24390462;24391017;24391204;24391370	24385071;24385071;24385363;24385363;24385569;24385569;24385849;24385849;24386141;24386141;24386546;24386546;24387127;24387127;24387127;24387543;24387543;24387543;24387966;24388443;24389922;24389922;24390635;24390623;24391081;24391247;24392143	-;-;-;-;-;-;-;-;-;-;-;-;-;-;-;-;-;-;-;-;-;-;-;-;-;-;-	3946	chr5:24384181-24392143	917.284	890.989	872.106	4615.35	4429.15	4086.11	2635.17	2.2859	0.0734352	31.1281	1.00378e-212	2.20649e-210
133	ENSMUSG00000026102.9	Inpp1	inositol polyphosphate-1-phosphatase [Source:MGI Symbol;Acc:MGI:104848]	chr1;chr1;chr1;chr1;chr1;chr1;chr1;chr1;chr1;chr1;chr1;chr1;chr1;chr1;chr1;chr1;chr1;chr1;chr1;chr1;chr1;chr1;chr1	52785427;52789668;52790056;52791688;52791688;52791688;52794470;52794470;52794470;52794665;52796979;52797041;52797041;52797066;52799285;52799285;52799285;52799285;52799285;52800119;52817402;52817402;52817512	52790217;52790217;52790217;52791862;52791862;52791862;52795048;52794670;52794670;52794670;52797101;52797101;52797101;52797101;52799536;52799536;52799536;52799488;52799536;52800371;52817451;52817688;52817568	-;-;-;-;-;-;-;-;-;-;-;-;-;-;-;-;-;-;-;-;-;-;-	6460	chr1:52785427-52817688	460.334	428.845	456.107	2336.5	2509.57	2449.99	1440.23	2.43096	0.0781179	31.1191	1.3286e-212	2.89853e-210
134	ENSMUSG00000042726.14	Trafd1	TRAF type zinc finger domain containing 1 [Source:MGI Symbol;Acc:MGI:1923551]	chr5;chr5;chr5;chr5;chr5;chr5;chr5;chr5;chr5;chr5;chr5;chr5;chr5;chr5;chr5;chr5;chr5;chr5;chr5;chr5;chr5;chr5;chr5;chr5;chr5;chr5;chr5;chr5;chr5;chr5;chr5;chr5;chr5;chr5;chr5;chr5;chr5;chr5;chr5;chr5;chr5;chr5;chr5;chr5;chr5;chr5;chr5;chr5;chr5;chr5;chr5;chr5	121371725;121371725;121371725;121371730;121371732;121372603;121372603;121372603;121372603;121372603;121373138;121373138;121373150;121373339;121373947;121373947;121375016;121375016;121375016;121375796;121375796;121377738;121377738;121377738;121378496;121378496;121378496;121378631;121378877;121379416;121379416;121379416;121379416;121379546;121379546;121379546;121379546;121379597;121384040;121384040…	121372412;121372412;121372412;121372412;121372412;121372675;121372675;121372675;121372675;121373131;121373474;121374067;121373474;121373474;121374067;121374067;121375246;121375246;121375872;121375872;121375872;121377944;121377944;121377944;121378901;121378901;121378823;121378901;121378901;121379469;121379469;121379469;121379469;121379681;121379681;121379681;121379681;121379681;121384104;121384104…	-;-;-;-;-;-;-;-;-;-;-;-;-;-;-;-;-;-;-;-;-;-;-;-;-;-;-;-;-;-;-;-;-;-;-;-;-;-;-;-;-;-;-;-;-;-;-;-;-;-;-;-	4486	chr5:121371725-121385632	2129.05	2085.7	2196.59	6868.2	7104.92	6918.49	4550.49	1.7016	0.0550794	30.8935	1.45942e-209	3.16019e-207
135	ENSMUSG00000078922.9	Tgtp1	T cell specific GTPase 1 [Source:MGI Symbol;Acc:MGI:98734]	chr11;chr11;chr11;chr11;chr11;chr11;chr11;chr11	48985327;48987481;48987852;48992004;48992004;48992004;48992710;48993972	48987894;48987894;48987894;48992152;48992258;48992152;48992890;48994172	-;-;-;-;-;-;-;-	3205	chr11:48985327-48994172	1.69241	0	0.932734	15442.2	16008.9	17369.4	8137.18	12.128	0.392929	30.8657	3.44974e-209	7.41463e-207
136	ENSMUSG00000031502.11	Col4a1	collagen, type IV, alpha 1 [Source:MGI Symbol;Acc:MGI:88454]	chr8;chr8;chr8;chr8;chr8;chr8;chr8;chr8;chr8;chr8;chr8;chr8;chr8;chr8;chr8;chr8;chr8;chr8;chr8;chr8;chr8;chr8;chr8;chr8;chr8;chr8;chr8;chr8;chr8;chr8;chr8;chr8;chr8;chr8;chr8;chr8;chr8;chr8;chr8;chr8;chr8;chr8;chr8;chr8;chr8;chr8;chr8;chr8;chr8;chr8;chr8;chr8;chr8;chr8;chr8;chr8;chr8;chr8;chr8;chr8;chr8;chr8;chr8;chr8;chr8;chr8;chr8;chr8;chr8;chr8;chr8;chr8;chr8;chr8;chr8;chr8;chr8;chr8;chr8;chr8…	11198423;11198431;11199519;11201658;11201658;11202894;11202894;11202894;11204536;11206226;11206226;11206226;11207194;11207194;11207194;11208233;11208233;11208233;11209522;11209522;11209522;11210760;11210760;11210760;11211764;11211764;11212401;11212602;11212602;11213504;11213504;11213504;11214652;11214652;11214652;11216701;11216701;11216701;11217265;11217265;11217265;11217434;11217434;11217913;112…	11199882;11199882;11199882;11201830;11201830;11203008;11203008;11203008;11204552;11206403;11206403;11206403;11207406;11207406;11207406;11208331;11208331;11208331;11209650;11209650;11209650;11210831;11210831;11210831;11211836;11211836;11212735;11212735;11212735;11213689;11213689;11213689;11214702;11214702;11214702;11216799;11216799;11216799;11217269;11217345;11217345;11217560;11217560;11218052;112…	-;-;-;-;-;-;-;-;-;-;-;-;-;-;-;-;-;-;-;-;-;-;-;-;-;-;-;-;-;-;-;-;-;-;-;-;-;-;-;-;-;-;-;-;-;-;-;-;-;-;-;-;-;-;-;-;-;-;-;-;-;-;-;-;-;-;-;-;-;-;-;-;-;-;-;-;-;-;-;-;-;-;-;-;-;-;-;-;-;-;-;-;-;-;-;-;-;-;-;-;-;-;-;-;-;-;-;-;-;-;-;-;-;-;-;-;-;-;-;-;-;-;-;-;-;-;-;-;-;-;-;-;-;-;-;-;-;-;-	7464	chr8:11198423-11312826	12179.4	13305.3	13190.7	3515.49	3347.83	3264.92	8133.94	-1.9294	0.0625281	-30.8566	4.57423e-209	9.75925e-207
137	ENSMUSG00000036181.2	Hist1h1c	histone cluster 1, H1c [Source:MGI Symbol;Acc:MGI:1931526]	chr13	23738808	23740367	+	1560	chr13:23738808-23740367	4910.52	5045.24	5245.69	15161.8	15631.9	15373.9	10228.2	1.60069	0.051878	30.8549	4.81209e-209	1.01918e-206
138	ENSMUSG00000022836.11	Mylk	myosin, light polypeptide kinase [Source:MGI Symbol;Acc:MGI:894806]	chr16;chr16;chr16;chr16;chr16;chr16;chr16;chr16;chr16;chr16;chr16;chr16;chr16;chr16;chr16;chr16;chr16;chr16;chr16;chr16;chr16;chr16;chr16;chr16;chr16;chr16;chr16;chr16;chr16;chr16;chr16;chr16;chr16;chr16;chr16;chr16;chr16;chr16;chr16;chr16;chr16;chr16;chr16;chr16;chr16;chr16;chr16;chr16;chr16;chr16;chr16;chr16;chr16;chr16;chr16;chr16;chr16;chr16;chr16;chr16;chr16;chr16;chr16;chr16;chr16;chr16;chr…	34745210;34784921;34815435;34815435;34860564;34860564;34873189;34873189;34874022;34874022;34875497;34875497;34877918;34879054;34880091;34894811;34899361;34900255;34905139;34912147;34912147;34912147;34913964;34913964;34913964;34914783;34914783;34914783;34921052;34921052;34921573;34921573;34929834;34929834;34930342;34938926;34938926;34938926;34952779;34952779;34952779;34953058;34953579;34953579;349…	34745370;34785027;34815602;34815602;34860771;34860771;34873237;34873237;34874172;34874172;34877836;34875662;34877936;34879568;34880297;34894945;34899513;34900324;34905212;34912284;34912284;34912284;34914161;34914161;34914161;34914991;34915032;34915032;34921123;34921123;34922660;34922660;34929950;34929950;34930419;34939012;34939012;34939012;34952829;34952829;34952829;34953272;34953706;34953706;349…	+;+;+;+;+;+;+;+;+;+;+;+;+;+;+;+;+;+;+;+;+;+;+;+;+;+;+;+;+;+;+;+;+;+;+;+;+;+;+;+;+;+;+;+;+;+;+;+;+;+;+;+;+;+;+;+;+;+;+;+;+;+;+;+;+;+;+;+;+;+;+;+;+;+;+;+	11263	chr16:34745210-35002420	2998.94	2831.39	3009	639.797	622.2	642.536	1790.64	-2.20929	0.0717129	-30.8074	2.08445e-208	4.38277e-206
139	ENSMUSG00000024661.7	Fth1	ferritin heavy polypeptide 1 [Source:MGI Symbol;Acc:MGI:95588]	chr19;chr19;chr19;chr19;chr19;chr19;chr19;chr19;chr19;chr19;chr19;chr19;chr19;chr19;chr19;chr19;chr19;chr19;chr19;chr19;chr19;chr19;chr19;chr19;chr19;chr19;chr19;chr19	9980598;9981923;9982368;9982646;9982704;9982704;9982723;9982747;9983115;9984147;9984181;9984181;9984181;9984181;9984181;9984253;9984560;9984560;9984560;9984560;9984560;9984560;9984560;9984781;9984781;9984781;9984781;9984781	9980890;9982490;9982983;9982983;9982983;9984327;9982983;9982983;9983174;9984327;9984327;9984327;9984685;9984327;9984327;9984327;9984685;9985093;9984743;9984685;9984685;9984685;9984685;9984941;9984815;9985092;9985092;9985098	+;+;+;+;+;+;+;+;+;+;+;+;+;+;+;+;+;+;+;+;+;+;+;+;+;+;+;+	3469	chr19:9980598-9985098	52297.9	51085	53348.6	138831	142137	145285	97164.2	1.44186	0.0468693	30.7634	8.09775e-208	1.69039e-205
140	ENSMUSG00000018593.13	Sparc	secreted acidic cysteine rich glycoprotein [Source:MGI Symbol;Acc:MGI:98373]	chr11;chr11;chr11;chr11;chr11;chr11;chr11;chr11;chr11;chr11;chr11;chr11;chr11;chr11;chr11;chr11;chr11;chr11;chr11;chr11;chr11;chr11;chr11;chr11;chr11;chr11;chr11;chr11;chr11;chr11;chr11;chr11;chr11;chr11;chr11;chr11;chr11;chr11;chr11;chr11;chr11;chr11;chr11;chr11;chr11;chr11;chr11;chr11;chr11;chr11;chr11;chr11;chr11;chr11;chr11;chr11;chr11;chr11;chr11;chr11;chr11;chr11;chr11;chr11;chr11;chr11;chr…	55394500;55394500;55395386;55395421;55395421;55395421;55395520;55395801;55395801;55395801;55395801;55395801;55395801;55395801;55398548;55398548;55398548;55398548;55398548;55398548;55398548;55399192;55399192;55399192;55399192;55399192;55399192;55399192;55399252;55401951;55401951;55401951;55401951;55401951;55401951;55401951;55405180;55405180;55405180;55405180;55405180;55405180;55406510;55406510;554…	55395613;55395613;55395613;55395613;55395613;55395613;55395613;55395949;55395949;55395949;55395949;55395949;55395949;55395949;55398696;55398696;55398696;55398696;55398696;55398696;55398696;55399325;55399325;55399325;55399325;55399574;55399325;55399325;55399325;55402071;55402165;55402071;55402071;55402071;55402071;55402071;55405301;55405301;55405301;55405301;55405301;55405301;55406597;55406597;554…	-;-;-;-;-;-;-;-;-;-;-;-;-;-;-;-;-;-;-;-;-;-;-;-;-;-;-;-;-;-;-;-;-;-;-;-;-;-;-;-;-;-;-;-;-;-;-;-;-;-;-;-;-;-;-;-;-;-;-;-;-;-;-;-;-;-;-;-;-;-;-	3788	chr11:55394500-55423183	96185.4	104019	103382	29734.7	29744.1	31554.3	65769.9	-1.7349	0.0565676	-30.6695	1.45444e-206	3.01443e-204
141	ENSMUSG00000028789.16	Azin2	antizyme inhibitor 2 [Source:MGI Symbol;Acc:MGI:2442093]	chr4;chr4;chr4;chr4;chr4;chr4;chr4;chr4;chr4;chr4;chr4;chr4;chr4;chr4;chr4;chr4;chr4;chr4;chr4;chr4;chr4;chr4;chr4;chr4;chr4;chr4;chr4;chr4;chr4;chr4;chr4;chr4;chr4;chr4;chr4;chr4;chr4;chr4;chr4;chr4;chr4;chr4;chr4;chr4;chr4;chr4;chr4;chr4;chr4;chr4;chr4;chr4;chr4;chr4;chr4;chr4;chr4	128930233;128932022;128932022;128934457;128934457;128934457;128945697;128946057;128946057;128946057;128946139;128947237;128947459;128947459;128947459;128947459;128947459;128948792;128948792;128948792;128948792;128948792;128948792;128949590;128949590;128949590;128949590;128949590;128949590;128950600;128950600;128950600;128950600;128950600;128950600;128959784;128959784;128959784;128959784;128960705…	128930950;128932491;128932491;128934671;128934671;128934671;128946169;128946169;128946169;128946169;128946169;128947618;128947618;128947618;128947618;128947618;128947618;128948957;128948957;128948957;128948957;128948957;128948957;128949724;128949724;128949724;128949724;128949724;128949724;128950772;128950772;128950772;128950772;128950772;128950772;128959957;128959957;128959957;128959957;128961559…	-;-;-;-;-;-;-;-;-;-;-;-;-;-;-;-;-;-;-;-;-;-;-;-;-;-;-;-;-;-;-;-;-;-;-;-;-;-;-;-;-;-;-;-;-;-;-;-;-;-;-;-;-;-;-;-;-	4024	chr4:128930233-128962442	391.792	393.528	448.645	2623.62	2458.68	2699.7	1502.66	2.64719	0.0866015	30.5675	3.31452e-205	6.82086e-203
142	ENSMUSG00000067212.8	H2-T23	histocompatibility 2, T region locus 23 [Source:MGI Symbol;Acc:MGI:95957]	chr17;chr17;chr17;chr17;chr17;chr17;chr17;chr17;chr17;chr17;chr17;chr17;chr17;chr17;chr17;chr17	36029773;36029976;36030020;36030371;36030578;36030578;36030822;36030822;36030822;36031638;36031763;36032153;36032153;36032609;36032609;36032609	36030694;36030231;36030400;36030400;36030694;36030694;36031097;36031913;36032541;36031913;36032422;36032422;36032422;36032730;36032855;36032690	-;-;-;-;-;-;-;-;-;-;-;-;-;-;-;-	2889	chr17:36029773-36032855	840.28	789.075	1115.55	11463.2	10768.5	12937.4	6319.01	3.65329	0.119843	30.4839	4.25523e-204	8.69505e-202
143	ENSMUSG00000060183.6	Cxcl11	chemokine (C-X-C motif) ligand 11 [Source:MGI Symbol;Acc:MGI:1860203]	chr5;chr5;chr5;chr5;chr5;chr5;chr5;chr5;chr5	92359544;92359547;92361043;92361043;92361208;92361208;92363155;92363155;92363179	92360806;92360806;92361115;92361115;92361334;92361334;92363176;92365485;92363277	-;-;-;-;-;-;-;-;-	3794	chr5:92359544-92365485	0	0	1.86547	17454.2	16568.8	19439.1	8910.66	12.3587	0.405627	30.4682	6.87213e-204	1.39442e-201
144	ENSMUSG00000030122.12	Ptms	parathymosin [Source:MGI Symbol;Acc:MGI:1916452]	chr6;chr6;chr6;chr6;chr6;chr6;chr6;chr6;chr6;chr6;chr6;chr6;chr6;chr6;chr6;chr6;chr6;chr6;chr6	124913681;124913688;124913764;124914049;124914408;124914408;124914408;124914635;124914635;124914635;124914635;124914641;124914918;124914918;124914918;124914918;124915360;124917560;124920039	124914232;124914232;124914232;124914232;124914466;124914466;124914466;124914713;124914674;124914713;124914713;124914713;124914989;124915224;124914989;124914989;124915529;124917946;124920103	-;-;-;-;-;-;-;-;-;-;-;-;-;-;-;-;-;-;-	1619	chr6:124913681-124920103	18135	18943.8	18012	6527.96	6569.97	6515.21	12450.7	-1.48818	0.0489335	-30.4124	3.76992e-203	7.59639e-201
145	ENSMUSG00000058056.16	Palld	palladin, cytoskeletal associated protein [Source:MGI Symbol;Acc:MGI:1919583]	chr8;chr8;chr8;chr8;chr8;chr8;chr8;chr8;chr8;chr8;chr8;chr8;chr8;chr8;chr8;chr8;chr8;chr8;chr8;chr8;chr8;chr8;chr8;chr8;chr8;chr8;chr8;chr8;chr8;chr8;chr8;chr8;chr8;chr8;chr8;chr8;chr8;chr8;chr8;chr8;chr8;chr8;chr8;chr8;chr8;chr8;chr8;chr8;chr8;chr8;chr8;chr8;chr8;chr8;chr8;chr8;chr8;chr8;chr8;chr8;chr8;chr8;chr8;chr8;chr8;chr8;chr8;chr8;chr8;chr8;chr8;chr8;chr8;chr8;chr8;chr8;chr8;chr8;chr8;chr8…	61511433;61511433;61511433;61514925;61515021;61515203;61515203;61515203;61515203;61515869;61515869;61515869;61515869;61515869;61515913;61516535;61516535;61516535;61516535;61516535;61522884;61522884;61522884;61522884;61522884;61525068;61525068;61525068;61525068;61525068;61525121;61531912;61531912;61531912;61531912;61531912;61531912;61533354;61533354;61533354;61533354;61533354;61533354;61534858;615…	61513524;61513524;61513524;61515336;61515034;61515336;61515336;61515336;61515336;61516034;61516034;61515900;61516034;61516034;61516034;61516742;61516742;61516742;61516742;61516742;61523016;61523016;61523016;61523016;61523016;61525162;61525162;61525162;61525162;61525162;61525162;61532061;61532061;61532061;61532061;61532061;61532061;61533841;61533575;61533575;61533575;61533575;61533575;61534908;615…	-;-;-;-;-;-;-;-;-;-;-;-;-;-;-;-;-;-;-;-;-;-;-;-;-;-;-;-;-;-;-;-;-;-;-;-;-;-;-;-;-;-;-;-;-;-;-;-;-;-;-;-;-;-;-;-;-;-;-;-;-;-;-;-;-;-;-;-;-;-;-;-;-;-;-;-;-;-;-;-;-;-;-;-;-;-;-;-;-;-;-;-;-;-;-;-;-;-;-;-;-;-;-	10292	chr8:61511433-61902690	27646.3	26912.3	26754.5	4951.08	4192.32	5232.23	15948.1	-2.49169	0.0820119	-30.3821	9.4687e-203	1.89478e-200
146	ENSMUSG00000045294.11	Insig1	insulin induced gene 1 [Source:MGI Symbol;Acc:MGI:1916289]	chr5;chr5;chr5;chr5;chr5;chr5;chr5	28071363;28073547;28074482;28074666;28075062;28076791;28076791	28071795;28073671;28074648;28075161;28075161;28078662;28077051	+;+;+;+;+;+;+	3093	chr5:28071363-28078662	6207.75	5376.2	5861.3	1197.08	1124.95	1099.1	3477.73	-2.34404	0.0772608	-30.3393	3.47895e-202	6.91405e-200
147	ENSMUSG00000032060.10	Cryab	crystallin, alpha B [Source:MGI Symbol;Acc:MGI:88516]	chr9;chr9;chr9;chr9;chr9;chr9;chr9;chr9;chr9;chr9;chr9;chr9;chr9;chr9;chr9;chr9;chr9;chr9;chr9;chr9;chr9	50751325;50751877;50752907;50752993;50753020;50753081;50753081;50753186;50753186;50754395;50754512;50754512;50754512;50754512;50754512;50756292;50756292;50756292;50756292;50756292;50756292	50751576;50751947;50753477;50753084;50753095;50753477;50753477;50753477;50753477;50754634;50754634;50754634;50754634;50754634;50754634;50756636;50756630;50756636;50756359;50756543;50756636	+;+;+;+;+;+;+;+;+;+;+;+;+;+;+;+;+;+;+;+;+	1479	chr9:50751325-50756636	17313.3	17274.9	17378.7	46040.5	45003	47550.8	31760.2	1.4137	0.0465992	30.3374	3.68682e-202	7.27734e-200
148	ENSMUSG00000025150.10	Cbr2	carbonyl reductase 2 [Source:MGI Symbol;Acc:MGI:107200]	chr11;chr11;chr11;chr11;chr11;chr11;chr11;chr11;chr11;chr11;chr11;chr11;chr11;chr11;chr11;chr11;chr11;chr11;chr11;chr11;chr11;chr11;chr11	120729489;120729504;120729779;120729915;120729915;120729915;120730113;120730257;120730257;120730424;120730424;120730424;120730618;120730618;120730618;120730745;120730745;120731006;120731006;120731006;120731921;120731921;120731921	120729825;120729825;120729825;120730032;120730105;120730032;120730321;120730321;120730321;120730523;120730523;120730523;120730660;120730626;120730660;120730899;120730899;120731103;120731103;120731103;120731952;120731944;120732114	-;-;-;-;-;-;-;-;-;-;-;-;-;-;-;-;-;-;-;-;-;-;-	1327	chr11:120729489-120732114	1812.57	1888.94	1601.5	160.514	168.274	146.268	963.011	-3.45826	0.114289	-30.2588	3.9969e-201	7.83609e-199
149	ENSMUSG00000020846.6	Rflnb	refilin B [Source:MGI Symbol;Acc:MGI:1923816]	chr11;chr11;chr11	76019194;76024948;76027428	76022240;76025057;76027782	-;-;-	3512	chr11:76019194-76027782	3887.46	3880.8	4345.61	714.402	624.277	707.312	2359.98	-2.55728	0.0847118	-30.188	3.40142e-200	6.62387e-198
150	ENSMUSG00000027230.9	Creb3l1	cAMP responsive element binding protein 3-like 1 [Source:MGI Symbol;Acc:MGI:1347062]	chr2;chr2;chr2;chr2;chr2;chr2;chr2;chr2;chr2;chr2;chr2;chr2	91982328;91983165;91986161;91987036;91990707;91990909;91991126;91991887;91993271;91995257;92001845;92024004	91983007;91983432;91986287;91987135;91990775;91990967;91991275;91992044;91993349;91995441;92002073;92024502	-;-;-;-;-;-;-;-;-;-;-;-	2603	chr2:91982328-92024502	4232.71	4629.51	4320.42	1046.73	1004.45	1060.44	2715.71	-2.0779	0.068913	-30.1525	9.93912e-200	1.92262e-197
151	ENSMUSG00000039883.5	Lrrc17	leucine rich repeat containing 17 [Source:MGI Symbol;Acc:MGI:1921761]	chr5;chr5;chr5;chr5;chr5;chr5	21543559;21543563;21550900;21560400;21570220;21574964	21543719;21543719;21552349;21561299;21570375;21575904	+;+;+;+;+;+	3608	chr5:21543559-21575904	1300.61	1564.02	1608.03	36.1722	44.6654	47.0148	766.754	-5.05132	0.167648	-30.1306	1.92672e-199	3.70236e-197
152	ENSMUSG00000064215.13	Ifi27	interferon, alpha-inducible protein 27 [Source:MGI Symbol;Acc:MGI:1277180]	chr12;chr12;chr12;chr12;chr12;chr12;chr12;chr12;chr12;chr12;chr12;chr12;chr12;chr12;chr12;chr12;chr12;chr12;chr12;chr12;chr12;chr12;chr12;chr12;chr12;chr12;chr12;chr12;chr12;chr12;chr12;chr12;chr12;chr12;chr12;chr12;chr12;chr12;chr12;chr12;chr12;chr12	103434211;103434211;103434211;103434212;103434245;103434259;103434285;103434292;103435422;103435422;103435422;103435422;103435422;103435422;103435422;103435422;103436563;103436563;103436563;103436563;103436563;103436563;103436563;103437390;103437390;103437390;103437450;103437627;103437676;103437676;103439401;103439401;103439401;103439401;103439401;103439401;103439954;103439954;103439954;103439954…	103434350;103434350;103434350;103434350;103434350;103434350;103434350;103434350;103435573;103435573;103435573;103435573;103435573;103435573;103435573;103435573;103436973;103436682;103436682;103436682;103436682;103436682;103436682;103437524;103437636;103437524;103437528;103437705;103437705;103437705;103439562;103439562;103439562;103439562;103439562;103439562;103440239;103440239;103440239;103440207…	+;+;+;+;+;+;+;+;+;+;+;+;+;+;+;+;+;+;+;+;+;+;+;+;+;+;+;+;+;+;+;+;+;+;+;+;+;+;+;+;+;+	1467	chr12:103434211-103440239	2561.46	2699.2	2704.93	8134.23	8370.09	8175.35	5440.88	1.62949	0.0543275	29.9939	1.17912e-197	2.25088e-195
153	ENSMUSG00000006818.5	Sod2	superoxide dismutase 2, mitochondrial [Source:MGI Symbol;Acc:MGI:98352]	chr17;chr17;chr17;chr17;chr17;chr17;chr17;chr17;chr17;chr17;chr17;chr17;chr17;chr17;chr17;chr17;chr17;chr17;chr17;chr17;chr17;chr17;chr17;chr17;chr17;chr17;chr17;chr17	13006846;13007817;13007859;13007860;13007861;13007996;13008184;13008184;13008184;13008184;13008184;13008184;13010340;13010520;13010520;13010520;13010520;13013433;13013433;13013433;13013433;13015026;13015026;13034880;13034976;13035073;13036958;13036958	13006961;13008068;13008068;13008068;13008068;13008068;13008386;13008433;13008310;13008557;13008386;13008386;13010636;13010636;13010751;13010636;13010636;13013612;13013469;13013612;13013612;13015616;13020134;13034991;13035338;13035338;13037398;13040063	+;+;+;+;+;+;+;+;+;+;+;+;+;+;+;+;+;+;+;+;+;+;+;+;+;+;+;+	10008	chr17:13006846-13040063	3301.89	3125.02	3304.68	10096.6	9905.34	10408	6690.26	1.64108	0.0550757	29.7968	4.29525e-195	8.14582e-193
154	ENSMUSG00000063388.5	BC023105	cDNA sequence BC023105 [Source:MGI Symbol;Acc:MGI:2384767]	chr18	60441765	60442980	+	1216	chr18:60441765-60442980	0.846203	2.0181	0	11837.4	13065.2	12888.3	6298.95	11.7907	0.3961	29.7671	1.04295e-194	1.96508e-192
155	ENSMUSG00000033538.13	Casp4	caspase 4, apoptosis-related cysteine peptidase [Source:MGI Symbol;Acc:MGI:107700]	chr9;chr9;chr9;chr9;chr9;chr9;chr9;chr9;chr9;chr9;chr9;chr9;chr9;chr9;chr9;chr9;chr9;chr9;chr9;chr9;chr9;chr9;chr9;chr9;chr9;chr9;chr9;chr9;chr9;chr9;chr9;chr9;chr9;chr9;chr9;chr9	5308828;5308849;5308860;5308860;5308865;5321258;5321258;5321399;5321426;5321426;5321426;5322820;5322820;5322820;5323348;5323625;5323625;5323625;5323625;5323625;5324724;5324724;5324724;5324724;5324724;5327176;5327176;5327176;5327176;5327176;5328433;5328433;5328433;5335996;5335996;5336535	5308914;5308914;5308914;5308914;5308914;5321512;5321512;5321512;5321740;5321512;5321512;5322917;5322917;5322917;5323798;5323798;5323798;5323798;5323798;5323713;5324958;5324958;5324958;5324958;5324958;5327319;5327241;5327319;5328357;5327319;5328542;5329253;5328542;5336089;5336099;5336783	+;+;+;+;+;+;+;+;+;+;+;+;+;+;+;+;+;+;+;+;+;+;+;+;+;+;+;+;+;+;+;+;+;+;+;+	3710	chr9:5308828-5336783	89.6975	104.941	113.793	1975.91	2299.75	1696.71	1046.8	4.23512	0.14285	29.6474	3.66292e-193	6.85698e-191
156	ENSMUSG00000018474.18	Chd3	chromodomain helicase DNA binding protein 3 [Source:MGI Symbol;Acc:MGI:1344395]	chr11;chr11;chr11;chr11;chr11;chr11;chr11;chr11;chr11;chr11;chr11;chr11;chr11;chr11;chr11;chr11;chr11;chr11;chr11;chr11;chr11;chr11;chr11;chr11;chr11;chr11;chr11;chr11;chr11;chr11;chr11;chr11;chr11;chr11;chr11;chr11;chr11;chr11;chr11;chr11;chr11;chr11;chr11;chr11;chr11;chr11;chr11;chr11;chr11;chr11;chr11;chr11;chr11;chr11;chr11;chr11;chr11;chr11;chr11;chr11;chr11;chr11;chr11;chr11;chr11;chr11;chr…	69343273;69343273;69343273;69344126;69344351;69345136;69345136;69345136;69345136;69345136;69345136;69345471;69345471;69345471;69345471;69345471;69345471;69346136;69346572;69346618;69346618;69346618;69346618;69347066;69347066;69347066;69347066;69347066;69347066;69347753;69347753;69347753;69347753;69347753;69348393;69348393;69348393;69348393;69348393;69348710;69348710;69348921;69348921;69348921;693…	69344478;69344478;69344478;69344478;69344478;69345262;69345262;69345262;69345262;69345262;69345262;69345634;69345634;69345634;69345634;69345634;69346019;69346813;69346813;69346813;69346813;69346813;69346813;69347134;69347198;69347198;69347198;69347198;69347198;69347861;69347861;69347861;69347861;69347861;69348521;69348521;69348521;69348521;69348610;69348716;69348811;69349056;69349056;69349056;693…	-;-;-;-;-;-;-;-;-;-;-;-;-;-;-;-;-;-;-;-;-;-;-;-;-;-;-;-;-;-;-;-;-;-;-;-;-;-;-;-;-;-;-;-;-;-;-;-;-;-;-;-;-;-;-;-;-;-;-;-;-;-;-;-;-;-;-;-;-;-;-;-;-;-;-;-;-;-;-;-;-;-;-;-;-;-;-;-;-;-;-;-;-;-;-;-;-;-;-;-;-;-;-;-;-;-;-;-;-;-;-;-;-;-;-;-;-;-;-;-;-;-;-;-;-;-;-;-;-;-;-;-;-;-;-;-;-;-;-;-;-;-;-;-;-;-;-;-;-;-;-	8443	chr11:69343273-69369406	16209.9	16138.7	17376.8	5192.98	4903.85	5132.97	10825.9	-1.7044	0.0575848	-29.598	1.58399e-192	2.94623e-190
157	ENSMUSG00000062762.17	Ei24	etoposide induced 2.4 mRNA [Source:MGI Symbol;Acc:MGI:108090]	chr9;chr9;chr9;chr9;chr9;chr9;chr9;chr9;chr9;chr9;chr9;chr9;chr9;chr9;chr9;chr9;chr9;chr9;chr9;chr9;chr9;chr9;chr9;chr9;chr9;chr9;chr9;chr9;chr9;chr9;chr9;chr9;chr9;chr9;chr9;chr9;chr9;chr9;chr9;chr9;chr9;chr9;chr9;chr9;chr9;chr9;chr9;chr9;chr9;chr9;chr9;chr9;chr9;chr9;chr9;chr9;chr9;chr9;chr9;chr9;chr9;chr9;chr9;chr9;chr9;chr9;chr9;chr9;chr9;chr9	36779159;36779159;36779159;36779159;36779878;36780177;36782341;36782341;36782341;36782341;36782341;36782341;36782733;36782733;36782733;36782733;36782733;36782783;36784468;36784468;36784468;36784468;36784468;36785533;36785533;36785533;36785533;36785533;36785605;36785614;36785936;36785936;36785936;36785936;36785936;36785936;36786483;36786483;36786483;36786483;36786483;36786483;36786523;36788193;367…	36780269;36780269;36780269;36780269;36780269;36780269;36782719;36782415;36782415;36782415;36782415;36782415;36782844;36783201;36782844;36782844;36782844;36782844;36784579;36784579;36784579;36784579;36784579;36786013;36785652;36785652;36785652;36785652;36785652;36785652;36786060;36786060;36786060;36786060;36786060;36786060;36786549;36786549;36786549;36786549;36786549;36786549;36786549;36788253;367…	-;-;-;-;-;-;-;-;-;-;-;-;-;-;-;-;-;-;-;-;-;-;-;-;-;-;-;-;-;-;-;-;-;-;-;-;-;-;-;-;-;-;-;-;-;-;-;-;-;-;-;-;-;-;-;-;-;-;-;-;-;-;-;-;-;-;-;-;-;-	4868	chr9:36779159-36797393	3234.19	3323.8	3427.8	9667.03	9790.04	9614.01	6509.48	1.53977	0.052039	29.5887	2.08776e-192	3.8585e-190
158	ENSMUSG00000039713.17	Plekhg5	pleckstrin homology domain containing, family G (with RhoGef domain) member 5 [Source:MGI Symbol;Acc:MGI:2652860]	chr4;chr4;chr4;chr4;chr4;chr4;chr4;chr4;chr4;chr4;chr4;chr4;chr4;chr4;chr4;chr4;chr4;chr4;chr4;chr4;chr4;chr4;chr4;chr4;chr4;chr4;chr4;chr4;chr4;chr4;chr4;chr4;chr4;chr4;chr4;chr4;chr4;chr4;chr4;chr4;chr4;chr4;chr4;chr4;chr4;chr4;chr4;chr4;chr4;chr4;chr4;chr4;chr4;chr4;chr4;chr4;chr4;chr4;chr4;chr4;chr4;chr4;chr4;chr4;chr4;chr4;chr4;chr4;chr4;chr4;chr4;chr4;chr4;chr4;chr4;chr4;chr4;chr4;chr4;chr4…	152072498;152076286;152076383;152078803;152086858;152087645;152087645;152087645;152096719;152096719;152102044;152102044;152102044;152102044;152102044;152102990;152102990;152102990;152102990;152102990;152103414;152103414;152103414;152103414;152103414;152103751;152103751;152103751;152103751;152103751;152104209;152104209;152104209;152104209;152104209;152104500;152104608;152104608;152104608;152104608…	152072700;152076515;152076515;152079057;152086945;152087721;152087721;152087721;152096907;152096907;152102173;152102173;152102173;152102173;152102173;152103092;152103092;152103092;152103092;152103092;152103474;152103474;152103474;152103474;152103474;152103842;152103842;152103842;152103842;152103842;152104345;152104345;152104345;152104345;152104345;152104756;152104756;152104756;152104756;152104756…	+;+;+;+;+;+;+;+;+;+;+;+;+;+;+;+;+;+;+;+;+;+;+;+;+;+;+;+;+;+;+;+;+;+;+;+;+;+;+;+;+;+;+;+;+;+;+;+;+;+;+;+;+;+;+;+;+;+;+;+;+;+;+;+;+;+;+;+;+;+;+;+;+;+;+;+;+;+;+;+;+;+;+;+;+;+;+;+;+;+;+;+;+;+;+;+;+;+;+;+;+;+;+;+;+;+;+;+;+;+;+;+;+;+;+;+;+;+;+;+	5430	chr4:152072498-152115400	9723.72	8893.74	9545.6	2074.25	1829.2	2125.07	5698.6	-2.21805	0.0751018	-29.5339	1.05622e-191	1.9397e-189
159	ENSMUSG00000049775.16	Tmsb4x	thymosin, beta 4, X chromosome [Source:MGI Symbol;Acc:MGI:99510]	chrX;chrX;chrX;chrX;chrX;chrX;chrX;chrX;chrX	167207093;167207095;167207292;167207937;167207937;167207937;167208323;167209008;167209106	167207535;167207535;167207535;167208051;167208051;167208051;167208827;167209149;167209315	-;-;-;-;-;-;-;-;-	1371	chrX:167207093-167209315	30868.7	32209.8	29368	10163.3	9926.11	9873.11	20401.5	-1.62305	0.0551627	-29.4229	2.79674e-190	5.10378e-188
160	ENSMUSG00000038393.14	Txnip	thioredoxin interacting protein [Source:MGI Symbol;Acc:MGI:1889549]	chr3;chr3;chr3;chr3;chr3;chr3;chr3;chr3;chr3;chr3;chr3;chr3;chr3;chr3;chr3;chr3;chr3;chr3;chr3;chr3;chr3;chr3;chr3	96557957;96557960;96558889;96558892;96559070;96559070;96559333;96559333;96559498;96559511;96559589;96559589;96559723;96559938;96559938;96559938;96560054;96560208;96560208;96560479;96560479;96560479;96561383	96558485;96558485;96558964;96558964;96559217;96559217;96559435;96559435;96559845;96560204;96559845;96559845;96559845;96560013;96560094;96560094;96560359;96560359;96560359;96560565;96561883;96561857;96561858	+;+;+;+;+;+;+;+;+;+;+;+;+;+;+;+;+;+;+;+;+;+;+	3123	chr3:96557957-96561883	1397.93	1302.68	1583.78	12046.5	14712.6	11351.5	7065.82	3.13519	0.106756	29.3677	1.4205e-189	2.57608e-187
161	ENSMUSG00000009633.3	G0s2	G0/G1 switch gene 2 [Source:MGI Symbol;Acc:MGI:1316737]	chr1;chr1	193272161;193272989	193272802;193273217	-;-	871	chr1:193272161-193273217	1121.22	1054.45	1122.08	44.0849	43.6267	57.4626	573.821	-4.45145	0.152086	-29.2693	2.55042e-188	4.59646e-186
162	ENSMUSG00000031253.15	Srpx2	sushi-repeat-containing protein, X-linked 2 [Source:MGI Symbol;Acc:MGI:1916042]	chrX;chrX;chrX;chrX;chrX;chrX;chrX;chrX;chrX;chrX;chrX;chrX;chrX;chrX;chrX;chrX;chrX;chrX;chrX;chrX;chrX;chrX;chrX	133908426;133908448;133908953;133910517;133910517;133915308;133915308;133923636;133923636;133925807;133925807;133926237;133926237;133927073;133927073;133928571;133928571;133929056;133929056;133930177;133930177;133931286;133931286	133908778;133908778;133909004;133910731;133910731;133915394;133915394;133923827;133923827;133925983;133925983;133926363;133926363;133927194;133927194;133928750;133928750;133929189;133929189;133930298;133930298;133932446;133931814	+;+;+;+;+;+;+;+;+;+;+;+;+;+;+;+;+;+;+;+;+;+;+	2922	chrX:133908426-133932446	2209.44	2378.32	2487.6	307.464	367.711	314.477	1344.17	-2.82337	0.09682	-29.161	6.06179e-187	1.08573e-184
163	ENSMUSG00000033730.4	Egr3	early growth response 3 [Source:MGI Symbol;Acc:MGI:1306780]	chr14;chr14;chr14;chr14;chr14;chr14;chr14;chr14	70077203;70077314;70077795;70078024;70078739;70078896;70078896;70078896	70077598;70077598;70077875;70078076;70082614;70079303;70082550;70079955	+;+;+;+;+;+;+;+	4406	chr14:70077203-70082614	5204.15	4967.54	4822.23	883.959	765.545	952.834	2932.71	-2.51754	0.0863535	-29.1539	7.44979e-187	1.32615e-184
164	ENSMUSG00000070469.12	Adamtsl3	ADAMTS-like 3 [Source:MGI Symbol;Acc:MGI:3028499]	chr7;chr7;chr7;chr7;chr7;chr7;chr7;chr7;chr7;chr7;chr7;chr7;chr7;chr7;chr7;chr7;chr7;chr7;chr7;chr7;chr7;chr7;chr7;chr7;chr7;chr7;chr7;chr7;chr7;chr7;chr7;chr7;chr7;chr7;chr7;chr7;chr7;chr7;chr7;chr7;chr7;chr7;chr7;chr7;chr7;chr7;chr7;chr7;chr7;chr7;chr7	82335694;82335732;82337185;82337185;82337218;82339904;82379493;82408474;82428334;82428334;82442434;82442434;82450039;82450039;82465564;82465564;82493337;82499598;82514975;82520718;82521988;82523129;82528834;82530553;82540306;82547874;82556765;82557061;82566920;82573696;82573872;82575965;82575965;82578495;82578495;82595353;82595353;82598036;82598036;82602114;82602114;82603719;82603719;82606486;826…	82335910;82335910;82337286;82337286;82337298;82340024;82379612;82408626;82428461;82428461;82442479;82442479;82450275;82450275;82465844;82465690;82493411;82499755;82515086;82520856;82522038;82523333;82528981;82530637;82540595;82548003;82556957;82557240;82567073;82574770;82574770;82576092;82576092;82578623;82578623;82595535;82595535;82598152;82598152;82602297;82602297;82603923;82603923;82606583;826…	+;+;+;+;+;+;+;+;+;+;+;+;+;+;+;+;+;+;+;+;+;+;+;+;+;+;+;+;+;+;+;+;+;+;+;+;+;+;+;+;+;+;+;+;+;+;+;+;+;+;+	7744	chr7:82335694-82614450	1241.38	1417.71	1400.97	122.081	111.144	111.791	734.179	-3.53175	0.12134	-29.1062	2.99544e-186	5.29974e-184
165	ENSMUSG00000069892.9	9930111J21Rik2	RIKEN cDNA 9930111J21 gene 2 [Source:MGI Symbol;Acc:MGI:3711310]	chr11;chr11;chr11;chr11;chr11;chr11;chr11;chr11;chr11	49015874;49037660;49038584;49039421;49050883;49050883;49050883;49051144;49051148	49020392;49039818;49039818;49039818;49051122;49051031;49051031;49051225;49051242	-;-;-;-;-;-;-;-;-	7017	chr11:49015874-49051242	71.9273	68.6152	55.0313	1138.3	1098.98	1282.98	619.305	4.1263	0.142016	29.0551	1.32731e-185	2.33413e-183
166	ENSMUSG00000073403.11	Gm10499	predicted gene 10499 [Source:MGI Symbol;Acc:MGI:3702919]	chr17;chr17;chr17;chr17;chr17;chr17;chr17;chr17;chr17;chr17;chr17	36141758;36141758;36142332;36142332;36142499;36142711;36143152;36144912;36144912;36145388;36145860	36142033;36142033;36142379;36142379;36142531;36142942;36143427;36145187;36145744;36145657;36145923	-;-;-;-;-;-;-;-;-;-;-	1762	chr17:36141758-36145923	42.3102	37.3347	40.1076	1072.73	997.182	941.341	521.835	4.58958	0.158192	29.0127	4.54876e-185	7.95102e-183
167	ENSMUSG00000032744.4	Heyl	hairy/enhancer-of-split related with YRPW motif-like [Source:MGI Symbol;Acc:MGI:1860511]	chr4;chr4;chr4;chr4;chr4;chr4;chr4;chr4;chr4;chr4;chr4;chr4	123233556;123233853;123239757;123240131;123240131;123240131;123241363;123241363;123243024;123243024;123245963;123245963	123233946;123233946;123239870;123240197;123240659;123240197;123241446;123241446;123243105;123243105;123245989;123249875	+;+;+;+;+;+;+;+;+;+;+;+	5113	chr4:123233556-123249875	1136.45	1117.02	1174.31	35.0419	37.3943	58.5073	593.12	-4.64433	0.160201	-28.9906	8.63942e-185	1.50109e-182
168	ENSMUSG00000024778.13	Fas	Fas (TNF receptor superfamily member 6) [Source:MGI Symbol;Acc:MGI:95484]	chr19;chr19;chr19;chr19;chr19;chr19;chr19;chr19;chr19;chr19;chr19;chr19;chr19;chr19;chr19;chr19;chr19;chr19;chr19;chr19;chr19;chr19;chr19;chr19;chr19;chr19;chr19;chr19;chr19;chr19;chr19;chr19;chr19;chr19	34290666;34290680;34290682;34290682;34300075;34307125;34307125;34307125;34307125;34307125;34309036;34310012;34315179;34315179;34315179;34315179;34316569;34316569;34316569;34316569;34318590;34318590;34318590;34318783;34318783;34319310;34319310;34319310;34320561;34320561;34320561;34326993;34326993;34326993	34290744;34290744;34290744;34290744;34300182;34307278;34307278;34307278;34307278;34307278;34309350;34310169;34315316;34315316;34315316;34315316;34316677;34316677;34316677;34316677;34318651;34318651;34318651;34318836;34318836;34319389;34319389;34319389;34320585;34320585;34320585;34327766;34327772;34327772	+;+;+;+;+;+;+;+;+;+;+;+;+;+;+;+;+;+;+;+;+;+;+;+;+;+;+;+;+;+;+;+;+;+	2062	chr19:34290666-34327772	310.557	341.058	341.38	2164.68	2125.24	2464.62	1291.26	2.75505	0.09585	28.7433	1.09863e-181	1.8975e-179
169	ENSMUSG00000067235.14	H2-Q10	histocompatibility 2, Q region locus 10 [Source:MGI Symbol;Acc:MGI:95929]	chr17;chr17;chr17;chr17;chr17;chr17;chr17;chr17;chr17;chr17;chr17;chr17;chr17;chr17	35470089;35470089;35470097;35470376;35470376;35470826;35470826;35473083;35473083;35473486;35473486;35473486;35473768;35474141	35470179;35470179;35473358;35470645;35470645;35471101;35471101;35473358;35473358;35474551;35474563;35473589;35473800;35474563	+;+;+;+;+;+;+;+;+;+;+;+;+;+	4348	chr17:35470089-35474563	54.157	38.3438	39.1748	1284.12	1224.66	1583.88	704.055	4.87579	0.170458	28.6041	5.97846e-180	1.02646e-177
170	ENSMUSG00000006360.11	Crip1	cysteine-rich protein 1 (intestinal) [Source:MGI Symbol;Acc:MGI:88501]	chr12;chr12;chr12;chr12;chr12;chr12;chr12;chr12;chr12;chr12;chr12;chr12;chr12;chr12;chr12;chr12;chr12;chr12;chr12;chr12;chr12;chr12;chr12;chr12;chr12;chr12	113146316;113148705;113149422;113152012;113152053;113152071;113152081;113152082;113153281;113153281;113153281;113153281;113153455;113153455;113153455;113153455;113153455;113153618;113153618;113153618;113153618;113153618;113153775;113153775;113153775;113153775	113146562;113148735;113149555;113152153;113152153;113153879;113153375;113152153;113153375;113153375;113153375;113153375;113153512;113153512;113153512;113153512;113153512;113153879;113153664;113153664;113153664;113153664;113153879;113153877;113153846;113153879	+;+;+;+;+;+;+;+;+;+;+;+;+;+;+;+;+;+;+;+;+;+;+;+;+;+	2280	chr12:113146316-113153879	7240.11	7867.54	7727.7	1372.28	1322.31	1611.04	4523.5	-2.39835	0.08399	-28.5552	2.42259e-179	4.13494e-177
171	ENSMUSG00000073402.11	Gm8909	predicted gene 8909 [Source:MGI Symbol;Acc:MGI:3704134]	chr17;chr17;chr17;chr17;chr17;chr17;chr17;chr17;chr17;chr17;chr17;chr17;chr17;chr17;chr17;chr17;chr17;chr17;chr17;chr17;chr17;chr17;chr17;chr17;chr17;chr17;chr17;chr17;chr17;chr17;chr17	36164443;36164444;36164973;36164977;36164977;36165145;36165145;36165145;36165356;36165356;36165356;36165368;36165464;36165599;36165599;36165599;36165599;36165599;36167433;36167433;36167433;36167433;36167543;36167790;36167790;36167926;36167926;36167926;36168444;36168444;36168444	36164676;36164676;36165022;36165022;36165022;36165177;36165177;36165177;36165472;36165472;36165472;36165472;36165472;36165874;36165874;36165874;36165874;36165874;36167708;36167708;36167708;36167708;36167708;36167887;36167844;36168291;36168207;36168291;36168507;36168537;36168523	-;-;-;-;-;-;-;-;-;-;-;-;-;-;-;-;-;-;-;-;-;-;-;-;-;-;-;-;-;-;-	1544	chr17:36164443-36168537	27.9247	12.1086	25.1838	1117.95	1193.5	1359.25	622.653	5.67391	0.198813	28.539	3.84733e-179	6.52831e-177
172	ENSMUSG00000020407.13	Upp1	uridine phosphorylase 1 [Source:MGI Symbol;Acc:MGI:1097668]	chr11;chr11;chr11;chr11;chr11;chr11;chr11;chr11;chr11;chr11;chr11;chr11;chr11;chr11;chr11;chr11;chr11;chr11;chr11;chr11;chr11;chr11;chr11;chr11;chr11;chr11;chr11;chr11;chr11;chr11;chr11;chr11;chr11;chr11;chr11;chr11;chr11;chr11;chr11;chr11;chr11;chr11;chr11;chr11;chr11;chr11;chr11;chr11;chr11;chr11;chr11;chr11;chr11;chr11;chr11;chr11;chr11;chr11	9118103;9118107;9118245;9118507;9118548;9118627;9118631;9118787;9119374;9119374;9119374;9119374;9119374;9119374;9119374;9125633;9125633;9125633;9125633;9125633;9125633;9125683;9129488;9129488;9129488;9129488;9129488;9129488;9129488;9131630;9131630;9131630;9131630;9131630;9131630;9131630;9133015;9133234;9133234;9133234;9133234;9133234;9133234;9133234;9134722;9134722;9134722;9134722;9134722;9134722…	9118284;9118162;9118284;9118660;9118660;9118660;9118660;9118867;9119673;9119449;9119449;9119449;9119449;9119449;9119449;9125698;9125698;9125698;9125698;9125698;9125698;9125698;9129605;9129605;9129605;9129605;9129605;9129605;9129605;9131782;9131788;9131788;9131788;9131788;9131788;9131788;9133348;9133348;9133251;9133322;9133348;9133348;9133348;9133348;9134931;9134749;9134931;9134729;9134931;9134931…	+;+;+;+;+;+;+;+;+;+;+;+;+;+;+;+;+;+;+;+;+;+;+;+;+;+;+;+;+;+;+;+;+;+;+;+;+;+;+;+;+;+;+;+;+;+;+;+;+;+;+;+;+;+;+;+;+;+	1961	chr11:9118103-9136170	107.468	123.104	127.784	2659.79	2930.26	1969.4	1319.63	4.35004	0.152533	28.5187	6.86573e-179	1.15823e-176
173	ENSMUSG00000015377.10	Dennd6b	DENN/MADD domain containing 6B [Source:MGI Symbol;Acc:MGI:1916690]	chr15;chr15;chr15;chr15;chr15;chr15;chr15;chr15;chr15;chr15;chr15;chr15;chr15;chr15;chr15;chr15;chr15;chr15;chr15;chr15;chr15;chr15;chr15;chr15;chr15;chr15;chr15;chr15;chr15;chr15;chr15;chr15;chr15;chr15;chr15;chr15;chr15;chr15;chr15;chr15;chr15;chr15;chr15;chr15;chr15;chr15;chr15;chr15;chr15;chr15;chr15;chr15;chr15;chr15;chr15;chr15;chr15;chr15;chr15;chr15;chr15;chr15;chr15;chr15;chr15;chr15;chr…	89182213;89182217;89184812;89184812;89184817;89184819;89185192;89185192;89185192;89185192;89185192;89185192;89185362;89185362;89185362;89185362;89185362;89185362;89185538;89185538;89185538;89185538;89185994;89185994;89185994;89185994;89185994;89186172;89186172;89186172;89186172;89186172;89186172;89186363;89186363;89186363;89186363;89186754;89186754;89186754;89186956;89186956;89186956;89186956;891…	89185109;89185109;89185109;89185109;89185109;89185109;89185266;89185266;89185266;89185266;89185266;89185266;89185464;89186047;89185464;89185464;89185647;89185464;89185647;89185647;89185647;89185647;89186047;89186047;89186047;89186047;89186047;89186261;89186261;89186261;89186819;89186261;89186261;89186427;89186819;89187243;89186427;89186819;89186819;89186819;89187243;89187243;89186998;89187243;891…	-;-;-;-;-;-;-;-;-;-;-;-;-;-;-;-;-;-;-;-;-;-;-;-;-;-;-;-;-;-;-;-;-;-;-;-;-;-;-;-;-;-;-;-;-;-;-;-;-;-;-;-;-;-;-;-;-;-;-;-;-;-;-;-;-;-;-;-;-;-;-;-;-;-;-;-;-;-;-;-;-;-;-;-;-;-;-;-;-;-;-;-;-;-;-;-;-;-;-;-	5896	chr15:89182213-89196496	468.797	436.918	441.183	2257.37	2178.22	2092.68	1312.53	2.26862	0.0796197	28.4932	1.42061e-178	2.38269e-176
174	ENSMUSG00000001467.5	Cyp51	cytochrome P450, family 51 [Source:MGI Symbol;Acc:MGI:106040]	chr5;chr5;chr5;chr5;chr5;chr5;chr5;chr5;chr5;chr5;chr5;chr5;chr5;chr5;chr5;chr5;chr5;chr5;chr5;chr5;chr5;chr5;chr5	4081145;4083280;4086460;4086460;4087778;4091845;4091884;4092388;4092388;4099124;4099124;4099276;4100145;4100145;4101049;4101178;4101178;4102928;4102928;4102928;4104134;4104134;4104305	4083303;4083303;4086592;4086628;4087873;4092040;4092040;4092507;4092507;4099178;4099298;4099298;4100271;4100271;4101354;4101354;4101354;4103026;4103381;4103026;4104421;4104746;4104343	-;-;-;-;-;-;-;-;-;-;-;-;-;-;-;-;-;-;-;-;-;-;-	4415	chr5:4081145-4104746	13822.7	13532.3	13734.5	4717.09	4605.73	4974.17	9231.09	-1.52092	0.0535959	-28.3775	3.83188e-177	6.39e-175
175	ENSMUSG00000024014.8	Pim1	proviral integration site 1 [Source:MGI Symbol;Acc:MGI:97584]	chr17;chr17;chr17;chr17;chr17;chr17;chr17;chr17;chr17;chr17;chr17;chr17;chr17;chr17;chr17;chr17;chr17;chr17;chr17;chr17;chr17;chr17;chr17;chr17;chr17	29490753;29491156;29491305;29491325;29491325;29491520;29491520;29491665;29491665;29491665;29492196;29492216;29493037;29493407;29493722;29493722;29493722;29493722;29493722;29493722;29494590;29494590;29494590;29494590;29494590	29491225;29491225;29491431;29491431;29491431;29491570;29491570;29492031;29492031;29492031;29492369;29492426;29493134;29493898;29493898;29493865;29493763;29493898;29493898;29493898;29496108;29494964;29495442;29495445;29496112	+;+;+;+;+;+;+;+;+;+;+;+;+;+;+;+;+;+;+;+;+;+;+;+;+	3362	chr17:29490753-29496112	573.726	644.781	565.237	2753.61	2968.69	2941.04	1741.18	2.27437	0.0804647	28.2654	9.20976e-176	1.52703e-173
176	ENSMUSG00000024079.4	Eif2ak2	eukaryotic translation initiation factor 2-alpha kinase 2 [Source:MGI Symbol;Acc:MGI:1353449]	chr17;chr17;chr17;chr17;chr17;chr17;chr17;chr17;chr17;chr17;chr17;chr17;chr17;chr17;chr17;chr17;chr17;chr17;chr17;chr17;chr17;chr17;chr17;chr17;chr17	78852564;78855343;78855354;78856567;78856567;78858501;78858501;78863839;78865302;78866315;78868757;78869476;78870487;78870654;78871149;78873778;78873943;78876182;78876182;78878115;78878142;78878142;78882400;78882400;78882400	78855261;78855399;78855399;78856668;78856668;78858980;78858632;78864019;78865421;78866437;78868807;78869510;78870535;78870733;78871269;78874079;78874079;78876302;78876302;78878533;78878273;78878273;78882554;78882548;78882573	-;-;-;-;-;-;-;-;-;-;-;-;-;-;-;-;-;-;-;-;-;-;-;-;-	5113	chr17:78852564-78882573	852.973	886.953	952.321	3735.91	3859.93	3577.3	2310.9	2.04831	0.0725021	28.2517	1.35691e-175	2.23705e-173
177	ENSMUSG00000031349.4	Nsdhl	NAD(P) dependent steroid dehydrogenase-like [Source:MGI Symbol;Acc:MGI:1099438]	chrX;chrX;chrX;chrX;chrX;chrX;chrX;chrX;chrX;chrX;chrX	72918557;72926294;72929624;72929752;72949165;72949165;72952843;72952843;72955072;72956337;72957282	72918693;72926410;72929782;72929782;72949311;72949311;72953656;72952971;72955214;72956439;72958514	+;+;+;+;+;+;+;+;+;+;+	2853	chrX:72918557-72958514	4505.19	4446.87	4205.7	1145.08	1186.23	1248.51	2789.59	-1.87345	0.0674088	-27.7923	5.37101e-170	8.80481e-168
178	ENSMUSG00000037966.15	Ninj1	ninjurin 1 [Source:MGI Symbol;Acc:MGI:1196617]	chr13;chr13;chr13;chr13;chr13;chr13;chr13;chr13;chr13;chr13;chr13;chr13;chr13;chr13;chr13;chr13;chr13;chr13;chr13;chr13	49187485;49187525;49187536;49187767;49190296;49191085;49193736;49193736;49193736;49193736;49193736;49194839;49194894;49194894;49194894;49194894;49195604;49195604;49195604;49195604	49187637;49187637;49187637;49187856;49190359;49191258;49193964;49193964;49193964;49193964;49193964;49195057;49195057;49194924;49195057;49195057;49196244;49195759;49196244;49196244	+;+;+;+;+;+;+;+;+;+;+;+;+;+;+;+;+;+;+;+	1570	chr13:49187485-49196244	1226.99	1261.31	1294.63	4656.05	4765.7	4344.17	2924.81	1.85966	0.0669171	27.7904	5.66084e-170	9.22781e-168
179	ENSMUSG00000022367.7	Has2	hyaluronan synthase 2 [Source:MGI Symbol;Acc:MGI:107821]	chr15;chr15;chr15;chr15	56665627;56669889;56681578;56693994	56668588;56669990;56682204;56694539	-;-;-;-	4237	chr15:56665627-56694539	1848.11	2218.89	2182.6	273.553	265.915	279.999	1178.18	-2.91461	0.104992	-27.7604	1.305e-169	2.11542e-167
180	ENSMUSG00000000753.15	Serpinf1	serine (or cysteine) peptidase inhibitor, clade F, member 1 [Source:MGI Symbol;Acc:MGI:108080]	chr11;chr11;chr11;chr11;chr11;chr11;chr11;chr11;chr11;chr11;chr11;chr11;chr11;chr11;chr11;chr11;chr11;chr11;chr11;chr11;chr11;chr11;chr11;chr11;chr11;chr11;chr11;chr11;chr11;chr11;chr11;chr11;chr11;chr11;chr11;chr11;chr11	75409769;75410064;75410221;75410834;75410834;75410834;75413907;75413907;75413907;75413914;75413973;75414921;75414921;75414921;75414921;75414921;75414921;75415470;75415575;75415575;75415575;75416230;75416230;75416230;75416230;75416316;75417909;75417909;75417909;75417909;75417909;75417909;75418397;75422496;75422496;75422496;75422496	75410393;75410393;75410393;75411044;75411044;75411044;75414049;75414044;75414049;75414049;75414049;75415124;75415195;75415124;75415124;75415124;75415124;75415730;75415730;75415730;75415730;75416428;75416428;75416428;75416428;75416428;75418297;75417996;75417996;75417996;75417996;75417996;75418446;75422552;75422555;75422586;75422701	-;-;-;-;-;-;-;-;-;-;-;-;-;-;-;-;-;-;-;-;-;-;-;-;-;-;-;-;-;-;-;-;-;-;-;-;-	2359	chr11:75409769-75422701	6946.48	7682.89	7169.92	1797.31	1855.17	1625.67	4512.91	-2.04066	0.0738505	-27.6323	4.56088e-168	7.35214e-166
181	ENSMUSG00000021668.15	Polk	polymerase (DNA directed), kappa [Source:MGI Symbol;Acc:MGI:1349767]	chr13;chr13;chr13;chr13;chr13;chr13;chr13;chr13;chr13;chr13;chr13;chr13;chr13;chr13;chr13;chr13;chr13;chr13;chr13;chr13;chr13;chr13;chr13;chr13;chr13;chr13;chr13;chr13;chr13;chr13;chr13;chr13;chr13;chr13;chr13;chr13;chr13;chr13;chr13;chr13;chr13;chr13;chr13;chr13;chr13;chr13;chr13;chr13;chr13;chr13;chr13;chr13;chr13;chr13;chr13;chr13;chr13;chr13;chr13;chr13;chr13;chr13;chr13;chr13;chr13;chr13;chr…	96480690;96482170;96482170;96482170;96482170;96482170;96482170;96482170;96482458;96482458;96482458;96482458;96482458;96482458;96482458;96482458;96483491;96483491;96483491;96483491;96483491;96483491;96483517;96486808;96486808;96486808;96486808;96486808;96486808;96486808;96486808;96486845;96489182;96489182;96489182;96489182;96489182;96489182;96489182;96489182;96489182;96490937;96490937;96490937;964…	96482254;96482254;96482254;96482254;96482254;96482254;96482254;96482254;96482491;96482491;96482491;96482491;96482491;96482491;96482491;96482491;96484405;96484405;96484405;96484405;96484405;96484405;96484405;96486979;96486979;96486979;96486979;96486979;96486979;96486979;96486979;96486979;96489278;96489791;96489278;96489278;96489278;96489278;96489278;96489278;96489278;96490969;96490969;96490969;964…	-;-;-;-;-;-;-;-;-;-;-;-;-;-;-;-;-;-;-;-;-;-;-;-;-;-;-;-;-;-;-;-;-;-;-;-;-;-;-;-;-;-;-;-;-;-;-;-;-;-;-;-;-;-;-;-;-;-;-;-;-;-;-;-;-;-;-;-;-;-;-;-;-;-;-;-;-;-;-;-;-;-;-;-;-;-;-;-;-;-;-;-;-;-;-;-;-;-;-;-;-;-;-;-;-;-;-;-;-;-;-;-;-	5553	chr13:96480690-96542579	895.283	889.98	869.308	3586.7	3939.91	3496.86	2279.67	2.0485	0.0741495	27.6266	5.32602e-168	8.53811e-166
182	ENSMUSG00000070730.11	Rmdn3	regulator of microtubule dynamics 3 [Source:MGI Symbol;Acc:MGI:1915059]	chr2;chr2;chr2;chr2;chr2;chr2;chr2;chr2;chr2;chr2;chr2;chr2;chr2;chr2;chr2;chr2;chr2;chr2;chr2;chr2;chr2;chr2;chr2;chr2;chr2;chr2;chr2;chr2;chr2;chr2	119137001;119138347;119139039;119139056;119139352;119139352;119140044;119140044;119140260;119140260;119142418;119142628;119146155;119146338;119146338;119147309;119147309;119147309;119153376;119153890;119154024;119154054;119154064;119156358;119156358;119156358;119156358;119156683;119156824;119156907	119137752;119138427;119139092;119139092;119139450;119139450;119140121;119140121;119140335;119140875;119142688;119142688;119146440;119146440;119146440;119147445;119147436;119147594;119153519;119154082;119154082;119154082;119154082;119156551;119156551;119156964;119156551;119156824;119156948;119157034	-;-;-;-;-;-;-;-;-;-;-;-;-;-;-;-;-;-;-;-;-;-;-;-;-;-;-;-;-;-	3537	chr2:119137001-119157034	1461.39	1417.71	1483.98	4749.87	4723.11	4495.66	3055.29	1.6754	0.0607668	27.571	2.48112e-167	3.95562e-165
183	ENSMUSG00000034438.16	Gbp8	guanylate-binding protein 8 [Source:MGI Symbol;Acc:MGI:1923324]	chr5;chr5;chr5;chr5;chr5;chr5;chr5;chr5;chr5;chr5;chr5;chr5;chr5;chr5;chr5;chr5;chr5;chr5;chr5;chr5;chr5;chr5;chr5;chr5;chr5;chr5;chr5;chr5;chr5;chr5;chr5;chr5;chr5;chr5;chr5;chr5	105014150;105014150;105014153;105014927;105016027;105016027;105016027;105016027;105016546;105016546;105016546;105016546;105017679;105017679;105017679;105017679;105018562;105018562;105018562;105021921;105021921;105028529;105030829;105030829;105030829;105031210;105031210;105031210;105041853;105041853;105041853;105050864;105050864;105050864;105053501;105139480	105015122;105015122;105015122;105015122;105016220;105016220;105016220;105016220;105016648;105016648;105016648;105016648;105017885;105017885;105018842;105017885;105018842;105018842;105018842;105022099;105022064;105028598;105031025;105031025;105031025;105031319;105031319;105031319;105041980;105041980;105041980;105051047;105051071;105051071;105053556;105139540	-;-;-;-;-;-;-;-;-;-;-;-;-;-;-;-;-;-;-;-;-;-;-;-;-;-;-;-;-;-;-;-;-;-;-;-	3443	chr5:105014150-105139540	0.846203	2.0181	1.86547	5908.51	5630.96	7243.42	3131.27	10.6095	0.38492	27.5627	3.1148e-167	4.93875e-165
184	ENSMUSG00000020388.12	Pdlim4	PDZ and LIM domain 4 [Source:MGI Symbol;Acc:MGI:1353470]	chr11;chr11;chr11;chr11;chr11;chr11;chr11;chr11;chr11;chr11;chr11;chr11;chr11;chr11;chr11;chr11;chr11;chr11;chr11;chr11;chr11;chr11;chr11	54054928;54054948;54055357;54055790;54055790;54055920;54056143;54056143;54056143;54058951;54059938;54059938;54059938;54063635;54063635;54063635;54063635;54063723;54064272;54064703;54068840;54068840;54068840	54055239;54055239;54055474;54055953;54055953;54055953;54056324;54056324;54056324;54060016;54060016;54060016;54060016;54063786;54063786;54063786;54063786;54063786;54064568;54064796;54068991;54068932;54069014	-;-;-;-;-;-;-;-;-;-;-;-;-;-;-;-;-;-;-;-;-;-;-	2560	chr11:54054928-54069014	6378.68	6096.66	5622.52	1507.93	1368.01	1356.12	3721.65	-2.09096	0.0761945	-27.4424	8.56649e-166	1.3509e-163
185	ENSMUSG00000018340.13	Anxa6	annexin A6 [Source:MGI Symbol;Acc:MGI:88255]	chr11;chr11;chr11;chr11;chr11;chr11;chr11;chr11;chr11;chr11;chr11;chr11;chr11;chr11;chr11;chr11;chr11;chr11;chr11;chr11;chr11;chr11;chr11;chr11;chr11;chr11;chr11;chr11;chr11;chr11;chr11;chr11;chr11;chr11;chr11;chr11;chr11;chr11;chr11;chr11;chr11;chr11;chr11;chr11;chr11;chr11;chr11;chr11;chr11;chr11;chr11;chr11;chr11;chr11;chr11;chr11;chr11;chr11;chr11;chr11;chr11;chr11;chr11;chr11;chr11;chr11;chr…	54979108;54979108;54981616;54981616;54983298;54983298;54985076;54985076;54986122;54986122;54987051;54990950;54991391;54991391;54992287;54992287;54992287;54994284;54994284;54994284;54994467;54994467;54994467;54994885;54994885;54994885;54996313;54996313;54996313;54998535;54998535;54998535;54999795;54999795;54999795;55001211;55001211;55001211;55003979;55003979;55003979;55004667;55004667;55004667;550…	54979521;54979521;54981738;54981738;54983356;54983356;54985171;54985171;54986215;54986215;54987068;54991444;54991444;54991444;54992366;54992366;54992366;54994374;54994374;54994374;54994580;54994580;54994580;54994979;54994979;54994979;54996394;54996394;54996394;54998613;54998613;54998613;54999853;54999853;54999853;55001333;55001333;55001333;55004037;55004037;55004037;55004762;55004762;55004762;550…	-;-;-;-;-;-;-;-;-;-;-;-;-;-;-;-;-;-;-;-;-;-;-;-;-;-;-;-;-;-;-;-;-;-;-;-;-;-;-;-;-;-;-;-;-;-;-;-;-;-;-;-;-;-;-;-;-;-;-;-;-;-;-;-;-;-;-;-;-;-;-	2930	chr11:54979108-55033445	38374.5	38194.5	36405.5	12572.1	11621.3	12810	24996.3	-1.60759	0.0586517	-27.4091	2.13896e-165	3.35482e-163
186	ENSMUSG00000000957.11	Mmp14	matrix metallopeptidase 14 (membrane-inserted) [Source:MGI Symbol;Acc:MGI:101900]	chr14;chr14;chr14;chr14;chr14;chr14;chr14;chr14;chr14;chr14;chr14;chr14;chr14;chr14;chr14;chr14;chr14;chr14;chr14;chr14;chr14;chr14;chr14;chr14;chr14;chr14;chr14;chr14;chr14;chr14;chr14;chr14;chr14;chr14	54431612;54431623;54431633;54431664;54431718;54432436;54433958;54435745;54435745;54435745;54435745;54435745;54436138;54436138;54436138;54436615;54436615;54437601;54437601;54438592;54438665;54438665;54439011;54439011;54439011;54439281;54439281;54439281;54439905;54439905;54439905;54440341;54440341;54443777	54431973;54431973;54431973;54431973;54433265;54432641;54434124;54435872;54436160;54435893;54435893;54435893;54436188;54436260;54436260;54436922;54436922;54437762;54437762;54438825;54438825;54438825;54439149;54439149;54439149;54439431;54439431;54439431;54440020;54440020;54440020;54440479;54441265;54445364	+;+;+;+;+;+;+;+;+;+;+;+;+;+;+;+;+;+;+;+;+;+;+;+;+;+;+;+;+;+;+;+;+;+	5960	chr14:54431612-54445364	17860	19973.1	23241.9	3145.86	3424.7	3445.66	11848.5	-2.59656	0.0948922	-27.3633	7.5043e-165	1.17067e-162
187	ENSMUSG00000020400.17	Tnip1	TNFAIP3 interacting protein 1 [Source:MGI Symbol;Acc:MGI:1926194]	chr11;chr11;chr11;chr11;chr11;chr11;chr11;chr11;chr11;chr11;chr11;chr11;chr11;chr11;chr11;chr11;chr11;chr11;chr11;chr11;chr11;chr11;chr11;chr11;chr11;chr11;chr11;chr11;chr11;chr11;chr11;chr11;chr11;chr11;chr11;chr11;chr11;chr11;chr11;chr11;chr11;chr11;chr11;chr11;chr11;chr11;chr11;chr11;chr11;chr11;chr11;chr11;chr11;chr11;chr11;chr11;chr11;chr11;chr11;chr11;chr11;chr11;chr11;chr11;chr11;chr11;chr…	54910785;54910787;54910787;54910787;54910787;54910787;54910789;54915497;54915497;54915497;54915497;54915497;54915497;54916796;54916796;54916796;54916796;54916796;54916796;54916910;54917256;54917256;54917256;54917256;54917256;54917256;54917256;54917800;54917800;54917800;54917800;54917800;54917800;54917800;54918606;54918606;54918606;54918606;54918606;54918606;54918606;54918611;54920761;54920761;549…	54911571;54911571;54911571;54911571;54911497;54910964;54911571;54915587;54915587;54915587;54915587;54915587;54915587;54916987;54916987;54916987;54916987;54916987;54916987;54916987;54917321;54917321;54917321;54917321;54917321;54917321;54917321;54917925;54917925;54917925;54917925;54917925;54917925;54917925;54918737;54918737;54918737;54918737;54918737;54918725;54918737;54918737;54921075;54920889;549…	-;-;-;-;-;-;-;-;-;-;-;-;-;-;-;-;-;-;-;-;-;-;-;-;-;-;-;-;-;-;-;-;-;-;-;-;-;-;-;-;-;-;-;-;-;-;-;-;-;-;-;-;-;-;-;-;-;-;-;-;-;-;-;-;-;-;-;-;-;-;-;-;-;-;-;-;-;-;-;-;-;-;-;-;-;-;-;-;-;-;-;-;-;-;-;-;-;-;-;-;-;-;-;-;-;-;-;-;-;-;-;-;-;-;-;-;-;-;-;-;-;-;-;-;-;-;-;-;-;-;-;-;-;-;-;-;-;-;-;-;-;-;-;-;-	3539	chr11:54910785-54962917	3021.79	2881.84	3236.59	10969.2	10728	10156.2	6832.28	1.79712	0.0658242	27.3018	4.0368e-164	6.26374e-162
188	ENSMUSG00000021451.16	Sema4d	sema domain, immunoglobulin domain (Ig), transmembrane domain (TM) and short cytoplasmic domain, (semaphorin) 4D [Source:MGI Symbol;Acc:MGI:109244]	chr13;chr13;chr13;chr13;chr13;chr13;chr13;chr13;chr13;chr13;chr13;chr13;chr13;chr13;chr13;chr13;chr13;chr13;chr13;chr13;chr13;chr13;chr13;chr13;chr13;chr13;chr13;chr13;chr13;chr13;chr13;chr13;chr13;chr13;chr13;chr13;chr13;chr13;chr13;chr13;chr13;chr13;chr13;chr13;chr13;chr13;chr13;chr13;chr13;chr13;chr13;chr13;chr13;chr13;chr13;chr13;chr13;chr13;chr13;chr13;chr13;chr13;chr13;chr13;chr13;chr13;chr…	51685529;51687283;51691289;51700837;51701246;51701246;51701250;51704953;51704953;51704953;51704953;51705073;51705073;51705073;51708875;51708875;51708875;51709912;51709912;51709912;51711200;51711200;51711200;51711449;51711449;51711449;51711500;51712679;51712679;51712679;51712679;51713692;51713692;51713692;51713692;51714794;51714794;51714794;51720506;51720506;51720506;51722318;51722318;51722318;517…	51686246;51687380;51691498;51701040;51703531;51703531;51703531;51704996;51704996;51704996;51704971;51705245;51705245;51705245;51708990;51708990;51708990;51710134;51710134;51710134;51711356;51711356;51711356;51711624;51711624;51711624;51711624;51712830;51712830;51712830;51712830;51714159;51713805;51713805;51713805;51714887;51714887;51714887;51720604;51720604;51720604;51722380;51722380;51722380;517…	-;-;-;-;-;-;-;-;-;-;-;-;-;-;-;-;-;-;-;-;-;-;-;-;-;-;-;-;-;-;-;-;-;-;-;-;-;-;-;-;-;-;-;-;-;-;-;-;-;-;-;-;-;-;-;-;-;-;-;-;-;-;-;-;-;-;-;-;-;-;-;-;-;-;-;-;-;-;-;-;-;-	7679	chr13:51685529-51793747	1645.87	1646.77	1993.25	140.167	106.989	150.447	947.248	-3.69981	0.135934	-27.2177	4.00683e-163	6.18415e-161
189	ENSMUSG00000096727.3	Psmb9	proteasome (prosome, macropain) subunit, beta type 9 (large multifunctional peptidase 2) [Source:MGI Symbol;Acc:MGI:1346526]	chr17;chr17;chr17;chr17;chr17;chr17;chr17;chr17;chr17;chr17;chr17;chr17;chr17;chr17;chr17;chr17;chr17;chr17;chr17;chr17;chr17;chr17;chr17;chr17;chr17	34181987;34182030;34182033;34182036;34182041;34183089;34183089;34183089;34183089;34183615;34183615;34183615;34183615;34184030;34184156;34184282;34184282;34185730;34185730;34185730;34185730;34186891;34187058;34187250;34187250	34182351;34182351;34182351;34182351;34182351;34183230;34183230;34183230;34183549;34183744;34183731;34183744;34184413;34184413;34184413;34184413;34184413;34185797;34185797;34185797;34187353;34187219;34187338;34187365;34187764	-;-;-;-;-;-;-;-;-;-;-;-;-;-;-;-;-;-;-;-;-;-;-;-;-	3660	chr17:34181987-34187764	1.69241	1.00905	0.932734	5757.04	5981.01	5641.78	2897.24	10.6507	0.393267	27.0826	1.5799e-161	2.42552e-159
190	ENSMUSG00000016206.6	H2-M3	histocompatibility 2, M region locus 3 [Source:MGI Symbol;Acc:MGI:95915]	chr17;chr17;chr17;chr17;chr17;chr17;chr17;chr17	37270220;37270522;37270998;37272269;37272648;37273719;37273866;37274169	37270334;37270791;37271273;37272544;37272752;37273751;37273912;37274484	+;+;+;+;+;+;+;+	1438	chr17:37270220-37274484	96.4672	130.167	98.8698	1181.25	1315.03	1170.15	665.322	3.47158	0.129282	26.8529	7.80892e-159	1.19255e-156
191	ENSMUSG00000038119.15	Cdon	cell adhesion molecule-related/down-regulated by oncogenes [Source:MGI Symbol;Acc:MGI:1926387]	chr9;chr9;chr9;chr9;chr9;chr9;chr9;chr9;chr9;chr9;chr9;chr9;chr9;chr9;chr9;chr9;chr9;chr9;chr9;chr9;chr9;chr9;chr9;chr9;chr9;chr9;chr9;chr9;chr9;chr9;chr9;chr9;chr9;chr9;chr9;chr9;chr9;chr9;chr9;chr9;chr9;chr9;chr9;chr9;chr9;chr9;chr9;chr9;chr9;chr9;chr9;chr9;chr9;chr9;chr9;chr9;chr9;chr9;chr9;chr9;chr9;chr9;chr9;chr9	35421128;35421554;35421558;35423588;35430738;35452045;35452045;35452045;35452045;35452076;35452661;35452661;35452661;35452661;35452873;35454303;35454303;35454303;35454303;35454303;35455323;35455323;35455323;35455323;35455323;35456448;35456448;35456448;35457397;35457397;35457397;35457478;35463875;35463875;35463875;35463875;35464141;35469865;35469865;35469865;35469865;35470985;35470985;35470985;354…	35421183;35421602;35421815;35423616;35430860;35452177;35452177;35452177;35452177;35452177;35452933;35452933;35452933;35452933;35452933;35454449;35454449;35454449;35454449;35454449;35455466;35455466;35455466;35455365;35455340;35456735;35456735;35456735;35457666;35457666;35457666;35457666;35464029;35464228;35464228;35464228;35464228;35470085;35470154;35470154;35470154;35471159;35471155;35471159;354…	+;+;+;+;+;+;+;+;+;+;+;+;+;+;+;+;+;+;+;+;+;+;+;+;+;+;+;+;+;+;+;+;+;+;+;+;+;+;+;+;+;+;+;+;+;+;+;+;+;+;+;+;+;+;+;+;+;+;+;+;+;+;+;+	7715	chr9:35421128-35507652	17408.9	19745	18914.9	4273.98	4089.48	4775.66	11534.7	-2.08702	0.0777789	-26.8327	1.34296e-158	2.04017e-156
192	ENSMUSG00000002325.15	Irf9	interferon regulatory factor 9 [Source:MGI Symbol;Acc:MGI:107587]	chr14;chr14;chr14;chr14;chr14;chr14;chr14;chr14;chr14;chr14;chr14;chr14;chr14;chr14;chr14;chr14;chr14;chr14;chr14;chr14;chr14;chr14;chr14;chr14;chr14;chr14;chr14;chr14;chr14;chr14;chr14;chr14;chr14;chr14;chr14;chr14;chr14	55603571;55603985;55604468;55604577;55604579;55605052;55605052;55605052;55605721;55605721;55605721;55605721;55605820;55606093;55606093;55606093;55606093;55606318;55606318;55606318;55606318;55606537;55606537;55606537;55607275;55607514;55607514;55607514;55607818;55608685;55608685;55608685;55608685;55608685;55608921;55608921;55608921	55604243;55604243;55604553;55605232;55604721;55605232;55605232;55605232;55605904;55605860;55605904;55605904;55605904;55606166;55606166;55606166;55606166;55610027;55606438;55606438;55606438;55606608;55606608;55606608;55607855;55607855;55607855;55607855;55607855;55608733;55609327;55608800;55608800;55608800;55610030;55610030;55610030	+;+;+;+;+;+;+;+;+;+;+;+;+;+;+;+;+;+;+;+;+;+;+;+;+;+;+;+;+;+;+;+;+;+;+;+;+	5386	chr14:55603571-55610030	396.869	370.32	475.694	3137.94	3134.89	2716.41	1705.35	2.83815	0.105868	26.8085	2.57246e-158	3.88763e-156
193	ENSMUSG00000045827.10	Serpinb9	serine (or cysteine) peptidase inhibitor, clade B, member 9 [Source:MGI Symbol;Acc:MGI:106603]	chr13;chr13;chr13;chr13;chr13;chr13;chr13;chr13;chr13;chr13;chr13;chr13;chr13;chr13;chr13	33003250;33004541;33004563;33006533;33006533;33008006;33008006;33008768;33008768;33010687;33010687;33013862;33013862;33015447;33015447	33003344;33004695;33004695;33006710;33006710;33008143;33008143;33008885;33008885;33010829;33010829;33014017;33014017;33017955;33017957	+;+;+;+;+;+;+;+;+;+;+;+;+;+;+	3494	chr13:33003250-33017957	1414.01	1458.07	1791.78	8527.61	9597.88	9188.78	5329.69	2.5389	0.0951611	26.68	8.02428e-157	1.20639e-154
194	ENSMUSG00000041135.15	Ripk2	receptor (TNFRSF)-interacting serine-threonine kinase 2 [Source:MGI Symbol;Acc:MGI:1891456]	chr4;chr4;chr4;chr4;chr4;chr4;chr4;chr4;chr4;chr4;chr4;chr4;chr4;chr4;chr4;chr4;chr4;chr4;chr4;chr4;chr4;chr4;chr4	16122733;16122741;16124425;16124425;16127621;16127621;16129023;16129023;16131523;16132777;16132777;16138074;16138074;16139205;16139205;16151917;16151917;16155035;16155035;16158277;16158277;16163224;16163224	16123891;16123891;16124586;16124586;16127714;16127714;16129109;16129109;16131646;16132862;16132862;16138235;16138235;16139254;16139254;16152074;16152074;16155190;16155190;16158430;16158430;16163643;16163647	-;-;-;-;-;-;-;-;-;-;-;-;-;-;-;-;-;-;-;-;-;-;-	2816	chr4:16122733-16163647	498.414	491.406	554.044	2683.53	3216.95	2943.13	1731.24	2.50732	0.0939783	26.6798	8.07826e-157	1.20824e-154
195	ENSMUSG00000022231.10	Sema5a	sema domain, seven thrombospondin repeats (type 1 and type 1-like), transmembrane domain (TM) and short cytoplasmic domain, (semaphorin) 5A [Source:MGI Symbol;Acc:MGI:107556]	chr15;chr15;chr15;chr15;chr15;chr15;chr15;chr15;chr15;chr15;chr15;chr15;chr15;chr15;chr15;chr15;chr15;chr15;chr15;chr15;chr15;chr15;chr15;chr15;chr15;chr15;chr15;chr15;chr15;chr15;chr15;chr15;chr15;chr15;chr15;chr15;chr15;chr15;chr15;chr15;chr15;chr15;chr15;chr15;chr15;chr15;chr15;chr15;chr15;chr15;chr15;chr15;chr15;chr15;chr15;chr15;chr15;chr15;chr15;chr15;chr15;chr15;chr15;chr15;chr15;chr15;chr…	32244810;32244813;32244822;32244824;32244825;32244831;32245038;32245103;32266565;32269683;32270633;32347220;32347220;32347220;32347220;32347220;32347220;32347220;32417312;32417312;32417312;32417312;32417312;32417312;32417312;32460219;32460219;32460219;32460219;32460219;32460219;32460219;32474378;32474378;32474378;32474378;32474378;32474378;32474378;32538665;32538665;32538665;32538665;32538665;325…	32245299;32245299;32245299;32245299;32245608;32245299;32245299;32245299;32266647;32269773;32270884;32347316;32347316;32347316;32347316;32347316;32347316;32347316;32417509;32417509;32417509;32417509;32417509;32417509;32417509;32460318;32460318;32460318;32460318;32460318;32460318;32460318;32474423;32474423;32474423;32474423;32474423;32474423;32474423;32538727;32538727;32538727;32538727;32538727;325…	+;+;+;+;+;+;+;+;+;+;+;+;+;+;+;+;+;+;+;+;+;+;+;+;+;+;+;+;+;+;+;+;+;+;+;+;+;+;+;+;+;+;+;+;+;+;+;+;+;+;+;+;+;+;+;+;+;+;+;+;+;+;+;+;+;+;+;+;+;+;+;+;+;+;+;+;+;+;+;+;+;+;+;+;+;+;+;+;+;+;+;+;+;+;+;+;+;+;+;+;+;+;+;+;+;+;+;+;+;+;+;+;+;+;+;+;+;+;+;+;+	18686	chr15:32244810-32696341	1330.23	1497.43	1651.87	120.951	126.725	91.9401	803.191	-3.68686	0.138383	-26.6425	2.18896e-156	3.25717e-154
196	ENSMUSG00000024593.15	Megf10	multiple EGF-like-domains 10 [Source:MGI Symbol;Acc:MGI:2685177]	chr18;chr18;chr18;chr18;chr18;chr18;chr18;chr18;chr18;chr18;chr18;chr18;chr18;chr18;chr18;chr18;chr18;chr18;chr18;chr18;chr18;chr18;chr18;chr18;chr18;chr18;chr18;chr18;chr18;chr18;chr18;chr18;chr18;chr18;chr18;chr18;chr18;chr18;chr18;chr18;chr18;chr18;chr18;chr18;chr18;chr18;chr18;chr18;chr18	57133090;57142786;57180469;57180469;57189501;57189501;57191107;57191107;57212322;57212322;57240544;57240544;57242663;57242663;57246534;57246534;57252834;57252834;57259663;57259663;57261111;57261111;57261994;57261994;57264441;57264441;57275681;57275681;57276989;57276989;57277596;57277596;57281624;57281624;57283794;57283794;57285808;57285808;57287783;57287783;57289283;57289283;57290397;57290397;572…	57133730;57142989;57180601;57180601;57189602;57189602;57191207;57191207;57212414;57212414;57240790;57240790;57242783;57242783;57246670;57246670;57253046;57253046;57259837;57259837;57261231;57261231;57262157;57262157;57264543;57264543;57275827;57275827;57277123;57277123;57277724;57277724;57281752;57281752;57283922;57283922;57285936;57285936;57288019;57288019;57289410;57289410;57290520;57290520;572…	+;+;+;+;+;+;+;+;+;+;+;+;+;+;+;+;+;+;+;+;+;+;+;+;+;+;+;+;+;+;+;+;+;+;+;+;+;+;+;+;+;+;+;+;+;+;+;+;+	7718	chr18:57133090-57297467	20682.9	20691.5	21832.5	5281.15	4633.78	5581.18	13117.2	-2.02249	0.0759923	-26.6143	4.63185e-156	6.85703e-154
197	ENSMUSG00000001552.14	Jup	junction plakoglobin [Source:MGI Symbol;Acc:MGI:96650]	chr11;chr11;chr11;chr11;chr11;chr11;chr11;chr11;chr11;chr11;chr11;chr11;chr11;chr11;chr11;chr11;chr11;chr11;chr11;chr11;chr11;chr11;chr11;chr11;chr11;chr11;chr11;chr11;chr11;chr11;chr11;chr11;chr11;chr11;chr11;chr11;chr11;chr11;chr11;chr11;chr11;chr11;chr11;chr11;chr11	100368958;100370619;100371059;100372296;100372296;100372296;100372357;100372656;100372656;100372656;100372659;100374078;100374078;100374078;100374326;100374326;100376723;100376723;100378089;100378089;100379522;100379522;100380544;100380544;100381297;100381676;100381676;100383007;100383007;100383007;100383315;100383395;100383395;100383395;100383404;100386173;100386173;100386173;100386173;100386173…	100371449;100371449;100371414;100372461;100372461;100372716;100372461;100372695;100373308;100372695;100372695;100374199;100374125;100374199;100374476;100374476;100376998;100376998;100378427;100378427;100379625;100379625;100380688;100380688;100381877;100381877;100381877;100383092;100383245;100383245;100383654;100383654;100383654;100383654;100383654;100386388;100386388;100386388;100386385;100386388…	-;-;-;-;-;-;-;-;-;-;-;-;-;-;-;-;-;-;-;-;-;-;-;-;-;-;-;-;-;-;-;-;-;-;-;-;-;-;-;-;-;-;-;-;-	6436	chr11:100368958-100397763	25949.7	26013.2	25617.5	10818.9	10154.6	10455	18168.2	-1.30216	0.0489408	-26.6069	5.65039e-156	8.32243e-154
198	ENSMUSG00000030064.16	Frmd4b	FERM domain containing 4B [Source:MGI Symbol;Acc:MGI:2141794]	chr6;chr6;chr6;chr6;chr6;chr6;chr6;chr6;chr6;chr6;chr6;chr6;chr6;chr6;chr6;chr6;chr6;chr6;chr6;chr6;chr6;chr6;chr6;chr6;chr6;chr6;chr6;chr6;chr6;chr6;chr6;chr6;chr6;chr6;chr6;chr6;chr6;chr6;chr6;chr6;chr6;chr6;chr6;chr6;chr6;chr6;chr6;chr6;chr6;chr6;chr6;chr6;chr6;chr6;chr6;chr6;chr6;chr6;chr6;chr6;chr6;chr6;chr6;chr6;chr6;chr6;chr6;chr6;chr6;chr6;chr6;chr6;chr6;chr6;chr6;chr6;chr6;chr6;chr6;chr6…	97286867;97287032;97287082;97287088;97288360;97292363;97292363;97292363;97292363;97295576;97295576;97295576;97295576;97298035;97298035;97298035;97298035;97300209;97300209;97300209;97300209;97302289;97302289;97302289;97302289;97305147;97305147;97305147;97305147;97306479;97306479;97306479;97306479;97306679;97306679;97306679;97306679;97307213;97308027;97308027;97308027;97308027;97308137;97308614;973…	97288480;97291261;97288480;97288480;97288480;97292495;97292495;97292495;97292495;97296387;97296387;97296387;97296387;97298154;97298154;97298154;97298154;97300356;97300356;97300356;97300356;97302345;97302345;97302345;97302345;97305375;97305375;97305375;97305375;97306598;97306598;97306598;97306598;97306812;97306812;97306812;97306812;97308168;97308168;97308168;97308168;97308168;97308168;97308752;973…	-;-;-;-;-;-;-;-;-;-;-;-;-;-;-;-;-;-;-;-;-;-;-;-;-;-;-;-;-;-;-;-;-;-;-;-;-;-;-;-;-;-;-;-;-;-;-;-;-;-;-;-;-;-;-;-;-;-;-;-;-;-;-;-;-;-;-;-;-;-;-;-;-;-;-;-;-;-;-;-;-;-;-;-;-;-;-;-;-;-;-;-;-;-;-;-;-;-;-;-;-;-;-;-;-;-;-;-;-;-;-;-;-;-;-;-;-;-;-;-;-;-;-;-;-;-;-;-;-;-;-;-;-;-	14302	chr6:97286867-97617541	288.555	325.922	418.797	3056.55	3096.46	2894.02	1680.05	3.11038	0.11694	26.5981	7.13403e-156	1.04546e-153
199	ENSMUSG00000023341.15	Mx2	MX dynamin-like GTPase 2 [Source:MGI Symbol;Acc:MGI:97244]	chr16;chr16;chr16;chr16;chr16;chr16;chr16;chr16;chr16;chr16;chr16;chr16;chr16;chr16;chr16;chr16;chr16;chr16;chr16;chr16;chr16;chr16;chr16;chr16;chr16;chr16;chr16;chr16;chr16;chr16;chr16;chr16;chr16;chr16;chr16;chr16;chr16;chr16;chr16;chr16;chr16;chr16;chr16;chr16;chr16;chr16;chr16;chr16	97535308;97536037;97536081;97536083;97538618;97538618;97538618;97544468;97544468;97544468;97545612;97545612;97545612;97546325;97546325;97546325;97546747;97546747;97546747;97547338;97547338;97547338;97550387;97550897;97550897;97550897;97550897;97551396;97551396;97551396;97551396;97551924;97551924;97551924;97551924;97555959;97555961;97555961;97556602;97556602;97556602;97558412;97558520;97558520;975…	97535946;97536107;97536173;97536173;97538729;97538729;97538729;97544660;97544660;97544660;97545749;97545749;97545749;97546479;97546479;97546479;97546885;97546885;97546885;97547536;97547536;97547536;97550786;97550975;97550975;97550975;97550975;97551518;97551518;97551518;97551518;97551970;97552063;97552066;97552066;97556119;97556119;97556119;97556678;97556678;97556678;97558768;97558768;97558768;975…	+;+;+;+;+;+;+;+;+;+;+;+;+;+;+;+;+;+;+;+;+;+;+;+;+;+;+;+;+;+;+;+;+;+;+;+;+;+;+;+;+;+;+;+;+;+;+;+	3614	chr16:97535308-97560900	43.1564	35.3167	37.3094	1740.79	2319.49	1365.52	923.596	5.42859	0.204185	26.5866	9.6978e-156	1.41403e-153
200	ENSMUSG00000057963.9	Itpk1	inositol 1,3,4-triphosphate 5/6 kinase [Source:MGI Symbol;Acc:MGI:2446159]	chr12;chr12;chr12;chr12;chr12;chr12;chr12;chr12;chr12;chr12;chr12;chr12;chr12;chr12;chr12;chr12;chr12;chr12;chr12;chr12;chr12;chr12;chr12;chr12;chr12;chr12;chr12;chr12	102568582;102573922;102579105;102584287;102584287;102587896;102587896;102587909;102588464;102588464;102588464;102588506;102593902;102606089;102606089;102606089;102623300;102623300;102623300;102623373;102640885;102674881;102675443;102675443;102675443;102695711;102704722;102704722	102570484;102574084;102579172;102584452;102584452;102587936;102587936;102587936;102588562;102588562;102588562;102588562;102594077;102606206;102606206;102606206;102623425;102623425;102623425;102623425;102640934;102674964;102675467;102675467;102675467;102695802;102704914;102704930	-;-;-;-;-;-;-;-;-;-;-;-;-;-;-;-;-;-;-;-;-;-;-;-;-;-;-;-	3320	chr12:102568582-102704930	251.322	252.262	228.52	1391.5	1343.08	1427.16	815.641	2.49609	0.0940083	26.5518	2.45122e-155	3.55623e-153
201	ENSMUSG00000040152.8	Thbs1	thrombospondin 1 [Source:MGI Symbol;Acc:MGI:98737]	chr2;chr2;chr2;chr2;chr2;chr2;chr2;chr2;chr2;chr2;chr2;chr2;chr2;chr2;chr2;chr2;chr2;chr2;chr2;chr2;chr2;chr2;chr2;chr2	118111876;118112615;118112970;118114334;118114651;118114948;118115830;118117484;118118162;118118649;118119079;118119322;118119817;118120222;118120836;118121117;118122446;118122874;118122940;118123268;118123268;118123916;118124120;118125022	118112075;118112709;118113529;118114409;118114853;118115070;118115923;118117657;118118338;118118822;118119206;118119474;118120035;118120329;118120995;118121235;118122680;118123101;118123101;118123764;118123539;118124013;118124259;118127133	+;+;+;+;+;+;+;+;+;+;+;+;+;+;+;+;+;+;+;+;+;+;+;+	6073	chr2:118111876-118127133	77996.2	93892.9	96974.4	13468.5	11249.5	14378.2	51326.6	-2.76681	0.104622	-26.4458	4.07783e-154	5.88668e-152
202	ENSMUSG00000046805.10	Mpeg1	macrophage expressed gene 1 [Source:MGI Symbol;Acc:MGI:1333743]	chr19;chr19	12460779;12461033	12460861;12465283	+;+	4334	chr19:12460779-12465283	0	1.00905	1.86547	5510.61	5447.11	6500.58	2910.2	10.7559	0.408979	26.2994	1.9459e-152	2.79516e-150
203	ENSMUSG00000041936.18	Agrn	agrin [Source:MGI Symbol;Acc:MGI:87961]	chr4;chr4;chr4;chr4;chr4;chr4;chr4;chr4;chr4;chr4;chr4;chr4;chr4;chr4;chr4;chr4;chr4;chr4;chr4;chr4;chr4;chr4;chr4;chr4;chr4;chr4;chr4;chr4;chr4;chr4;chr4;chr4;chr4;chr4;chr4;chr4;chr4;chr4;chr4;chr4;chr4;chr4;chr4;chr4;chr4;chr4;chr4;chr4;chr4;chr4;chr4;chr4;chr4;chr4;chr4;chr4;chr4;chr4;chr4;chr4;chr4;chr4;chr4;chr4;chr4;chr4;chr4;chr4;chr4;chr4;chr4;chr4;chr4;chr4;chr4;chr4;chr4;chr4;chr4;chr4…	156165290;156165290;156165290;156165290;156165294;156165778;156166911;156166911;156166911;156166911;156166911;156167282;156167282;156167282;156167282;156167282;156167777;156167777;156168546;156168546;156168733;156168733;156168733;156168733;156168733;156168903;156168903;156168903;156168903;156169220;156169220;156169220;156169220;156169546;156169546;156169770;156169770;156169770;156169770;156170066…	156166653;156166514;156166653;156166653;156166653;156166653;156167014;156167014;156167014;156167014;156167014;156167506;156167506;156167506;156167506;156167506;156168569;156167809;156168569;156168569;156168820;156168820;156168820;156168820;156169086;156169095;156169095;156169095;156169095;156169336;156169336;156169336;156169336;156169557;156169557;156169881;156169881;156169881;156169881;156170230…	-;-;-;-;-;-;-;-;-;-;-;-;-;-;-;-;-;-;-;-;-;-;-;-;-;-;-;-;-;-;-;-;-;-;-;-;-;-;-;-;-;-;-;-;-;-;-;-;-;-;-;-;-;-;-;-;-;-;-;-;-;-;-;-;-;-;-;-;-;-;-;-;-;-;-;-;-;-;-;-;-;-;-;-;-;-;-;-;-;-;-;-;-;-;-;-;-;-;-;-;-;-;-;-;-;-;-;-;-;-;-;-;-;-;-;-;-;-;-;-;-;-;-;-;-;-;-;-;-;-;-;-;-;-;-;-;-;-;-;-;-;-;-;-;-;-;-;-;-;-;-;-;-;-;-;-;-;-;-;-;-;-;-;-;-;-;-;-;-;-;-;-;-;-;-;-;-;-	9285	chr4:156165290-156197488	2021.58	2164.41	2010.97	5941.29	6082.81	5981.33	4033.73	1.53674	0.0584612	26.2866	2.73222e-152	3.90532e-150
204	ENSMUSG00000038058.14	Nod1	nucleotide-binding oligomerization domain containing 1 [Source:MGI Symbol;Acc:MGI:1341839]	chr6;chr6;chr6;chr6;chr6;chr6;chr6;chr6;chr6;chr6;chr6;chr6;chr6;chr6;chr6;chr6;chr6;chr6;chr6;chr6;chr6;chr6;chr6;chr6;chr6;chr6;chr6;chr6;chr6;chr6;chr6;chr6;chr6;chr6;chr6;chr6;chr6;chr6;chr6;chr6	54923949;54923949;54924759;54926523;54928035;54928035;54928035;54928089;54930176;54930176;54930176;54933560;54933560;54933560;54934395;54934395;54934395;54937354;54937354;54937354;54937354;54938138;54938138;54938138;54939304;54939304;54939304;54939304;54939708;54943131;54943131;54943131;54947949;54947949;54949432;54949432;54949476;54964393;54971569;54972269	54925009;54925009;54925009;54926753;54928118;54928098;54928118;54928118;54930259;54930259;54930259;54933643;54933643;54933643;54934478;54934478;54934478;54937437;54937437;54937437;54937437;54938221;54938221;54938221;54939387;54939387;54939387;54939387;54939851;54943453;54944955;54944955;54948123;54948123;54949753;54949753;54949753;54964688;54971661;54972612	-;-;-;-;-;-;-;-;-;-;-;-;-;-;-;-;-;-;-;-;-;-;-;-;-;-;-;-;-;-;-;-;-;-;-;-;-;-;-;-	5079	chr6:54923949-54972612	505.183	534.795	641.721	4314.67	4091.56	5187.3	2545.87	2.996	0.114298	26.2121	1.93382e-151	2.75058e-149
205	ENSMUSG00000030281.16	Il17rc	interleukin 17 receptor C [Source:MGI Symbol;Acc:MGI:2159336]	chr6;chr6;chr6;chr6;chr6;chr6;chr6;chr6;chr6;chr6;chr6;chr6;chr6;chr6;chr6;chr6;chr6;chr6;chr6;chr6;chr6;chr6;chr6;chr6;chr6;chr6;chr6;chr6;chr6;chr6;chr6;chr6;chr6;chr6;chr6;chr6;chr6;chr6;chr6;chr6;chr6;chr6	113471427;113472071;113472231;113472283;113472627;113472627;113472778;113472778;113472794;113474161;113474161;113474161;113474255;113474553;113474553;113476399;113476399;113476426;113476426;113476588;113476735;113476735;113476735;113478864;113478864;113478864;113478989;113478989;113479251;113479251;113480130;113480130;113480306;113480306;113480758;113480758;113481184;113481184;113482283;113482283…	113471787;113472092;113472383;113472383;113472689;113472689;113472887;113472887;113472887;113474272;113474272;113474272;113474272;113474597;113474597;113476438;113476538;113476538;113476538;113476794;113476744;113476794;113476794;113479301;113478918;113478918;113479170;113479170;113479301;113479301;113480175;113480175;113480427;113480427;113480817;113480817;113481235;113481235;113482378;113482378…	+;+;+;+;+;+;+;+;+;+;+;+;+;+;+;+;+;+;+;+;+;+;+;+;+;+;+;+;+;+;+;+;+;+;+;+;+;+;+;+;+;+	2671	chr6:113471427-113483140	1531.63	1610.44	1534.35	4469.53	4439.54	4539.54	3020.84	1.52192	0.0583415	26.0864	5.20597e-150	7.3686e-148
206	ENSMUSG00000006418.17	Rnf114	ring finger protein 114 [Source:MGI Symbol;Acc:MGI:1933159]	chr2;chr2;chr2;chr2;chr2;chr2;chr2;chr2;chr2;chr2;chr2;chr2;chr2;chr2;chr2;chr2;chr2;chr2;chr2	167492645;167499811;167503089;167503437;167503446;167507047;167507047;167510876;167510876;167510876;167511212;167511212;167511212;167512517;167512517;167512517;167514666;167514666;167514666	167493343;167499965;167503601;167503601;167503601;167507197;167507197;167510982;167510982;167510982;167511326;167511326;167511326;167512624;167512624;167512624;167516173;167516164;167516166	+;+;+;+;+;+;+;+;+;+;+;+;+;+;+;+;+;+;+	3356	chr2:167492645-167516173	1211.76	1228.01	1170.58	4034.34	4165.31	4492.53	2717.09	1.80966	0.0695402	26.0232	2.70562e-149	3.81098e-147
207	ENSMUSG00000035615.12	Frmpd1	FERM and PDZ domain containing 1 [Source:MGI Symbol;Acc:MGI:2446274]	chr4;chr4;chr4;chr4;chr4;chr4;chr4;chr4;chr4;chr4;chr4;chr4;chr4;chr4;chr4;chr4;chr4;chr4;chr4;chr4;chr4;chr4;chr4;chr4;chr4;chr4;chr4;chr4;chr4;chr4;chr4;chr4;chr4;chr4;chr4;chr4;chr4;chr4;chr4	45184875;45184906;45203925;45229831;45229831;45229831;45243630;45243630;45243630;45244572;45244572;45244572;45249174;45249174;45249174;45256842;45256842;45256842;45261833;45261833;45261833;45268469;45268469;45269900;45269900;45271130;45271130;45273078;45273078;45273359;45273359;45274312;45274312;45275250;45275250;45278826;45278826;45283546;45283546	45184957;45184957;45204405;45229935;45229935;45229935;45243787;45243787;45243787;45244674;45244674;45244674;45249219;45249219;45249219;45256949;45256949;45256949;45261928;45261928;45261900;45268594;45268594;45270019;45270019;45271266;45271266;45273204;45273204;45273454;45273454;45274494;45274494;45275397;45275397;45279641;45279641;45285936;45285936	+;+;+;+;+;+;+;+;+;+;+;+;+;+;+;+;+;+;+;+;+;+;+;+;+;+;+;+;+;+;+;+;+;+;+;+;+;+;+	5324	chr4:45184875-45285936	8047.39	7524.47	7224.95	1981.56	1687.94	1894.17	4726.75	-2.02904	0.0783175	-25.9079	5.42885e-148	7.60984e-146
208	ENSMUSG00000066363.12	Serpina3f	serine (or cysteine) peptidase inhibitor, clade A, member 3F [Source:MGI Symbol;Acc:MGI:2182838]	chr12;chr12;chr12;chr12;chr12;chr12;chr12;chr12;chr12;chr12;chr12;chr12;chr12;chr12;chr12;chr12;chr12	104214544;104214544;104214633;104215135;104215135;104216869;104216869;104216869;104218206;104218206;104218206;104219419;104219419;104219419;104220209;104220209;104220209	104214620;104214620;104214668;104215346;104215346;104217487;104217487;104217487;104218479;104218479;104218479;104219569;104219569;104219569;104221123;104221123;104221129	+;+;+;+;+;+;+;+;+;+;+;+;+;+;+;+;+	2290	chr12:104214544-104221129	0	0	0	9242.01	9757.84	7390.73	4398.43	11.6892	0.451237	25.9048	5.88019e-148	8.20286e-146
209	ENSMUSG00000041481.17	Serpina3g	serine (or cysteine) peptidase inhibitor, clade A, member 3G [Source:MGI Symbol;Acc:MGI:105046]	chr12;chr12;chr12;chr12;chr12;chr12;chr12;chr12;chr12;chr12;chr12;chr12;chr12;chr12;chr12	104236245;104236252;104236259;104236260;104237195;104237195;104237195;104237735;104237796;104237878;104237938;104239035;104239035;104240247;104241036	104236318;104236318;104236318;104236318;104237286;104237286;104237286;104238323;104238344;104238259;104238344;104239305;104239308;104240397;104241939	+;+;+;+;+;+;+;+;+;+;+;+;+;+;+	2105	chr12:104236245-104241939	2.53861	2.0181	0	4527.18	4436.42	3622.23	2098.4	10.0819	0.389402	25.8909	8.43981e-148	1.17172e-145
210	ENSMUSG00000105096.1	Gbp10	guanylate-binding protein 10 [Source:MGI Symbol;Acc:MGI:4359647]	chr5;chr5;chr5;chr5;chr5;chr5;chr5;chr5;chr5;chr5;chr5;chr5;chr5	105215699;105218387;105218909;105219953;105220481;105220826;105221900;105221900;105224274;105224654;105233971;105235951;105239472	105217490;105218580;105219011;105220159;105221106;105221106;105221976;105222145;105224470;105224763;105234098;105236158;105239533	-;-;-;-;-;-;-;-;-;-;-;-;-	3873	chr5:105215699-105239533	0	1.00905	1.86547	4805.26	4913.2	6148.49	2644.97	10.6148	0.412287	25.746	3.57311e-146	4.93702e-144
211	ENSMUSG00000039934.12	Gsap	gamma-secretase activating protein [Source:MGI Symbol;Acc:MGI:2442259]	chr5;chr5;chr5;chr5;chr5;chr5;chr5;chr5;chr5;chr5;chr5;chr5;chr5;chr5;chr5;chr5;chr5;chr5;chr5;chr5;chr5;chr5;chr5;chr5;chr5;chr5;chr5;chr5;chr5;chr5;chr5;chr5;chr5;chr5;chr5;chr5;chr5;chr5;chr5;chr5;chr5;chr5;chr5;chr5;chr5;chr5;chr5;chr5;chr5;chr5;chr5;chr5;chr5;chr5;chr5;chr5;chr5;chr5;chr5;chr5;chr5;chr5;chr5;chr5;chr5;chr5;chr5;chr5;chr5;chr5;chr5;chr5;chr5;chr5;chr5;chr5;chr5;chr5;chr5;chr5…	21186255;21186267;21186289;21186299;21186312;21186313;21186313;21187368;21194400;21194400;21194400;21194400;21194400;21194400;21196045;21196045;21196045;21196045;21196045;21196045;21207241;21207241;21207241;21207241;21207241;21207241;21207588;21207588;21207588;21207588;21207588;21207588;21217390;21217390;21217390;21217390;21217390;21217390;21221226;21221226;21221226;21221226;21221226;21221226;212…	21186459;21186459;21186459;21186459;21186459;21186459;21186459;21188392;21194476;21194476;21194476;21194476;21194476;21194476;21196101;21196101;21196101;21196101;21196101;21196101;21207310;21207310;21207310;21207310;21207310;21207310;21207641;21207641;21207641;21207641;21207641;21207641;21217478;21217478;21217478;21217478;21217478;21217478;21221295;21221295;21221295;21221295;21221295;21221295;212…	+;+;+;+;+;+;+;+;+;+;+;+;+;+;+;+;+;+;+;+;+;+;+;+;+;+;+;+;+;+;+;+;+;+;+;+;+;+;+;+;+;+;+;+;+;+;+;+;+;+;+;+;+;+;+;+;+;+;+;+;+;+;+;+;+;+;+;+;+;+;+;+;+;+;+;+;+;+;+;+;+;+;+;+;+;+;+;+;+;+;+;+;+;+;+;+;+;+;+;+;+;+;+;+;+;+;+;+;+;+;+;+;+;+;+;+;+;+;+;+;+;+;+;+;+;+;+;+;+;+;+;+;+;+;+;+;+;+;+;+;+;+;+;+;+;+;+;+;+;+;+;+;+	10425	chr5:21186255-21315132	543.262	568.094	610.008	2231.38	2233.27	2215.97	1400.33	1.95156	0.0761053	25.6429	5.07268e-145	6.97578e-143
212	ENSMUSG00000079491.9	H2-T10	histocompatibility 2, T region locus 10 [Source:MGI Symbol;Acc:MGI:95942]	chr17;chr17;chr17;chr17;chr17;chr17;chr17;chr17;chr17;chr17;chr17;chr17;chr17;chr17;chr17;chr17;chr17;chr17;chr17;chr17;chr17;chr17;chr17;chr17;chr17;chr17;chr17	36115876;36117090;36117090;36117665;36117665;36117857;36117857;36117857;36118022;36118022;36118022;36118936;36118936;36118936;36119189;36119189;36119189;36120185;36120185;36120185;36120302;36120615;36120615;36120615;36121065;36121065;36121293	36117734;36117456;36117456;36117734;36117734;36117903;36117903;36117903;36118054;36118054;36118054;36119040;36119040;36119040;36119464;36119464;36119464;36120432;36120290;36120432;36120432;36120875;36120875;36121435;36121183;36121149;36121465	-;-;-;-;-;-;-;-;-;-;-;-;-;-;-;-;-;-;-;-;-;-;-;-;-;-;-	3419	chr17:36115876-36121465	37.2329	29.2624	42.9057	940.478	1004.45	790.894	474.204	4.56426	0.178278	25.6019	1.4529e-144	1.98855e-142
213	ENSMUSG00000070436.12	Serpinh1	serine (or cysteine) peptidase inhibitor, clade H, member 1 [Source:MGI Symbol;Acc:MGI:88283]	chr7;chr7;chr7;chr7;chr7;chr7;chr7;chr7;chr7;chr7;chr7;chr7;chr7;chr7;chr7;chr7;chr7;chr7;chr7;chr7;chr7;chr7;chr7;chr7;chr7;chr7;chr7;chr7;chr7;chr7;chr7	99345376;99345389;99345390;99345395;99346925;99346925;99346925;99346925;99347266;99347266;99347266;99347266;99348803;99348803;99348803;99348803;99348811;99349077;99349262;99351824;99351824;99351824;99352882;99352882;99352887;99352887;99352887;99353053;99353053;99353053;99353053	99346422;99346422;99346422;99346422;99347157;99347157;99347157;99347157;99347364;99347364;99347364;99347364;99349464;99349464;99349464;99349464;99349464;99349464;99349464;99351867;99351867;99351867;99352965;99353114;99352997;99353090;99352965;99353103;99353114;99353114;99353239	-;-;-;-;-;-;-;-;-;-;-;-;-;-;-;-;-;-;-;-;-;-;-;-;-;-;-;-;-;-;-	2443	chr7:99345376-99353239	31527	34070.5	31723.2	10511.4	11123.8	9922.22	21479.7	-1.62146	0.06409	-25.2997	3.21868e-141	4.38466e-139
214	ENSMUSG00000009185.2	Ccl8	chemokine (C-C motif) ligand 8 [Source:MGI Symbol;Acc:MGI:101878]	chr11;chr11;chr11	82115185;82116039;82116529	82115312;82116150;82116799	+;+;+	511	chr11:82115185-82116799	29.6171	25.2262	58.7622	1157.51	1070.93	1263.13	600.863	4.84785	0.19268	25.1601	1.09446e-139	1.48397e-137
215	ENSMUSG00000020612.16	Prkar1a	protein kinase, cAMP dependent regulatory, type I, alpha [Source:MGI Symbol;Acc:MGI:104878]	chr11;chr11;chr11;chr11;chr11;chr11;chr11;chr11;chr11;chr11;chr11;chr11;chr11;chr11;chr11;chr11;chr11;chr11;chr11;chr11;chr11;chr11;chr11;chr11;chr11;chr11;chr11;chr11;chr11;chr11;chr11;chr11	109649405;109649405;109650441;109650575;109650921;109653779;109653779;109653779;109653779;109659999;109659999;109659999;109661035;109661035;109661035;109661288;109661288;109661288;109662276;109662276;109662949;109662949;109664759;109664759;109665865;109665865;109665944;109666644;109666644;109666644;109667430;109667430	109649527;109649527;109650624;109650624;109651073;109653961;109653961;109653961;109653961;109660169;109660169;109660169;109661126;109661126;109661126;109661753;109661349;109661349;109662322;109662322;109663107;109663107;109664819;109664819;109665986;109665986;109665986;109666976;109666725;109666725;109669656;109669656	+;+;+;+;+;+;+;+;+;+;+;+;+;+;+;+;+;+;+;+;+;+;+;+;+;+;+;+;+;+;+;+	4321	chr11:109649405-109669656	50737.5	51079	51843.2	22180.4	21765.6	23065.5	36778.5	-1.19593	0.0475449	-25.1536	1.29125e-139	1.74265e-137
216	ENSMUSG00000019899.17	Lama2	laminin, alpha 2 [Source:MGI Symbol;Acc:MGI:99912]	chr10;chr10;chr10;chr10;chr10;chr10;chr10;chr10;chr10;chr10;chr10;chr10;chr10;chr10;chr10;chr10;chr10;chr10;chr10;chr10;chr10;chr10;chr10;chr10;chr10;chr10;chr10;chr10;chr10;chr10;chr10;chr10;chr10;chr10;chr10;chr10;chr10;chr10;chr10;chr10;chr10;chr10;chr10;chr10;chr10;chr10;chr10;chr10;chr10;chr10;chr10;chr10;chr10;chr10;chr10;chr10;chr10;chr10;chr10;chr10;chr10;chr10;chr10;chr10;chr10;chr10;chr…	26980036;26981285;26981495;26984291;26984291;26986790;26986790;26986790;26989316;26989316;26990806;26990806;26992913;26992913;26993403;26993403;27000717;27000717;27001126;27001126;27006680;27006680;27015379;27015379;27018407;27018407;27021461;27023272;27023272;27030170;27030170;27031021;27031021;27035957;27035957;27041073;27041073;27043539;27043539;27044435;27044435;27050198;27050198;27053028;270…	26984513;26981652;26981652;26984513;26984513;26986920;26986920;26988514;26989469;26989469;26990961;26990961;26993102;26993102;26993515;26993515;27000885;27000885;27001302;27001302;27006828;27006828;27015555;27015555;27018527;27018527;27021472;27023410;27023410;27030314;27030314;27031183;27031183;27036081;27036081;27041232;27041232;27043672;27043672;27044578;27044578;27050352;27050352;27053033;270…	-;-;-;-;-;-;-;-;-;-;-;-;-;-;-;-;-;-;-;-;-;-;-;-;-;-;-;-;-;-;-;-;-;-;-;-;-;-;-;-;-;-;-;-;-;-;-;-;-;-;-;-;-;-;-;-;-;-;-;-;-;-;-;-;-;-;-;-;-;-;-;-;-;-;-;-;-;-;-;-;-;-;-;-;-;-;-;-;-;-;-;-;-;-;-;-;-;-;-;-;-;-;-;-;-;-;-;-;-;-;-;-;-;-;-;-;-;-;-;-;-;-;-;-;-;-;-;-;-;-;-;-;-;-;-;-;-;-;-;-;-;-;-;-;-;-;-;-;-;-	16605	chr10:26980036-27619758	5269.31	5361.07	5305.39	1870.78	1724.29	1878.5	3568.22	-1.53906	0.0611949	-25.1501	1.41091e-139	1.89533e-137
217	ENSMUSG00000032334.10	Loxl1	lysyl oxidase-like 1 [Source:MGI Symbol;Acc:MGI:106096]	chr9;chr9;chr9;chr9;chr9;chr9;chr9	58287738;58290755;58292569;58293573;58294359;58297621;58311686	58288917;58290870;58292664;58293729;58294496;58297729;58313186	-;-;-;-;-;-;-	3297	chr9:58287738-58313186	7081.87	7376.14	7964.61	1706.88	1457.34	1776.12	4560.49	-2.1744	0.0865347	-25.1275	2.48988e-139	3.32932e-137
218	ENSMUSG00000068220.6	Lgals1	lectin, galactose binding, soluble 1 [Source:MGI Symbol;Acc:MGI:96777]	chr15;chr15;chr15;chr15;chr15;chr15;chr15;chr15;chr15	78926725;78926726;78927970;78927970;78928565;78929633;78929633;78929998;78929998	78926804;78926804;78928049;78928049;78928667;78929804;78929804;78930465;78930191	+;+;+;+;+;+;+;+;+	903	chr15:78926725-78930465	67229.1	67034	65306.3	27540.6	26348.5	25185.3	46440.6	-1.33378	0.0533802	-24.9864	8.59568e-138	1.14409e-135
219	ENSMUSG00000093930.2	Hmgcs1	3-hydroxy-3-methylglutaryl-Coenzyme A synthase 1 [Source:MGI Symbol;Acc:MGI:107592]	chr13;chr13;chr13;chr13;chr13;chr13;chr13;chr13;chr13;chr13;chr13;chr13;chr13;chr13;chr13;chr13;chr13;chr13;chr13;chr13;chr13;chr13;chr13;chr13;chr13;chr13;chr13;chr13	119690379;119690446;119690462;119690464;119694890;119694989;119699664;119699664;119699664;119699664;119700508;119700508;119700508;119701076;119701076;119701076;119702535;119702535;119703520;119703520;119704425;119704425;119705057;119705057;119705348;119705348;119706389;119706389	119690513;119690513;119690513;119690513;119695047;119695047;119700121;119700121;119699726;119700121;119700633;119700633;119700633;119701240;119702186;119701240;119702700;119702700;119703690;119703690;119704531;119704531;119705182;119705182;119705511;119705511;119708260;119708082	+;+;+;+;+;+;+;+;+;+;+;+;+;+;+;+;+;+;+;+;+;+;+;+;+;+;+;+	4594	chr13:119690379-119708260	16543.3	16020.6	15392.9	5636.09	5338.04	5870.58	10800.3	-1.5068	0.0603919	-24.9503	2.11851e-137	2.80687e-135
220	ENSMUSG00000039699.14	Batf2	basic leucine zipper transcription factor, ATF-like 2 [Source:MGI Symbol;Acc:MGI:1921731]	chr19;chr19;chr19;chr19;chr19;chr19;chr19;chr19;chr19;chr19;chr19;chr19;chr19;chr19;chr19;chr19;chr19;chr19;chr19;chr19;chr19;chr19;chr19;chr19	6140983;6161312;6164439;6164440;6164454;6164454;6164460;6164489;6164876;6165364;6166468;6166468;6166468;6166468;6166468;6166468;6166468;6171306;6171306;6171306;6171306;6171306;6171306;6171309	6141087;6161517;6164553;6164553;6165168;6164750;6164553;6164750;6165168;6165568;6166572;6166572;6166572;6166572;6166572;6166572;6166572;6171758;6171367;6171768;6171367;6172473;6172476;6172471	+;+;+;+;+;+;+;+;+;+;+;+;+;+;+;+;+;+;+;+;+;+;+;+	2522	chr19:6140983-6172476	1.69241	0	0.932734	4963.51	5136.52	3657.75	2293.4	10.4075	0.417194	24.9465	2.33133e-137	3.07482e-135
221	ENSMUSG00000029718.14	Pcolce	procollagen C-endopeptidase enhancer protein [Source:MGI Symbol;Acc:MGI:105099]	chr5;chr5;chr5;chr5;chr5;chr5;chr5;chr5;chr5;chr5;chr5;chr5;chr5;chr5;chr5;chr5;chr5;chr5;chr5;chr5;chr5;chr5;chr5;chr5;chr5;chr5;chr5;chr5;chr5;chr5;chr5;chr5;chr5;chr5;chr5;chr5;chr5;chr5;chr5;chr5;chr5;chr5;chr5;chr5;chr5;chr5;chr5;chr5;chr5;chr5;chr5;chr5;chr5;chr5;chr5;chr5;chr5;chr5;chr5;chr5;chr5	137605103;137605103;137605105;137605105;137605108;137605457;137605457;137605457;137605457;137605457;137605723;137605723;137605723;137605723;137606827;137606827;137607018;137607085;137607408;137607408;137607408;137607408;137607408;137607434;137607510;137607510;137607721;137607955;137607955;137607955;137607955;137607955;137607955;137607955;137608617;137608891;137608891;137608891;137608891;137608891…	137605317;137605317;137605317;137605317;137605317;137605627;137605627;137605798;137605627;137605627;137605800;137605800;137605800;137607107;137607107;137607107;137607107;137607107;137607544;137608192;137607544;137607544;137607544;137607544;137607544;137607544;137608079;137608079;137608079;137608079;137608079;137608079;137608079;137608079;137608691;137609149;137609149;137609149;137609149;137609149…	-;-;-;-;-;-;-;-;-;-;-;-;-;-;-;-;-;-;-;-;-;-;-;-;-;-;-;-;-;-;-;-;-;-;-;-;-;-;-;-;-;-;-;-;-;-;-;-;-;-;-;-;-;-;-;-;-;-;-;-;-	3823	chr5:137605103-137613784	9772.8	10278.2	10445.7	2950.3	2761.99	3214.77	6570.62	-1.76795	0.0709274	-24.9262	3.8664e-137	5.07635e-135
222	ENSMUSG00000042793.13	Lgr6	leucine-rich repeat-containing G protein-coupled receptor 6 [Source:MGI Symbol;Acc:MGI:2441805]	chr1;chr1;chr1;chr1;chr1;chr1;chr1;chr1;chr1;chr1;chr1;chr1;chr1;chr1;chr1;chr1;chr1;chr1;chr1;chr1;chr1;chr1;chr1;chr1;chr1;chr1;chr1;chr1;chr1;chr1;chr1;chr1;chr1;chr1;chr1;chr1	134983301;134986355;134990605;134990605;134993869;134993869;134995984;134995984;134997653;134997653;134998185;134998185;134999314;134999314;135000478;135000478;135001700;135001700;135003200;135003200;135003250;135003458;135003458;135003458;135005691;135005691;135005691;135017729;135021775;135021775;135021967;135027052;135063621;135072885;135075227;135104929	134988191;134988191;134990685;134990685;134994029;134994029;134996109;134996109;134997724;134997724;134998256;134998256;134999379;134999379;135000549;135000549;135001768;135001768;135003271;135003271;135003271;135003529;135003529;135003529;135005759;135005759;135005759;135017779;135021846;135021846;135022091;135027267;135063692;135072956;135075298;135105276	-;-;-;-;-;-;-;-;-;-;-;-;-;-;-;-;-;-;-;-;-;-;-;-;-;-;-;-;-;-;-;-;-;-;-;-	6851	chr1:134983301-135105276	966.364	1314.79	1132.34	20.3469	35.3169	15.6716	580.804	-5.43823	0.218207	-24.9223	4.26341e-137	5.57239e-135
223	ENSMUSG00000018920.11	Cxcl16	chemokine (C-X-C motif) ligand 16 [Source:MGI Symbol;Acc:MGI:1932682]	chr11;chr11;chr11;chr11;chr11;chr11;chr11;chr11;chr11;chr11;chr11;chr11;chr11;chr11;chr11;chr11;chr11	70453983;70454238;70455159;70455190;70455655;70455655;70455655;70456941;70458076;70458745;70458745;70458745;70459029;70459029;70459378;70459378;70459378	70455444;70454557;70455444;70455444;70456062;70456062;70456062;70456991;70458145;70459167;70458827;70458827;70459167;70459167;70459832;70459408;70459984	-;-;-;-;-;-;-;-;-;-;-;-;-;-;-;-;-	3021	chr11:70453983-70459984	8.46203	14.1267	24.2511	773.182	763.467	789.849	395.556	5.50699	0.221073	24.9103	5.75056e-137	7.48243e-135
224	ENSMUSG00000064128.8	Cenpj	centromere protein J [Source:MGI Symbol;Acc:MGI:2684927]	chr14;chr14;chr14;chr14;chr14;chr14;chr14;chr14;chr14;chr14;chr14;chr14;chr14;chr14;chr14;chr14;chr14;chr14;chr14;chr14;chr14;chr14;chr14;chr14;chr14;chr14;chr14;chr14;chr14;chr14;chr14;chr14;chr14;chr14;chr14;chr14;chr14;chr14;chr14;chr14;chr14;chr14;chr14;chr14;chr14;chr14;chr14	56526761;56526761;56527078;56529688;56529688;56529688;56529890;56529890;56529890;56530050;56530050;56532236;56532236;56532290;56532576;56532576;56532576;56534756;56534756;56534756;56535351;56535351;56535351;56542765;56542765;56542765;56549424;56549424;56549424;56551923;56551923;56551923;56553660;56553660;56555090;56555090;56558573;56558573;56563953;56563953;56564669;56564669;56571738;56571738;565…	56527111;56527111;56527111;56529808;56529808;56529808;56530157;56529974;56529974;56530190;56530190;56532349;56532349;56532349;56532640;56532640;56532640;56534840;56534840;56534840;56535593;56535593;56535593;56542930;56542930;56542930;56549556;56549577;56549577;56552485;56553549;56553549;56553762;56553762;56555201;56555201;56558836;56558836;56564076;56564076;56565167;56565167;56572201;56571846;565…	-;-;-;-;-;-;-;-;-;-;-;-;-;-;-;-;-;-;-;-;-;-;-;-;-;-;-;-;-;-;-;-;-;-;-;-;-;-;-;-;-;-;-;-;-;-;-	4874	chr14:56526761-56575425	512.799	552.958	495.282	2019.99	2066.04	2167.91	1302.5	1.99707	0.0804336	24.8288	4.37926e-136	5.67271e-134
225	ENSMUSG00000023959.10	Clic5	chloride intracellular channel 5 [Source:MGI Symbol;Acc:MGI:1917912]	chr17;chr17;chr17;chr17;chr17;chr17;chr17;chr17;chr17;chr17;chr17;chr17;chr17;chr17;chr17	44134768;44188584;44237106;44237133;44237133;44242034;44242034;44242034;44248720;44248720;44248720;44270491;44270491;44275214;44275214	44135654;44188961;44237242;44237242;44237242;44242159;44242159;44242159;44251719;44248826;44248826;44270672;44270672;44276235;44280172	+;+;+;+;+;+;+;+;+;+;+;+;+;+;+	9669	chr17:44134768-44280172	1275.23	1266.35	1623.89	8709.6	8694.18	10440.4	5334.95	2.72461	0.109809	24.8123	6.59605e-136	8.50627e-134
226	ENSMUSG00000060550.16	H2-Q7	histocompatibility 2, Q region locus 7 [Source:MGI Symbol;Acc:MGI:95936]	chr17;chr17;chr17;chr17;chr17;chr17;chr17;chr17;chr17;chr17;chr17;chr17;chr17;chr17;chr17;chr17;chr17;chr17;chr17;chr17;chr17;chr17;chr17;chr17;chr17;chr17;chr17;chr17;chr17;chr17;chr17	35439155;35439155;35439155;35439155;35439207;35439452;35439452;35439452;35439452;35439452;35439909;35439909;35439909;35439909;35439909;35442188;35442267;35442267;35442267;35442678;35442678;35442732;35442967;35442967;35442967;35442967;35443349;35443349;35443349;35443349;35443349	35439284;35439284;35439284;35439284;35439284;35439721;35439721;35439721;35439721;35439721;35443769;35440184;35440184;35440184;35440184;35442999;35442551;35442542;35442551;35442727;35442794;35442794;35442999;35442999;35442999;35442999;35443773;35443769;35443773;35443773;35443734	+;+;+;+;+;+;+;+;+;+;+;+;+;+;+;+;+;+;+;+;+;+;+;+;+;+;+;+;+;+;+	4265	chr17:35439155-35443773	16.9241	15.1357	24.2511	970.999	817.481	1160.74	500.922	5.56055	0.224276	24.7933	1.05774e-135	1.35803e-133
227	ENSMUSG00000062488.9	Ifit3b	interferon-induced protein with tetratricopeptide repeats 3B [Source:MGI Symbol;Acc:MGI:3698419]	chr19;chr19	34607970;34611431	34607998;34613401	+;+	2000	chr19:34607970-34613401	3.38481	6.05428	1.86547	1581.4	1834.4	1669.55	849.443	8.23319	0.332749	24.7429	3.69268e-135	4.72012e-133
228	ENSMUSG00000041220.10	Elovl6	ELOVL family member 6, elongation of long chain fatty acids (yeast) [Source:MGI Symbol;Acc:MGI:2156528]	chr3;chr3;chr3;chr3;chr3;chr3;chr3;chr3;chr3;chr3;chr3;chr3;chr3;chr3;chr3;chr3;chr3;chr3;chr3;chr3;chr3	129532355;129532367;129532386;129532648;129532648;129532727;129548828;129552380;129605041;129605041;129605041;129605041;129605041;129628283;129628283;129628283;129628283;129633060;129633060;129633060;129633060	129532768;129532495;129532495;129532768;129532768;129532768;129548920;129552583;129605172;129605172;129605172;129605172;129605172;129628319;129628434;129628434;129628434;129633437;129638495;129634952;129634971	+;+;+;+;+;+;+;+;+;+;+;+;+;+;+;+;+;+;+;+;+	6431	chr3:129532355-129638495	1452.93	1575.12	1327.28	175.209	200.475	216.268	824.548	-2.85808	0.115612	-24.7212	6.32492e-135	8.0493e-133
229	ENSMUSG00000027843.13	Ptpn22	protein tyrosine phosphatase, non-receptor type 22 (lymphoid) [Source:MGI Symbol;Acc:MGI:107170]	chr3;chr3;chr3;chr3;chr3;chr3;chr3;chr3;chr3;chr3;chr3;chr3;chr3;chr3;chr3;chr3;chr3;chr3;chr3;chr3;chr3;chr3;chr3;chr3;chr3;chr3;chr3;chr3;chr3;chr3;chr3;chr3;chr3;chr3;chr3;chr3;chr3;chr3;chr3;chr3;chr3;chr3;chr3;chr3;chr3;chr3;chr3;chr3;chr3;chr3;chr3;chr3;chr3;chr3;chr3;chr3;chr3;chr3;chr3;chr3;chr3;chr3;chr3;chr3;chr3;chr3;chr3;chr3;chr3;chr3	103859795;103859955;103860277;103860388;103860555;103873645;103873645;103873645;103873981;103873981;103873981;103874180;103874180;103874180;103874665;103874665;103874665;103875733;103875733;103875733;103875906;103875906;103875906;103876595;103876595;103876595;103877305;103877305;103878057;103879578;103879578;103882050;103882050;103885322;103885322;103885527;103885527;103885982;103886072;103888512…	103859865;103860019;103860490;103860490;103860677;103873753;103873753;103873753;103874057;103874057;103874057;103874275;103874275;103874275;103874703;103874703;103874703;103875804;103875804;103875804;103875965;103875965;103875965;103876755;103876737;103876737;103877371;103877371;103879889;103879655;103879655;103882136;103882136;103885398;103885398;103886341;103886341;103888153;103886341;103888595…	+;+;+;+;+;+;+;+;+;+;+;+;+;+;+;+;+;+;+;+;+;+;+;+;+;+;+;+;+;+;+;+;+;+;+;+;+;+;+;+;+;+;+;+;+;+;+;+;+;+;+;+;+;+;+;+;+;+;+;+;+;+;+;+;+;+;+;+;+;+	6775	chr3:103859795-103912247	137.931	160.439	129.65	1027.52	1066.78	993.58	585.982	2.83565	0.11473	24.7158	7.23032e-135	9.16136e-133
230	ENSMUSG00000048376.6	F2r	coagulation factor II (thrombin) receptor [Source:MGI Symbol;Acc:MGI:101802]	chr13;chr13	95601803;95618287	95604937;95618487	-;-	3336	chr13:95601803-95618487	4909.67	4999.83	5737.24	1340.63	1297.38	1359.25	3274	-1.96269	0.0794504	-24.7033	9.84514e-135	1.24203e-132
231	ENSMUSG00000022263.10	Trio	triple functional domain (PTPRF interacting) [Source:MGI Symbol;Acc:MGI:1927230]	chr15;chr15;chr15;chr15;chr15;chr15;chr15;chr15;chr15;chr15;chr15;chr15;chr15;chr15;chr15;chr15;chr15;chr15;chr15;chr15;chr15;chr15;chr15;chr15;chr15;chr15;chr15;chr15;chr15;chr15;chr15;chr15;chr15;chr15;chr15;chr15;chr15;chr15;chr15;chr15;chr15;chr15;chr15;chr15;chr15;chr15;chr15;chr15;chr15;chr15;chr15;chr15;chr15;chr15;chr15;chr15;chr15;chr15;chr15;chr15;chr15;chr15;chr15;chr15;chr15;chr15;chr…	27730651;27730651;27732129;27733506;27733506;27733506;27735050;27735379;27735379;27735379;27736447;27736447;27736447;27736447;27736467;27740575;27740575;27740575;27740575;27740916;27740916;27740916;27740916;27741252;27741252;27741252;27741252;27742266;27742304;27742372;27742372;27742384;27742389;27743953;27743953;27743953;27743953;27743953;27746900;27747921;27747921;27748460;27749779;27749779;277…	27733030;27733030;27733030;27733644;27733644;27733644;27735579;27735579;27735579;27735579;27736522;27736525;27736525;27736525;27736525;27740696;27740696;27740696;27740696;27741078;27741078;27741078;27741078;27741279;27741279;27741279;27741279;27742510;27742323;27742510;27742510;27742510;27742510;27744307;27744164;27744003;27744200;27744200;27748729;27748142;27748729;27748551;27749956;27749956;277…	-;-;-;-;-;-;-;-;-;-;-;-;-;-;-;-;-;-;-;-;-;-;-;-;-;-;-;-;-;-;-;-;-;-;-;-;-;-;-;-;-;-;-;-;-;-;-;-;-;-;-;-;-;-;-;-;-;-;-;-;-;-;-;-;-;-;-;-;-;-;-;-;-;-;-;-;-;-;-;-;-;-;-;-;-;-;-;-;-;-;-;-;-;-;-;-;-;-;-;-;-;-;-;-;-;-;-;-;-;-;-;-;-;-;-;-;-;-;-;-;-;-;-;-;-;-;-;-;-;-;-;-;-;-;-;-;-;-;-;-;-;-;-;-;-;-;-;-;-;-;-;-;-;-;-;-;-;-;-;-;-;-;-;-;-	23395	chr15:27730651-28025848	19439.8	18455.5	18812.3	6986.9	6537.77	6217.45	12741.6	-1.51962	0.0615419	-24.6924	1.28959e-134	1.61986e-132
232	ENSMUSG00000031765.8	Mt1	metallothionein 1 [Source:MGI Symbol;Acc:MGI:97171]	chr8;chr8;chr8;chr8;chr8;chr8	94179082;94179211;94179241;94179823;94179823;94180102	94179338;94179338;94180325;94180327;94179888;94180327	+;+;+;+;+;+	1246	chr8:94179082-94180327	2766.24	2838.45	3530.4	14523.2	14460.2	14937.1	8842.59	2.25618	0.0913938	24.6864	1.49721e-134	1.87254e-132
233	ENSMUSG00000029371.7	Cxcl5	chemokine (C-X-C motif) ligand 5 [Source:MGI Symbol;Acc:MGI:1096868]	chr5;chr5;chr5;chr5;chr5;chr5	90759360;90759378;90759689;90759967;90760453;90760453	90760050;90759560;90759824;90760050;90761624;90761624	+;+;+;+;+;+	1863	chr5:90759360-90761624	5.07722	10.0905	9.32734	985.694	937.974	1116.86	510.838	6.69805	0.271486	24.6718	2.14861e-134	2.67572e-132
234	ENSMUSG00000001424.14	Snd1	staphylococcal nuclease and tudor domain containing 1 [Source:MGI Symbol;Acc:MGI:1929266]	chr6;chr6;chr6;chr6;chr6;chr6;chr6;chr6;chr6;chr6;chr6;chr6;chr6;chr6;chr6;chr6;chr6;chr6;chr6;chr6;chr6;chr6;chr6;chr6;chr6;chr6;chr6;chr6;chr6;chr6;chr6;chr6;chr6;chr6;chr6;chr6;chr6;chr6;chr6;chr6;chr6;chr6;chr6;chr6;chr6;chr6;chr6;chr6;chr6;chr6;chr6;chr6;chr6;chr6;chr6;chr6;chr6;chr6;chr6;chr6;chr6;chr6;chr6;chr6;chr6;chr6;chr6;chr6;chr6;chr6;chr6;chr6;chr6;chr6;chr6;chr6;chr6;chr6;chr6;chr6…	28475139;28480348;28480348;28480359;28480429;28512835;28512835;28512835;28512835;28520145;28520145;28520145;28520145;28523727;28523727;28523727;28526053;28526053;28526053;28526909;28526909;28526909;28527577;28527577;28527577;28528913;28528913;28528913;28531409;28531409;28531409;28545485;28545485;28545485;28561817;28626100;28626100;28626100;28626100;28668558;28668558;28668558;28668558;28704909;287…	28475207;28480642;28480642;28480642;28482848;28512984;28512984;28512984;28512984;28520265;28520265;28520265;28520265;28523805;28523805;28523737;28526213;28526213;28526213;28527000;28527000;28527000;28527735;28527735;28527735;28529019;28529019;28529019;28531499;28531499;28531499;28545598;28545598;28545598;28561871;28626189;28626189;28626189;28626189;28668658;28668658;28668658;28668658;28704964;287…	+;+;+;+;+;+;+;+;+;+;+;+;+;+;+;+;+;+;+;+;+;+;+;+;+;+;+;+;+;+;+;+;+;+;+;+;+;+;+;+;+;+;+;+;+;+;+;+;+;+;+;+;+;+;+;+;+;+;+;+;+;+;+;+;+;+;+;+;+;+;+;+;+;+;+;+;+;+;+;+;+;+;+;+;+;+;+;+	9757	chr6:28475139-28935162	9750.8	9616.22	10315.1	2919.78	2642.53	3083.13	6387.93	-1.77513	0.0720536	-24.6363	5.16244e-134	6.40142e-132
235	ENSMUSG00000035277.15	Arx	aristaless related homeobox [Source:MGI Symbol;Acc:MGI:1097716]	chrX;chrX;chrX;chrX;chrX;chrX;chrX;chrX;chrX;chrX;chrX;chrX	93286445;93286496;93286510;93286678;93288543;93288543;93291862;93291862;93294610;93294610;93297163;93297163	93288382;93286923;93286559;93286923;93289425;93289425;93291907;93291907;93294938;93294938;93298062;93298357	+;+;+;+;+;+;+;+;+;+;+;+	4391	chrX:93286445-93298357	881.744	964.649	887.03	80.2572	60.2464	88.8058	493.789	-3.5395	0.144276	-24.5329	6.58229e-133	8.12731e-131
236	ENSMUSG00000022564.7	Grina	glutamate receptor, ionotropic, N-methyl D-aspartate-associated protein 1 (glutamate binding) [Source:MGI Symbol;Acc:MGI:1913418]	chr15;chr15;chr15;chr15;chr15;chr15;chr15;chr15;chr15;chr15;chr15;chr15;chr15;chr15;chr15;chr15;chr15;chr15;chr15;chr15;chr15;chr15	76246764;76246770;76246775;76246830;76247529;76247529;76247640;76247851;76247851;76247851;76247851;76248064;76248259;76248259;76248259;76248449;76248449;76248772;76248978;76248978;76249217;76249217	76246900;76246900;76246900;76246900;76247737;76247568;76247737;76247943;76248177;76248117;76248177;76248177;76248368;76248318;76248368;76248900;76248649;76248900;76249121;76249121;76249250;76249904	+;+;+;+;+;+;+;+;+;+;+;+;+;+;+;+;+;+;+;+;+;+	2067	chr15:76246764-76249904	6435.38	6197.57	6984.31	19421.1	19330.8	20742.9	13185.3	1.59726	0.0651725	24.5082	1.20752e-132	1.48464e-130
237	ENSMUSG00000068245.14	Phf11d	PHD finger protein 11D [Source:MGI Symbol;Acc:MGI:1277133]	chr14;chr14;chr14;chr14;chr14;chr14;chr14;chr14;chr14;chr14;chr14;chr14;chr14;chr14;chr14;chr14;chr14;chr14;chr14;chr14;chr14;chr14;chr14;chr14;chr14;chr14;chr14;chr14;chr14;chr14;chr14;chr14;chr14;chr14;chr14;chr14;chr14;chr14	59347407;59348732;59348732;59349053;59349222;59349222;59351147;59351147;59351147;59352651;59352651;59352651;59353318;59353318;59353318;59354308;59354308;59354308;59354308;59355140;59355140;59355140;59355140;59356317;59356317;59356317;59359476;59359476;59359476;59359476;59361734;59361734;59361734;59361734;59365367;59365367;59365367;59365367	59349051;59349388;59349051;59349388;59349388;59349388;59351218;59351218;59351218;59352782;59353381;59352782;59353381;59353381;59353381;59354375;59354375;59354375;59354375;59355189;59355189;59356450;59355189;59356450;59356450;59356450;59359583;59359583;59359583;59359583;59361855;59361855;59361855;59361855;59365410;59365444;59365440;59365470	-;-;-;-;-;-;-;-;-;-;-;-;-;-;-;-;-;-;-;-;-;-;-;-;-;-;-;-;-;-;-;-;-;-;-;-;-;-	4498	chr14:59347407-59365470	1.69241	2.0181	5.5964	1815.39	2016.18	1690.44	921.887	8.50258	0.348264	24.4142	1.20937e-131	1.48063e-129
238	ENSMUSG00000018819.10	Lsp1	lymphocyte specific 1 [Source:MGI Symbol;Acc:MGI:96832]	chr7;chr7;chr7;chr7;chr7;chr7;chr7;chr7;chr7;chr7;chr7;chr7;chr7;chr7;chr7;chr7;chr7;chr7;chr7;chr7;chr7;chr7;chr7;chr7;chr7;chr7;chr7;chr7;chr7;chr7;chr7;chr7;chr7;chr7;chr7;chr7;chr7;chr7;chr7;chr7;chr7;chr7;chr7;chr7;chr7;chr7;chr7;chr7;chr7;chr7;chr7;chr7;chr7;chr7;chr7;chr7;chr7;chr7;chr7;chr7;chr7;chr7;chr7;chr7;chr7;chr7;chr7;chr7;chr7;chr7;chr7;chr7;chr7;chr7;chr7;chr7;chr7;chr7;chr7;chr7…	142460809;142460846;142460864;142471843;142471872;142472151;142474994;142477013;142483259;142483404;142484479;142484479;142484479;142484479;142484479;142484479;142484479;142484479;142484479;142484479;142486347;142486347;142486347;142486347;142486347;142486347;142486347;142486347;142486347;142486347;142488419;142488419;142488419;142488419;142488419;142488419;142488419;142488848;142488848;142488848…	142460966;142460966;142460966;142472364;142472364;142472364;142475417;142477366;142483291;142483447;142484625;142484625;142484625;142484625;142484625;142484625;142484625;142484625;142484625;142484625;142486480;142486505;142486504;142486505;142486505;142488371;142486505;142486505;142486505;142486505;142488515;142488515;142488515;142488515;142488515;142488515;142488515;142488940;142488940;142488940…	+;+;+;+;+;+;+;+;+;+;+;+;+;+;+;+;+;+;+;+;+;+;+;+;+;+;+;+;+;+;+;+;+;+;+;+;+;+;+;+;+;+;+;+;+;+;+;+;+;+;+;+;+;+;+;+;+;+;+;+;+;+;+;+;+;+;+;+;+;+;+;+;+;+;+;+;+;+;+;+;+;+;+;+;+;+;+;+;+;+;+	5174	chr7:142460809-142494867	6484.45	6454.88	6420.01	2636.05	2626.95	2728.95	4558.55	-1.27464	0.0524864	-24.285	2.82178e-130	3.4402e-128
239	ENSMUSG00000067276.5	Capn6	calpain 6 [Source:MGI Symbol;Acc:MGI:1100850]	chrX;chrX;chrX;chrX;chrX;chrX;chrX;chrX;chrX;chrX;chrX;chrX;chrX;chrX;chrX	143802231;143804357;143804675;143805395;143805763;143807246;143807527;143807841;143808618;143809295;143810845;143816062;143820296;143827209;143827209	143803826;143804493;143804796;143805597;143805885;143807432;143807604;143808034;143808810;143809503;143810976;143820476;143820476;143827332;143827414	-;-;-;-;-;-;-;-;-;-;-;-;-;-;-	7795	chrX:143802231-143827414	1349.69	1320.84	1772.19	81.3875	73.7499	109.701	784.595	-4.01177	0.165251	-24.2768	3.44583e-130	4.18344e-128
240	ENSMUSG00000022419.16	Deptor	DEP domain containing MTOR-interacting protein [Source:MGI Symbol;Acc:MGI:2146322]	chr15;chr15;chr15;chr15;chr15;chr15;chr15;chr15;chr15;chr15;chr15;chr15;chr15;chr15;chr15;chr15;chr15;chr15;chr15;chr15;chr15;chr15;chr15;chr15;chr15;chr15;chr15;chr15;chr15;chr15;chr15;chr15	55112317;55112424;55133436;55133453;55149341;55149341;55149341;55149341;55151788;55151788;55151788;55151840;55180865;55180865;55180865;55180865;55208731;55208731;55208731;55208731;55212192;55212192;55212192;55215488;55215488;55215488;55218169;55218169;55218169;55220139;55252007;55252007	55112619;55112619;55133560;55133560;55149519;55149519;55149519;55149519;55151911;55151911;55151911;55151911;55181043;55181043;55181043;55181043;55208885;55208916;55208916;55208916;55212326;55212326;55212326;55215558;55215558;55215558;55218273;55218273;55218273;55220340;55254202;55259271	+;+;+;+;+;+;+;+;+;+;+;+;+;+;+;+;+;+;+;+;+;+;+;+;+;+;+;+;+;+;+;+	8874	chr15:55112317-55259271	15130.1	14401.1	16226.8	3845.56	3511.95	4232.38	9557.98	-1.97475	0.081353	-24.2739	3.70146e-130	4.47506e-128
241	ENSMUSG00000028211.11	Trp53inp1	transformation related protein 53 inducible nuclear protein 1 [Source:MGI Symbol;Acc:MGI:1926609]	chr4;chr4;chr4;chr4;chr4;chr4;chr4;chr4;chr4;chr4;chr4;chr4;chr4;chr4;chr4	11156431;11156441;11156444;11164311;11164311;11164311;11164459;11165090;11165090;11165090;11165090;11167897;11167897;11169710;11169710	11156547;11156547;11156547;11164569;11164569;11164569;11164569;11165447;11166400;11165447;11165447;11168014;11167934;11174379;11174379	+;+;+;+;+;+;+;+;+;+;+;+;+;+;+	6475	chr4:11156431-11174379	1543.47	1481.28	1421.49	9505.39	10335.4	7529.68	5302.78	2.60685	0.1077	24.2047	1.98459e-129	2.38941e-127
242	ENSMUSG00000039239.14	Tgfb2	transforming growth factor, beta 2 [Source:MGI Symbol;Acc:MGI:98726]	chr1;chr1;chr1;chr1;chr1;chr1;chr1;chr1;chr1;chr1;chr1;chr1;chr1;chr1;chr1;chr1;chr1;chr1;chr1;chr1;chr1;chr1;chr1;chr1;chr1;chr1;chr1;chr1;chr1;chr1;chr1	186622792;186624218;186625580;186628883;186628883;186628883;186628883;186630610;186630610;186630610;186630610;186632458;186632458;186632458;186632458;186632678;186632678;186632678;186632678;186632767;186649735;186649735;186649735;186649735;186649735;186668005;186690721;186690724;186704052;186704429;186704429	186625606;186625606;186625606;186629036;186629036;186629036;186629036;186630787;186630672;186630787;186630787;186632568;186632568;186632568;186632568;186632810;186632810;186632810;186632810;186632810;186649898;186650056;186649990;186649898;186649898;186668155;186690804;186690804;186704333;186705700;186705989	-;-;-;-;-;-;-;-;-;-;-;-;-;-;-;-;-;-;-;-;-;-;-;-;-;-;-;-;-;-;-	5791	chr1:186622792-186705989	2664.69	2702.23	2873.75	464.587	426.918	566.267	1616.41	-2.48566	0.102699	-24.2034	2.049e-129	2.45676e-127
243	ENSMUSG00000032348.6	Gsta4	glutathione S-transferase, alpha 4 [Source:MGI Symbol;Acc:MGI:1309515]	chr9;chr9;chr9;chr9;chr9;chr9;chr9;chr9;chr9;chr9;chr9;chr9;chr9	78182774;78191791;78191947;78198270;78198270;78199490;78199490;78204232;78204232;78205912;78205912;78207801;78209057	78182906;78192064;78192064;78198376;78198376;78199541;78199541;78204364;78204364;78206053;78205955;78207932;78209349	+;+;+;+;+;+;+;+;+;+;+;+;+	1266	chr9:78182774-78209349	362.175	390.501	433.721	4094.25	5071.09	3311.93	2277.28	3.36248	0.139578	24.0903	3.16222e-128	3.77593e-126
244	ENSMUSG00000028860.13	Sytl1	synaptotagmin-like 1 [Source:MGI Symbol;Acc:MGI:1933365]	chr4;chr4;chr4;chr4;chr4;chr4;chr4;chr4;chr4;chr4;chr4;chr4;chr4;chr4;chr4;chr4;chr4;chr4;chr4;chr4;chr4;chr4;chr4;chr4;chr4;chr4;chr4;chr4;chr4;chr4;chr4;chr4;chr4;chr4;chr4;chr4;chr4;chr4;chr4;chr4;chr4;chr4;chr4;chr4;chr4	133253090;133253090;133253098;133253160;133253455;133253455;133253455;133255533;133255533;133255533;133255734;133255734;133255734;133256042;133256042;133256488;133256488;133256865;133256865;133257136;133257136;133257136;133257417;133257417;133257417;133257734;133257734;133257734;133258861;133258861;133258861;133258982;133258982;133258982;133259288;133259288;133259288;133260853;133260853;133260853…	133253308;133253308;133253308;133253231;133253660;133253660;133253660;133255632;133255632;133255632;133255812;133255812;133255812;133257031;133256200;133256584;133256584;133257031;133257031;133257249;133257249;133257249;133257511;133257511;133257511;133257821;133257821;133257785;133258906;133258906;133258906;133259057;133259057;133259057;133259436;133259436;133259436;133261081;133261081;133261081…	-;-;-;-;-;-;-;-;-;-;-;-;-;-;-;-;-;-;-;-;-;-;-;-;-;-;-;-;-;-;-;-;-;-;-;-;-;-;-;-;-;-;-;-;-	2518	chr4:133253090-133263113	260.631	289.597	234.116	1443.5	1377.36	1364.47	828.279	2.40544	0.100037	24.0455	9.29671e-128	1.10555e-125
245	ENSMUSG00000036040.14	Adamtsl2	ADAMTS-like 2 [Source:MGI Symbol;Acc:MGI:1925044]	chr2;chr2;chr2;chr2;chr2;chr2;chr2;chr2;chr2;chr2;chr2;chr2;chr2;chr2;chr2;chr2;chr2;chr2;chr2;chr2;chr2;chr2;chr2;chr2;chr2;chr2;chr2;chr2;chr2;chr2;chr2;chr2;chr2;chr2	27079379;27081704;27082382;27083200;27083996;27084777;27085051;27087211;27089584;27093533;27095403;27097296;27098043;27098606;27098606;27101607;27102769;27102769;27103066;27103066;27103786;27103868;27103868;27104663;27104749;27104749;27104749;27107395;27107395;27107395;27107395;27108321;27108321;27108321	27079573;27081794;27082524;27083275;27084098;27084922;27085174;27087291;27089759;27093890;27095772;27101733;27098339;27098658;27098703;27101733;27102982;27102982;27103221;27103221;27104038;27104038;27104038;27104925;27104925;27104925;27104925;27107539;27107539;27107406;27107539;27108981;27108975;27108981	+;+;+;+;+;+;+;+;+;+;+;+;+;+;+;+;+;+;+;+;+;+;+;+;+;+;+;+;+;+;+;+;+;+	7993	chr2:27079379-27108981	5099.22	5548.75	4437.95	811.615	799.823	624.775	2887.02	-2.73685	0.113915	-24.0253	1.51334e-127	1.79229e-125
246	ENSMUSG00000020225.10	Tmbim4	transmembrane BAX inhibitor motif containing 4 [Source:MGI Symbol;Acc:MGI:1915462]	chr10;chr10;chr10;chr10;chr10;chr10;chr10;chr10;chr10;chr10;chr10;chr10;chr10;chr10;chr10;chr10;chr10;chr10;chr10;chr10;chr10;chr10;chr10;chr10;chr10;chr10;chr10;chr10;chr10;chr10;chr10;chr10;chr10;chr10;chr10	120201590;120201612;120201658;120202102;120202651;120202948;120202948;120202948;120208750;120208780;120208793;120215541;120215541;120215541;120215541;120217504;120217504;120217504;120220688;120220751;120220751;120221821;120221821;120222006;120222006;120222006;120223837;120223837;120223837;120223837;120223837;120224620;120224620;120224620;120224620	120202195;120201849;120201849;120202195;120202707;120203208;120203208;120203215;120208942;120208942;120208942;120215649;120215649;120215649;120215649;120217609;120217717;120217562;120220784;120220784;120220784;120222123;120222123;120222123;120222123;120222123;120224272;120223882;120223882;120223882;120223882;120224917;120224739;120224839;120224917	+;+;+;+;+;+;+;+;+;+;+;+;+;+;+;+;+;+;+;+;+;+;+;+;+;+;+;+;+;+;+;+;+;+;+	2581	chr10:120201590-120224917	3476.2	3517.54	3504.28	8061.89	8024.2	7845.21	5738.22	1.18739	0.0495334	23.9716	5.50058e-127	6.488e-125
247	ENSMUSG00000024665.8	Fads2	fatty acid desaturase 2 [Source:MGI Symbol;Acc:MGI:1930079]	chr19;chr19;chr19;chr19;chr19;chr19;chr19;chr19;chr19;chr19;chr19;chr19;chr19;chr19;chr19;chr19;chr19;chr19;chr19;chr19;chr19;chr19;chr19;chr19;chr19;chr19	10062765;10064084;10064686;10064686;10065602;10065602;10066252;10066252;10066515;10066515;10066573;10070272;10070272;10070272;10070564;10070564;10070564;10071079;10075117;10082565;10082565;10088702;10088702;10088908;10091741;10101223	10064314;10064314;10064811;10064811;10065681;10065681;10066348;10066348;10066612;10066612;10066612;10070348;10070348;10070348;10070624;10070624;10070624;10071187;10075152;10082690;10082690;10088716;10088803;10089105;10091851;10101746	-;-;-;-;-;-;-;-;-;-;-;-;-;-;-;-;-;-;-;-;-;-;-;-;-;-	3295	chr19:10062765-10101746	5194.84	5610.3	4825.96	1540.71	1499.93	1483.58	3359.22	-1.7838	0.0744765	-23.9512	8.975e-127	1.05433e-124
248	ENSMUSG00000027253.15	Lrp4	low density lipoprotein receptor-related protein 4 [Source:MGI Symbol;Acc:MGI:2442252]	chr2;chr2;chr2;chr2;chr2;chr2;chr2;chr2;chr2;chr2;chr2;chr2;chr2;chr2;chr2;chr2;chr2;chr2;chr2;chr2;chr2;chr2;chr2;chr2;chr2;chr2;chr2;chr2;chr2;chr2;chr2;chr2;chr2;chr2;chr2;chr2;chr2;chr2;chr2;chr2;chr2;chr2;chr2;chr2;chr2;chr2;chr2;chr2;chr2;chr2;chr2;chr2;chr2;chr2;chr2;chr2;chr2;chr2;chr2	91457511;91457511;91471129;91471129;91473157;91473157;91473558;91473558;91473908;91473908;91474348;91474348;91474706;91474706;91475183;91475183;91476256;91476266;91476266;91476319;91476584;91476584;91476584;91476584;91477098;91477098;91477098;91477098;91477521;91477521;91477521;91477521;91478510;91478510;91480313;91480693;91481858;91485754;91486088;91487039;91488432;91490358;91490635;91491957;914…	91457752;91457752;91471275;91471275;91473273;91473273;91473671;91473671;91474024;91474024;91474476;91474476;91474825;91474825;91475308;91475308;91476391;91476391;91476391;91476391;91476718;91476718;91476718;91476718;91477223;91477223;91477223;91477223;91480871;91477751;91477751;91479287;91478842;91478666;91480530;91480869;91481980;91485962;91486169;91487144;91488633;91490547;91490766;91492097;914…	+;+;+;+;+;+;+;+;+;+;+;+;+;+;+;+;+;+;+;+;+;+;+;+;+;+;+;+;+;+;+;+;+;+;+;+;+;+;+;+;+;+;+;+;+;+;+;+;+;+;+;+;+;+;+;+;+;+;+	10504	chr2:91457511-91513779	16357.1	17877.3	16355.5	5991.03	5634.08	5418.2	11272.2	-1.5664	0.0654702	-23.9254	1.66487e-126	1.9479e-124
249	ENSMUSG00000041548.4	Hspb8	heat shock protein 8 [Source:MGI Symbol;Acc:MGI:2135756]	chr5;chr5;chr5;chr5;chr5;chr5	116408491;116408940;116415407;116415407;116415759;116422113	116409490;116409490;116415470;116415470;116415892;116422864	-;-;-;-;-;-	1950	chr5:116408491-116422864	10157	9495.14	9952.27	26363.9	25727.3	28364.6	18343.4	1.43973	0.0602206	23.9076	2.55126e-126	2.97298e-124
250	ENSMUSG00000002847.7	Pla1a	phospholipase A1 member A [Source:MGI Symbol;Acc:MGI:1934677]	chr16;chr16;chr16;chr16;chr16;chr16;chr16;chr16;chr16;chr16;chr16;chr16;chr16;chr16	38396117;38397339;38400876;38405537;38407592;38409595;38412086;38414769;38415317;38415318;38417060;38417060;38417761;38432804	38396535;38397503;38400984;38405626;38407759;38409684;38412187;38414877;38415495;38415495;38417261;38417261;38417794;38433145	-;-;-;-;-;-;-;-;-;-;-;-;-;-	2009	chr16:38396117-38433145	1303.15	1409.64	1448.54	5957.12	6132.67	7358.34	3934.91	2.21553	0.0928242	23.868	6.59027e-126	7.64893e-124
251	ENSMUSG00000028037.13	Ifi44	interferon-induced protein 44 [Source:MGI Symbol;Acc:MGI:2443016]	chr3;chr3;chr3;chr3;chr3;chr3;chr3;chr3;chr3;chr3;chr3;chr3;chr3;chr3;chr3;chr3;chr3;chr3;chr3	151730922;151732426;151738223;151739320;151739320;151745491;151745491;151745693;151745793;151745794;151747618;151747618;151747618;151749145;151749145;151749836;151749836;151749836;151749836	151732553;151732553;151738323;151739491;151739491;151745637;151745637;151749644;151745988;151745988;151747654;151747654;151747654;151749249;151749644;151749903;151749947;151749882;151749960	-;-;-;-;-;-;-;-;-;-;-;-;-;-;-;-;-;-;-	6129	chr3:151730922-151749960	2.53861	3.02714	0.932734	2420.15	2822.23	1906.71	1192.6	9.08461	0.380785	23.8576	8.4469e-126	9.76475e-124
252	ENSMUSG00000021025.8	Nfkbia	nuclear factor of kappa light polypeptide gene enhancer in B cells inhibitor, alpha [Source:MGI Symbol;Acc:MGI:104741]	chr12;chr12;chr12;chr12;chr12;chr12;chr12;chr12;chr12;chr12	55489410;55490406;55490407;55490771;55490771;55491120;55491120;55491670;55491670;55492300	55489969;55490666;55490666;55490859;55490859;55491330;55491330;55491810;55491778;55492647	-;-;-;-;-;-;-;-;-;-	1610	chr12:55489410-55492647	478.105	509.569	553.111	4416.4	4929.82	3407.01	2382.34	3.02526	0.126961	23.8282	1.7048e-125	1.96296e-123
253	ENSMUSG00000043903.4	Zfp469	zinc finger protein 469 [Source:MGI Symbol;Acc:MGI:2684868]	chr8;chr8;chr8	122258620;122259940;122269569	122258685;122272650;122272646	+;+;+	12777	chr8:122258620-122272650	1363.23	1356.16	1321.68	275.813	270.07	227.761	802.453	-2.3745	0.0997931	-23.7942	3.83456e-125	4.39777e-123
254	ENSMUSG00000023947.8	Nfkbie	nuclear factor of kappa light polypeptide gene enhancer in B cells inhibitor, epsilon [Source:MGI Symbol;Acc:MGI:1194908]	chr17;chr17;chr17;chr17;chr17;chr17;chr17;chr17;chr17;chr17;chr17;chr17;chr17;chr17;chr17;chr17;chr17	45555703;45555711;45555739;45558495;45558495;45558495;45559208;45559208;45560124;45560124;45560124;45560408;45560408;45560408;45562002;45562002;45562070	45556314;45556314;45556314;45559430;45558597;45558597;45559430;45559430;45560212;45560212;45560212;45560647;45560647;45560647;45563166;45563169;45563166	+;+;+;+;+;+;+;+;+;+;+;+;+;+;+;+;+	3045	chr17:45555703-45563169	314.788	304.732	347.91	1734.01	1955.93	1637.16	1049.09	2.44807	0.102969	23.7748	6.09051e-125	6.95757e-123
255	ENSMUSG00000042828.12	Trim72	tripartite motif-containing 72 [Source:MGI Symbol;Acc:MGI:3612190]	chr7;chr7;chr7;chr7;chr7;chr7;chr7;chr7;chr7;chr7;chr7;chr7;chr7	128003949;128004378;128004477;128007606;128007606;128007787;128007787;128008452;128008452;128009072;128009072;128009887;128009887	128004069;128004873;128004873;128007701;128007701;128008017;128008017;128008474;128008474;128009190;128009190;128010676;128011033	+;+;+;+;+;+;+;+;+;+;+;+;+	2233	chr7:128003949-128011033	35459.3	32950.4	34919.7	13111.3	11765.7	12425.5	23438.7	-1.46726	0.0617841	-23.7481	1.14963e-124	1.30815e-122
256	ENSMUSG00000041577.5	Prelp	proline arginine-rich end leucine-rich repeat [Source:MGI Symbol;Acc:MGI:2151110]	chr1;chr1;chr1;chr1;chr1;chr1	133910304;133912720;133914445;133914445;133921255;133921255	133912781;133912781;133915048;133915421;133921411;133921414	-;-;-;-;-;-	3615	chr1:133910304-133921414	1322.62	1778.95	1481.18	3.39115	4.15492	8.35819	766.442	-7.65336	0.322627	-23.722	2.1398e-124	2.42533e-122
257	ENSMUSG00000023008.18	Fmnl3	formin-like 3 [Source:MGI Symbol;Acc:MGI:109569]	chr15;chr15;chr15;chr15;chr15;chr15;chr15;chr15;chr15;chr15;chr15;chr15;chr15;chr15;chr15;chr15;chr15;chr15;chr15;chr15;chr15;chr15;chr15;chr15;chr15;chr15;chr15;chr15;chr15;chr15;chr15;chr15;chr15;chr15;chr15;chr15;chr15;chr15;chr15;chr15;chr15;chr15;chr15;chr15;chr15;chr15;chr15;chr15;chr15;chr15;chr15;chr15;chr15;chr15;chr15;chr15;chr15;chr15;chr15;chr15;chr15;chr15;chr15;chr15;chr15;chr15;chr…	99317225;99317225;99317225;99318918;99319131;99319131;99319131;99319562;99319562;99319562;99319985;99319985;99319985;99320353;99320353;99320353;99321036;99321036;99321036;99321255;99321255;99321255;99321434;99321434;99321434;99321631;99321631;99321631;99322195;99322195;99322195;99322603;99322603;99322603;99322812;99322812;99322812;99323320;99323320;99323320;99324386;99324741;99324741;99324741;993…	99318372;99318372;99318372;99319017;99319254;99319254;99319254;99319654;99319654;99319654;99320086;99320086;99320086;99320513;99320513;99320513;99321165;99321165;99321165;99321335;99321335;99321335;99321502;99321502;99321502;99321865;99321865;99321865;99322397;99322397;99322397;99322727;99322727;99322727;99322880;99322880;99322880;99323599;99323599;99323599;99324842;99324842;99324842;99324842;993…	-;-;-;-;-;-;-;-;-;-;-;-;-;-;-;-;-;-;-;-;-;-;-;-;-;-;-;-;-;-;-;-;-;-;-;-;-;-;-;-;-;-;-;-;-;-;-;-;-;-;-;-;-;-;-;-;-;-;-;-;-;-;-;-;-;-;-;-;-;-;-;-;-;-;-;-;-;-;-;-;-;-;-;-;-;-;-	5021	chr15:99317225-99370482	7419.51	7055.26	6955.4	2234.77	2067.07	1877.46	4601.58	-1.78954	0.0757006	-23.6398	1.50383e-123	1.69787e-121
258	ENSMUSG00000053835.17	H2-T24	histocompatibility 2, T region locus 24 [Source:MGI Symbol;Acc:MGI:95958]	chr17;chr17;chr17;chr17;chr17;chr17;chr17;chr17;chr17	36005695;36006269;36014557;36014800;36015384;36017241;36017241;36020460;36020460	36006789;36006789;36014696;36015075;36015656;36017537;36017537;36020560;36020525	-;-;-;-;-;-;-;-;-	2182	chr17:36005695-36020560	35.5405	26.2352	44.7712	1089.69	1166.49	1763.58	687.718	5.10706	0.217333	23.4988	4.19518e-122	4.71811e-120
259	ENSMUSG00000001525.10	Tubb5	tubulin, beta 5 class I [Source:MGI Symbol;Acc:MGI:107812]	chr17;chr17;chr17;chr17;chr17;chr17;chr17;chr17;chr17;chr17;chr17;chr17	35833921;35835605;35835901;35836163;35836163;35836163;35836247;35836628;35836628;35837997;35837997;35837997	35836039;35836039;35836039;35836573;35836273;35836273;35836736;35837060;35836736;35838217;35838208;35838306	-;-;-;-;-;-;-;-;-;-;-;-	3327	chr17:35833921-35838306	21452.1	22322.1	19376.6	6916.81	6822.39	7198.49	14014.8	-1.58909	0.0676754	-23.4811	6.36973e-122	7.13606e-120
260	ENSMUSG00000060600.15	Eno3	enolase 3, beta muscle [Source:MGI Symbol;Acc:MGI:95395]	chr11;chr11;chr11;chr11;chr11;chr11;chr11;chr11;chr11;chr11;chr11;chr11;chr11;chr11;chr11;chr11;chr11;chr11;chr11;chr11;chr11;chr11;chr11;chr11;chr11;chr11;chr11;chr11;chr11;chr11;chr11;chr11;chr11;chr11;chr11;chr11;chr11;chr11;chr11;chr11;chr11;chr11;chr11;chr11;chr11;chr11;chr11;chr11;chr11;chr11;chr11;chr11;chr11;chr11;chr11;chr11;chr11;chr11	70657202;70657202;70657204;70657285;70657687;70657760;70657760;70657796;70657872;70657872;70658165;70658165;70658165;70658165;70658165;70658165;70658339;70658389;70658389;70658389;70658389;70658389;70658389;70658595;70658595;70658595;70658595;70658595;70659028;70659028;70659028;70659028;70659028;70660660;70660660;70660660;70660660;70660660;70660773;70660997;70660997;70660997;70660997;70661389;706…	70657267;70657279;70657267;70657322;70657958;70657958;70657958;70657958;70657958;70657958;70658260;70658260;70658260;70658260;70658260;70658260;70658447;70658447;70658447;70658418;70658447;70658447;70658447;70658664;70658664;70658664;70658664;70658664;70659161;70659161;70659161;70659161;70659161;70660844;70660882;70660882;70660882;70660805;70660882;70661092;70661194;70661194;70661194;70661590;706…	+;+;+;+;+;+;+;+;+;+;+;+;+;+;+;+;+;+;+;+;+;+;+;+;+;+;+;+;+;+;+;+;+;+;+;+;+;+;+;+;+;+;+;+;+;+;+;+;+;+;+;+;+;+;+;+;+;+	1739	chr11:70657202-70662513	54399	53071.8	55495.8	22161.2	20496.2	19886.2	37585	-1.37936	0.0587982	-23.4592	1.06472e-121	1.18823e-119
261	ENSMUSG00000053062.16	Jam2	junction adhesion molecule 2 [Source:MGI Symbol;Acc:MGI:1933820]	chr16;chr16;chr16;chr16;chr16;chr16;chr16;chr16;chr16;chr16;chr16;chr16;chr16;chr16;chr16;chr16;chr16;chr16;chr16;chr16;chr16;chr16;chr16;chr16;chr16;chr16;chr16;chr16;chr16;chr16;chr16	84774123;84774386;84793558;84801570;84801570;84801570;84806835;84806835;84806835;84809344;84809344;84809344;84809407;84812899;84812899;84812899;84815169;84815169;84815169;84816266;84816266;84816266;84818758;84818760;84818760;84821260;84821260;84821260;84822787;84822787;84822787	84774553;84774553;84793730;84801638;84801638;84801638;84806942;84806942;84806942;84810996;84809496;84809496;84809496;84813098;84813098;84813098;84815268;84815268;84815268;84816373;84816373;84816373;84818775;84818775;84818775;84821302;84821302;84821302;84822886;84823030;84825928	+;+;+;+;+;+;+;+;+;+;+;+;+;+;+;+;+;+;+;+;+;+;+;+;+;+;+;+;+;+;+	6045	chr16:84774123-84825928	7950.08	8313.54	8433.78	2891.52	2811.84	3117.61	5586.39	-1.4823	0.0632108	-23.4501	1.31868e-121	1.46601e-119
262	ENSMUSG00000068744.12	Psrc1	proline/serine-rich coiled-coil 1 [Source:MGI Symbol;Acc:MGI:1913099]	chr3;chr3;chr3;chr3;chr3;chr3;chr3;chr3;chr3;chr3;chr3;chr3;chr3;chr3;chr3;chr3;chr3;chr3;chr3;chr3;chr3;chr3;chr3;chr3;chr3;chr3;chr3;chr3;chr3;chr3;chr3;chr3;chr3;chr3;chr3;chr3;chr3;chr3;chr3;chr3;chr3;chr3;chr3;chr3;chr3	108383839;108383851;108383852;108383859;108383879;108383916;108383937;108384108;108384236;108384236;108384236;108384236;108384374;108384374;108384374;108384374;108384374;108384394;108384854;108384857;108384970;108384970;108384970;108384970;108384970;108384970;108384970;108384970;108386065;108386293;108386293;108386293;108386293;108386293;108386293;108386500;108386500;108386500;108386500;108386500…	108383926;108383895;108383895;108383895;108383926;108384285;108384215;108384215;108384431;108384285;108384431;108384285;108384431;108384431;108384431;108384431;108384431;108384431;108386873;108385408;108385408;108385944;108385409;108385408;108385408;108385408;108385408;108385408;108386407;108386407;108386407;108386383;108386407;108386407;108386407;108386712;108386622;108386704;108386602;108386736…	+;+;+;+;+;+;+;+;+;+;+;+;+;+;+;+;+;+;+;+;+;+;+;+;+;+;+;+;+;+;+;+;+;+;+;+;+;+;+;+;+;+;+;+;+	3364	chr3:108383839-108388231	216.628	241.162	146.439	2053.91	1944.51	1899.4	1083.67	3.25662	0.139126	23.4077	3.56734e-121	3.95076e-119
263	ENSMUSG00000030921.17	Trim30a	tripartite motif-containing 30A [Source:MGI Symbol;Acc:MGI:98178]	chr7;chr7;chr7;chr7;chr7;chr7;chr7;chr7;chr7;chr7;chr7;chr7;chr7;chr7	104409025;104411370;104411685;104411919;104411919;104412215;104412215;104412215;104416823;104421435;104429121;104430131;104435582;104465010	104411669;104411669;104411945;104411945;104411945;104412315;104412315;104412267;104416928;104421457;104429351;104430226;104436045;104465193	-;-;-;-;-;-;-;-;-;-;-;-;-;-	4111	chr7:104409025-104465193	2.53861	0	1.86547	2118.34	2531.39	2195.07	1141.53	9.28116	0.396533	23.4058	3.73086e-121	4.11615e-119
264	ENSMUSG00000093661.1	Eif4e3	eukaryotic translation initiation factor 4E member 3 [Source:MGI Symbol;Acc:MGI:1914142]	chr6;chr6;chr6;chr6;chr6;chr6;chr6	99625135;99632257;99636109;99639163;99640616;99651719;99666628	99627053;99632412;99636175;99639223;99640710;99651791;99666771	-;-;-;-;-;-;-	2515	chr6:99625135-99666771	299.556	289.597	293.811	1345.15	1561.21	1554.62	890.659	2.32547	0.0995298	23.3646	9.79319e-121	1.07636e-118
265	ENSMUSG00000042804.13	Gpr153	G protein-coupled receptor 153 [Source:MGI Symbol;Acc:MGI:1916157]	chr4;chr4;chr4;chr4;chr4;chr4;chr4;chr4;chr4;chr4;chr4;chr4;chr4;chr4;chr4;chr4;chr4;chr4;chr4;chr4	152274232;152274362;152279012;152279013;152279013;152279845;152279845;152279845;152281766;152281766;152281766;152282370;152282371;152282371;152282371;152282858;152282858;152282858;152282927;152285139	152274382;152274382;152279480;152279480;152279480;152280274;152280274;152280274;152281958;152281958;152281958;152282555;152282555;152282555;152282555;152285337;152282900;152285337;152285337;152285336	+;+;+;+;+;+;+;+;+;+;+;+;+;+;+;+;+;+;+;+	3909	chr4:152274232-152285337	836.895	864.754	1132.34	18.0861	13.5035	28.2089	482.298	-5.40977	0.231588	-23.3595	1.10403e-120	1.20886e-118
266	ENSMUSG00000059743.12	Fdps	farnesyl diphosphate synthetase [Source:MGI Symbol;Acc:MGI:104888]	chr3;chr3;chr3;chr3;chr3;chr3;chr3;chr3;chr3;chr3;chr3;chr3;chr3;chr3;chr3;chr3;chr3;chr3;chr3;chr3;chr3;chr3;chr3;chr3;chr3;chr3;chr3;chr3;chr3;chr3;chr3;chr3;chr3;chr3;chr3;chr3;chr3;chr3;chr3;chr3;chr3	89093588;89093588;89093749;89094231;89094231;89094231;89094452;89094452;89094452;89094860;89094860;89094860;89095014;89095014;89095014;89095056;89095354;89095354;89095354;89095354;89095364;89095599;89095599;89095599;89095599;89095599;89095599;89098939;89099300;89099300;89099300;89099300;89100669;89100669;89100669;89100669;89100921;89100921;89101756;89101862;89101862	89093843;89093843;89093843;89094365;89094365;89094365;89094577;89094529;89094529;89094932;89094932;89094932;89095102;89095102;89095102;89095102;89095476;89095476;89095476;89095476;89095476;89095679;89095679;89095983;89095679;89095679;89095679;89101891;89099440;89099440;89099440;89099440;89100831;89100831;89100831;89100831;89101315;89101136;89101852;89101959;89101888	-;-;-;-;-;-;-;-;-;-;-;-;-;-;-;-;-;-;-;-;-;-;-;-;-;-;-;-;-;-;-;-;-;-;-;-;-;-;-;-;-	4208	chr3:89093588-89101959	2269.52	2217.89	2037.09	593.451	548.45	568.357	1372.46	-1.92586	0.0825601	-23.3267	2.37367e-120	2.58926e-118
267	ENSMUSG00000021094.10	Dhrs7	dehydrogenase/reductase (SDR family) member 7 [Source:MGI Symbol;Acc:MGI:1913625]	chr12;chr12;chr12;chr12;chr12;chr12;chr12;chr12;chr12;chr12;chr12;chr12;chr12;chr12;chr12;chr12;chr12;chr12;chr12;chr12;chr12	72650353;72650353;72650410;72652235;72652235;72652235;72653101;72653101;72653101;72656300;72656300;72656300;72657328;72657328;72659266;72659344;72659344;72662551;72664629;72664629;72664629	72650617;72650617;72650617;72652450;72652450;72652450;72653223;72653223;72653223;72656539;72656539;72656539;72657434;72657434;72659496;72659496;72659496;72664780;72664806;72664909;72664754	-;-;-;-;-;-;-;-;-;-;-;-;-;-;-;-;-;-;-;-;-	3541	chr12:72650353-72664909	1078.06	1040.33	1126.74	3645.48	3534.8	4021.33	2407.79	1.78201	0.0766458	23.2499	1.4242e-119	1.54774e-117
268	ENSMUSG00000037306.13	Man1c1	mannosidase, alpha, class 1C, member 1 [Source:MGI Symbol;Acc:MGI:2446214]	chr4;chr4;chr4;chr4;chr4;chr4;chr4;chr4;chr4;chr4;chr4;chr4;chr4;chr4;chr4;chr4;chr4;chr4;chr4;chr4;chr4;chr4;chr4;chr4;chr4;chr4;chr4;chr4;chr4;chr4;chr4;chr4;chr4;chr4	134561690;134561690;134564505;134564505;134565828;134565828;134567889;134568896;134568896;134575940;134575940;134575940;134578286;134578286;134578286;134580771;134580771;134580771;134584300;134584300;134584300;134591356;134591356;134591356;134593250;134593250;134593250;134640287;134640287;134640287;134702945;134702945;134702945;134704197	134563832;134563832;134564620;134564620;134566000;134566000;134569115;134569115;134569115;134576055;134576055;134576055;134578379;134578379;134578379;134580888;134580888;134580888;134584394;134584394;134584394;134591436;134591436;134591436;134593365;134593365;134593365;134640383;134640383;134640383;134703767;134703766;134704290;134704290	-;-;-;-;-;-;-;-;-;-;-;-;-;-;-;-;-;-;-;-;-;-;-;-;-;-;-;-;-;-;-;-;-;-	5722	chr4:134561690-134704290	3115.72	3429.75	3147.98	993.606	962.904	1028.06	2113	-1.69472	0.0730322	-23.2051	4.04339e-119	4.37772e-117
269	ENSMUSG00000034685.4	Fam171a2	family with sequence similarity 171, member A2 [Source:MGI Symbol;Acc:MGI:2448496]	chr11;chr11;chr11;chr11;chr11;chr11;chr11;chr11;chr11;chr11;chr11;chr11;chr11;chr11;chr11	102436981;102438748;102439432;102439432;102439660;102439660;102439874;102440136;102440233;102443650;102443650;102443964;102444172;102447398;102447398	102438909;102438909;102439529;102439558;102439777;102439776;102440053;102440294;102440294;102443742;102443742;102444191;102444191;102447594;102447682	-;-;-;-;-;-;-;-;-;-;-;-;-;-;-	3119	chr11:102436981-102447682	14250.1	14854.2	13990.1	5794.34	5405.56	5839.24	10022.2	-1.33649	0.0576097	-23.199	4.65504e-119	5.02121e-117
270	ENSMUSG00000073555.1	Gm4951	predicted gene 4951 [Source:MGI Symbol;Acc:MGI:3644953]	chr18;chr18;chr18	60212080;60212556;60245375	60212169;60212664;60247820	+;+;+	2645	chr18:60212080-60247820	0	0	0	3830.87	4133.11	4527.01	2081.83	10.7576	0.464219	23.1736	8.40085e-119	9.02812e-117
271	ENSMUSG00000039238.6	Zfp750	zinc finger protein 750 [Source:MGI Symbol;Acc:MGI:2442210]	chr11;chr11;chr11	121510978;121512627;121519230	121512499;121514232;121519333	-;-;-	3232	chr11:121510978-121519333	22.8475	27.2443	15.8565	670.317	685.562	573.581	332.568	4.76968	0.206581	23.0887	6.01675e-118	6.44214e-116
272	ENSMUSG00000049538.14	Adamts16	a disintegrin-like and metallopeptidase (reprolysin type) with thrombospondin type 1 motif, 16 [Source:MGI Symbol;Acc:MGI:2429637]	chr13;chr13;chr13;chr13;chr13;chr13;chr13;chr13;chr13;chr13;chr13;chr13;chr13;chr13;chr13;chr13;chr13;chr13;chr13;chr13;chr13;chr13;chr13;chr13;chr13;chr13;chr13;chr13;chr13;chr13;chr13;chr13;chr13;chr13;chr13;chr13;chr13;chr13;chr13;chr13;chr13;chr13;chr13;chr13;chr13;chr13;chr13;chr13;chr13;chr13;chr13;chr13;chr13;chr13;chr13;chr13;chr13;chr13;chr13;chr13;chr13;chr13;chr13;chr13;chr13;chr13;chr…	70727802;70727810;70730092;70730092;70735650;70735650;70738490;70738490;70738779;70738779;70753174;70753174;70761317;70763415;70763415;70763415;70767798;70767798;70767798;70768600;70768600;70768600;70769979;70770153;70770153;70771983;70771983;70771983;70772881;70772881;70772881;70777389;70777389;70777389;70779520;70779520;70779520;70787027;70787027;70787027;70791796;70791796;70791796;70793066;707…	70728967;70728967;70730239;70730239;70735874;70735874;70738684;70738684;70738980;70738980;70753300;70753300;70761776;70763553;70763553;70763553;70768042;70768042;70768042;70768723;70768723;70768723;70770278;70770283;70770283;70772155;70772155;70772155;70773029;70773029;70773029;70777484;70777484;70777484;70779673;70779673;70779673;70787164;70787164;70787164;70791901;70791901;70791901;70793225;707…	-;-;-;-;-;-;-;-;-;-;-;-;-;-;-;-;-;-;-;-;-;-;-;-;-;-;-;-;-;-;-;-;-;-;-;-;-;-;-;-;-;-;-;-;-;-;-;-;-;-;-;-;-;-;-;-;-;-;-;-;-;-;-;-;-;-;-	6836	chr13:70727802-70841811	870.743	962.631	1307.69	13.5646	17.6584	27.1641	533.242	-5.56703	0.241431	-23.0584	1.21052e-117	1.29134e-115
273	ENSMUSG00000058297.16	Spock2	sparc/osteonectin, cwcv and kazal-like domains proteoglycan 2 [Source:MGI Symbol;Acc:MGI:1891351]	chr10;chr10;chr10;chr10;chr10;chr10;chr10;chr10;chr10;chr10;chr10;chr10;chr10;chr10;chr10;chr10;chr10;chr10;chr10;chr10;chr10;chr10;chr10;chr10;chr10;chr10;chr10;chr10;chr10;chr10	60106219;60106219;60106468;60115073;60121232;60121232;60121478;60121478;60121478;60121684;60121684;60121684;60123810;60123810;60123810;60125710;60125710;60125710;60126154;60126154;60126154;60126834;60126834;60126834;60129681;60129681;60131084;60131084;60131336;60131336	60106656;60106656;60106656;60115081;60121240;60121240;60121523;60121523;60121523;60121798;60121798;60121798;60123924;60123924;60123924;60125824;60125824;60125824;60126270;60126270;60126270;60127052;60127052;60127338;60129743;60129743;60131221;60131221;60133908;60135198	+;+;+;+;+;+;+;+;+;+;+;+;+;+;+;+;+;+;+;+;+;+;+;+;+;+;+;+;+;+	5533	chr10:60106219-60135198	1215.99	1370.29	1371.12	187.643	141.267	195.373	746.947	-2.89438	0.125729	-23.0208	2.88306e-117	3.06428e-115
274	ENSMUSG00000040276.15	Pacsin1	protein kinase C and casein kinase substrate in neurons 1 [Source:MGI Symbol;Acc:MGI:1345181]	chr17;chr17;chr17;chr17;chr17;chr17;chr17;chr17;chr17;chr17;chr17;chr17;chr17;chr17;chr17;chr17;chr17;chr17;chr17;chr17;chr17;chr17;chr17;chr17;chr17;chr17;chr17;chr17;chr17;chr17;chr17;chr17;chr17;chr17;chr17;chr17;chr17;chr17;chr17;chr17;chr17;chr17;chr17;chr17;chr17;chr17;chr17;chr17;chr17;chr17;chr17;chr17;chr17;chr17;chr17;chr17;chr17;chr17;chr17;chr17;chr17;chr17;chr17;chr17;chr17;chr17;chr…	27655509;27655548;27655588;27685181;27685197;27685227;27685239;27685733;27701732;27701732;27701767;27701767;27701826;27701826;27702700;27702700;27702700;27702700;27702700;27702700;27704457;27704845;27704845;27704845;27704845;27704845;27704845;27704845;27705625;27705625;27705625;27705625;27705625;27705625;27705649;27705917;27705917;27705917;27705917;27705917;27705917;27705917;27706480;27706534;277…	27655759;27655759;27655759;27685425;27685425;27685425;27685425;27686085;27701941;27701941;27701941;27701941;27701941;27701941;27702856;27702856;27702856;27702856;27702856;27702856;27704552;27704962;27705080;27705080;27705080;27705080;27705080;27705080;27705780;27705780;27705780;27705780;27705780;27705780;27705780;27706092;27706092;27706092;27706092;27706092;27706092;27706092;27707114;27708067;277…	+;+;+;+;+;+;+;+;+;+;+;+;+;+;+;+;+;+;+;+;+;+;+;+;+;+;+;+;+;+;+;+;+;+;+;+;+;+;+;+;+;+;+;+;+;+;+;+;+;+;+;+;+;+;+;+;+;+;+;+;+;+;+;+;+;+;+;+;+;+;+;+;+;+	6525	chr17:27655509-27711482	1937.81	1625.58	1808.57	350.419	284.612	310.298	1052.88	-2.49406	0.108566	-22.9729	8.70414e-117	9.2175e-115
275	ENSMUSG00000030074.9	Gxylt2	glucoside xylosyltransferase 2 [Source:MGI Symbol;Acc:MGI:2682940]	chr6;chr6;chr6;chr6;chr6;chr6;chr6;chr6;chr6	100704734;100704755;100706823;100733181;100750398;100783109;100787211;100798101;100804518	100705124;100705124;100707674;100733370;100750529;100783360;100787334;100798273;100810913	+;+;+;+;+;+;+;+;+	8510	chr6:100704734-100810913	1102.6	1345.06	1437.34	163.905	150.616	144.179	723.951	-3.05568	0.133589	-22.8737	8.50003e-116	8.96861e-114
276	ENSMUSG00000091705.8	H2-Q2	histocompatibility 2, Q region locus 2 [Source:MGI Symbol;Acc:MGI:95931]	chr17;chr17;chr17;chr17;chr17;chr17;chr17;chr17;chr17;chr17;chr17;chr17	35342242;35342600;35343113;35344755;35344999;35345158;35345158;35345454;35345454;35345660;35345660;35345844	35342396;35342869;35343388;35345030;35345030;35345274;35345274;35345486;35345486;35345794;35345708;35346762	+;+;+;+;+;+;+;+;+;+;+;+	2181	chr17:35342242-35346762	13.5392	11.0995	10.2601	654.491	613.89	597.611	316.815	5.55339	0.242843	22.8682	9.62302e-116	1.01167e-113
277	ENSMUSG00000020674.17	Pxdn	peroxidasin [Source:MGI Symbol;Acc:MGI:1916925]	chr12;chr12;chr12;chr12;chr12;chr12;chr12;chr12;chr12;chr12;chr12;chr12;chr12;chr12;chr12;chr12;chr12;chr12;chr12;chr12;chr12;chr12;chr12;chr12;chr12;chr12;chr12;chr12;chr12;chr12;chr12;chr12;chr12;chr12;chr12;chr12;chr12;chr12;chr12;chr12;chr12;chr12;chr12;chr12;chr12;chr12;chr12;chr12;chr12;chr12;chr12;chr12;chr12;chr12;chr12;chr12;chr12;chr12;chr12;chr12;chr12;chr12;chr12;chr12;chr12;chr12;chr…	29937608;29938036;29938050;29938050;29973993;29973993;29973993;29973993;29975491;29975491;29975491;29975491;29979240;29979240;29979240;29982294;29982294;29982294;29982294;29982698;29982698;29982698;29982698;29984429;29984429;29984429;29984429;29984867;29984867;29984867;29984867;29987064;29987064;29987064;29987064;29987301;29990736;29990736;29993374;29993374;29994424;29994424;29995272;29995272;299…	29937666;29938324;29938324;29938324;29974064;29974064;29974064;29974064;29975562;29975562;29975562;29975562;29979311;29979311;29979311;29982365;29982365;29982365;29982365;29982769;29982769;29982769;29982769;29984598;29984598;29984598;29984598;29984984;29984984;29984984;29984984;29989546;29987216;29987233;29987233;29988994;29991008;29991008;29993490;29993490;29994582;29994582;29995384;29995384;299…	+;+;+;+;+;+;+;+;+;+;+;+;+;+;+;+;+;+;+;+;+;+;+;+;+;+;+;+;+;+;+;+;+;+;+;+;+;+;+;+;+;+;+;+;+;+;+;+;+;+;+;+;+;+;+;+;+;+;+;+;+;+;+;+;+;+;+;+;+;+;+;+;+;+;+;+;+;+;+;+;+	9648	chr12:29937608-30017658	8366.41	9411.38	10259.1	1631.14	1512.39	1974.62	5525.85	-2.43959	0.107264	-22.7438	1.65097e-114	1.72941e-112
278	ENSMUSG00000055172.10	C1ra	complement component 1, r subcomponent A [Source:MGI Symbol;Acc:MGI:1355313]	chr6;chr6;chr6;chr6;chr6;chr6;chr6;chr6;chr6;chr6;chr6	124512405;124513652;124515667;124516712;124516956;124517361;124517693;124519352;124519721;124521620;124522202	124512800;124513877;124515859;124516858;124517152;124517508;124517814;124519430;124519876;124521694;124523443	+;+;+;+;+;+;+;+;+;+;+	2981	chr6:124512405-124523443	131.161	133.194	220.125	2259.64	2201.07	2841.78	1297.83	3.85815	0.16991	22.707	3.82071e-114	3.98783e-112
279	ENSMUSG00000049401.10	Ogfr	opioid growth factor receptor [Source:MGI Symbol;Acc:MGI:1919325]	chr2;chr2;chr2;chr2;chr2;chr2;chr2;chr2;chr2;chr2;chr2;chr2;chr2	180589245;180589462;180590987;180590987;180591617;180591617;180592427;180592427;180593104;180593104;180593570;180593570;180594208	180589621;180589621;180591055;180591055;180591695;180591695;180592505;180592505;180593170;180593170;180593849;180593718;180595836	+;+;+;+;+;+;+;+;+;+;+;+;+	2580	chr2:180589245-180595836	1942.04	1879.86	1844.01	7009.5	7087.26	5975.06	4289.62	1.81882	0.0802443	22.666	9.69256e-114	1.00803e-111
280	ENSMUSG00000063236.6	1110038F14Rik	RIKEN cDNA 1110038F14 gene [Source:MGI Symbol;Acc:MGI:2152337]	chr15;chr15;chr15;chr15;chr15;chr15;chr15;chr15;chr15;chr15;chr15;chr15;chr15;chr15;chr15	76948506;76948522;76948529;76948629;76948749;76949068;76949068;76949068;76949544;76949544;76949547;76950249;76950249;76950249;76950249	76948544;76948919;76949690;76948919;76948919;76949152;76949152;76949152;76949690;76949690;76949690;76950979;76950729;76950732;76950729	+;+;+;+;+;+;+;+;+;+;+;+;+;+;+	1916	chr15:76948506-76950979	1335.31	1280.48	1288.11	3560.7	3476.63	3378.8	2386.67	1.4126	0.0623248	22.6651	9.90953e-114	1.02691e-111
281	ENSMUSG00000030342.8	Cd9	CD9 antigen [Source:MGI Symbol;Acc:MGI:88348]	chr6;chr6;chr6;chr6;chr6;chr6;chr6;chr6;chr6;chr6;chr6;chr6;chr6;chr6;chr6;chr6;chr6;chr6;chr6	125460266;125460589;125461226;125461226;125462114;125462114;125462116;125462327;125462327;125462327;125463685;125463685;125464390;125464390;125472409;125472409;125474733;125478175;125494574	125460726;125460726;125461309;125461309;125462203;125462203;125462203;125463024;125462425;125462425;125463759;125463759;125464487;125464487;125472511;125472511;125474821;125478302;125494791	-;-;-;-;-;-;-;-;-;-;-;-;-;-;-;-;-;-;-	2044	chr6:125460266-125494791	7292.58	7629.41	7973.94	2979.69	3023.75	2886.71	5297.68	-1.36231	0.0602727	-22.6024	4.10587e-113	4.23972e-111
282	ENSMUSG00000000275.16	Trim25	tripartite motif-containing 25 [Source:MGI Symbol;Acc:MGI:102749]	chr11;chr11;chr11;chr11;chr11;chr11;chr11;chr11;chr11;chr11;chr11;chr11;chr11;chr11;chr11;chr11;chr11;chr11;chr11;chr11;chr11;chr11	88999376;88999376;88999376;89004729;89004729;89004729;89009119;89009119;89009119;89010805;89010805;89010805;89013476;89013476;89013476;89015167;89015533;89015533;89015719;89015719;89016195;89016195	89000082;89000082;89000082;89004824;89004824;89004824;89009352;89009352;89009352;89010973;89010973;89010973;89013538;89013538;89013702;89015190;89015631;89015631;89015817;89015817;89020293;89020293	+;+;+;+;+;+;+;+;+;+;+;+;+;+;+;+;+;+;+;+;+;+	5754	chr11:88999376-89020293	1039.14	1042.35	1040	2902.82	3054.91	2845.96	1987.53	1.49278	0.0660701	22.5938	4.98227e-113	5.12643e-111
283	ENSMUSG00000044217.17	Aqp5	aquaporin 5 [Source:MGI Symbol;Acc:MGI:106215]	chr15;chr15;chr15;chr15;chr15;chr15;chr15;chr15;chr15;chr15;chr15;chr15;chr15;chr15;chr15;chr15;chr15;chr15;chr15;chr15;chr15;chr15	99590782;99590849;99591098;99591151;99591234;99591860;99592448;99592662;99592662;99592662;99592667;99593246;99593246;99593246;99593246;99593246;99594135;99594135;99594135;99594135;99594135;99594135	99591634;99590964;99591634;99591634;99591283;99592826;99592826;99592826;99592826;99592826;99592826;99593329;99593329;99593329;99593329;99593329;99594198;99594821;99594666;99594822;99594608;99594829	+;+;+;+;+;+;+;+;+;+;+;+;+;+;+;+;+;+;+;+;+;+	2599	chr15:99590782-99594829	5517.24	6134	7031.88	1386.98	1366.97	1212.98	3775.01	-2.22504	0.098645	-22.556	1.17171e-112	1.20136e-110
284	ENSMUSG00000035186.6	Ubd	ubiquitin D [Source:MGI Symbol;Acc:MGI:1344410]	chr17;chr17	37193892;37195246	37193972;37196095	+;+	931	chr17:37193892-37196095	0	0	0	3494.01	3304.2	3627.45	1737.61	10.5372	0.467245	22.5518	1.28981e-112	1.31779e-110
285	ENSMUSG00000039501.14	Znfx1	zinc finger, NFX1-type containing 1 [Source:MGI Symbol;Acc:MGI:2138982]	chr2;chr2;chr2;chr2;chr2;chr2;chr2;chr2;chr2;chr2;chr2;chr2;chr2;chr2;chr2;chr2;chr2;chr2;chr2;chr2;chr2;chr2;chr2;chr2;chr2;chr2;chr2;chr2;chr2;chr2;chr2;chr2;chr2;chr2;chr2;chr2;chr2;chr2;chr2;chr2;chr2	167035793;167035799;167039777;167039777;167040159;167040159;167041694;167041694;167042050;167042050;167042548;167042548;167043362;167043996;167044032;167044117;167046892;167046892;167046892;167047541;167047541;167047541;167048433;167048433;167048433;167049571;167050314;167050314;167050314;167055154;167055154;167055154;167055154;167060032;167060032;167060032;167060032;167060332;167062510;167062510…	167039163;167039163;167039872;167039872;167040269;167040269;167041839;167041839;167042204;167042204;167042687;167042687;167043495;167044243;167044243;167044243;167047006;167047006;167047006;167047690;167047690;167047690;167048581;167048581;167048581;167050445;167050445;167050445;167050445;167056941;167056941;167056941;167056941;167060142;167060142;167060142;167060142;167060425;167062639;167063015…	-;-;-;-;-;-;-;-;-;-;-;-;-;-;-;-;-;-;-;-;-;-;-;-;-;-;-;-;-;-;-;-;-;-;-;-;-;-;-;-;-	8189	chr2:167035793-167063015	3290.88	3610.37	3592.89	9404.78	9701.75	9042.52	6440.53	1.42108	0.0630229	22.5487	1.38341e-112	1.40846e-110
286	ENSMUSG00000021280.9	Exoc3l4	exocyst complex component 3-like 4 [Source:MGI Symbol;Acc:MGI:1921363]	chr12;chr12;chr12;chr12;chr12;chr12;chr12;chr12;chr12;chr12;chr12;chr12;chr12;chr12;chr12;chr12;chr12;chr12;chr12;chr12;chr12;chr12;chr12;chr12;chr12;chr12;chr12;chr12;chr12;chr12;chr12;chr12;chr12;chr12;chr12;chr12;chr12;chr12;chr12;chr12;chr12;chr12;chr12;chr12;chr12;chr12;chr12;chr12;chr12;chr12;chr12;chr12;chr12;chr12;chr12;chr12;chr12;chr12;chr12;chr12;chr12;chr12;chr12;chr12;chr12;chr12;chr…	111417017;111417430;111417430;111417445;111417459;111417476;111417476;111417619;111417662;111417689;111418760;111418760;111418760;111418760;111418760;111418760;111420589;111421428;111421499;111421499;111421499;111421499;111421499;111421499;111421499;111421499;111421561;111421933;111422063;111422063;111422063;111422063;111422063;111422063;111422063;111422063;111423393;111423393;111423393;111423393…	111417754;111417754;111417754;111417520;111417520;111417520;111417520;111417754;111417754;111417754;111418864;111418864;111418864;111418864;111418864;111418864;111420650;111421583;111421940;111421583;111421583;111421583;111421583;111421583;111421583;111421583;111421583;111422478;111422478;111422342;111422395;111422286;111422478;111422145;111422478;111422478;111424047;111423525;111424047;111424047…	+;+;+;+;+;+;+;+;+;+;+;+;+;+;+;+;+;+;+;+;+;+;+;+;+;+;+;+;+;+;+;+;+;+;+;+;+;+;+;+;+;+;+;+;+;+;+;+;+;+;+;+;+;+;+;+;+;+;+;+;+;+;+;+;+;+;+;+;+;+;+;+	5650	chr12:111417017-111431678	117.622	130.167	143.641	861.351	851.76	812.834	486.229	2.67336	0.119271	22.4142	2.86233e-111	2.90396e-109
287	ENSMUSG00000036564.17	Ndrg4	N-myc downstream regulated gene 4 [Source:MGI Symbol;Acc:MGI:2384590]	chr8;chr8;chr8;chr8;chr8;chr8;chr8;chr8;chr8;chr8;chr8;chr8;chr8;chr8;chr8;chr8;chr8;chr8;chr8;chr8;chr8;chr8;chr8;chr8;chr8;chr8;chr8;chr8;chr8;chr8;chr8;chr8;chr8;chr8;chr8;chr8;chr8;chr8;chr8;chr8;chr8;chr8;chr8;chr8;chr8;chr8;chr8;chr8;chr8;chr8;chr8;chr8;chr8;chr8;chr8;chr8;chr8;chr8;chr8;chr8;chr8;chr8;chr8;chr8;chr8;chr8;chr8;chr8;chr8;chr8;chr8;chr8;chr8;chr8;chr8;chr8;chr8;chr8;chr8;chr8…	95676980;95677653;95678085;95678245;95697194;95697194;95697194;95700113;95700113;95700113;95703037;95703063;95703070;95706162;95706188;95706188;95706188;95706188;95706188;95706531;95706531;95706531;95706531;95706531;95706531;95706574;95706737;95706737;95706737;95706737;95706737;95706737;95706737;95706929;95706929;95706929;95706929;95706929;95706929;95706929;95708608;95708608;95708608;95708608;957…	95677092;95677871;95678383;95678383;95697288;95697288;95697288;95700157;95700157;95700157;95703177;95703177;95703177;95706293;95706293;95706293;95706293;95706293;95706293;95706651;95706651;95706651;95706651;95706651;95706651;95706651;95706799;95706799;95706799;95706799;95706799;95706799;95706799;95706989;95706989;95706989;95706989;95706989;95706989;95706989;95708694;95708694;95708694;95708694;957…	+;+;+;+;+;+;+;+;+;+;+;+;+;+;+;+;+;+;+;+;+;+;+;+;+;+;+;+;+;+;+;+;+;+;+;+;+;+;+;+;+;+;+;+;+;+;+;+;+;+;+;+;+;+;+;+;+;+;+;+;+;+;+;+;+;+;+;+;+;+;+;+;+;+;+;+;+;+;+;+;+;+;+;+;+;+;+;+;+;+;+;+;+;+;+;+;+;+;+;+;+;+;+;+;+;+;+;+;+	4893	chr8:95676980-95715119	29483.4	30120.1	27143.5	9080.36	8929.97	7698.94	18742.7	-1.74933	0.0781283	-22.3904	4.87988e-111	4.93361e-109
288	ENSMUSG00000034361.10	Cpne2	copine II [Source:MGI Symbol;Acc:MGI:2387578]	chr8;chr8;chr8;chr8;chr8;chr8;chr8;chr8;chr8;chr8;chr8;chr8;chr8;chr8;chr8;chr8;chr8;chr8;chr8;chr8;chr8;chr8;chr8;chr8;chr8;chr8;chr8;chr8;chr8;chr8;chr8;chr8;chr8;chr8;chr8;chr8;chr8;chr8;chr8;chr8;chr8;chr8;chr8;chr8;chr8;chr8	94532990;94533039;94533067;94533067;94548328;94548328;94548328;94548328;94549336;94551170;94551170;94551740;94551740;94553390;94553390;94554675;94554675;94554930;94554930;94555509;94555509;94555514;94555972;94555972;94555972;94557420;94557420;94558125;94558125;94560109;94560109;94560109;94562650;94562738;94562738;94562738;94563957;94563957;94563957;94563957;94568591;94568591;94568594;94569971;945…	94533193;94533193;94533193;94533193;94548545;94548827;94548545;94548545;94549823;94551349;94551349;94551814;94551814;94553461;94553461;94554758;94554758;94555019;94555019;94555607;94555607;94555607;94556058;94556058;94556058;94557479;94557479;94558258;94558258;94560163;94560163;94560163;94562789;94562789;94562789;94562789;94564056;94564090;94564090;94564090;94568827;94568827;94568827;94570114;945…	+;+;+;+;+;+;+;+;+;+;+;+;+;+;+;+;+;+;+;+;+;+;+;+;+;+;+;+;+;+;+;+;+;+;+;+;+;+;+;+;+;+;+;+;+;+	3200	chr8:94532990-94570531	2826.32	2862.67	3050.04	7062.63	6967.81	6959.24	4954.78	1.26222	0.0565921	22.3037	3.39807e-110	3.42355e-108
289	ENSMUSG00000028019.9	Pdgfc	platelet-derived growth factor, C polypeptide [Source:MGI Symbol;Acc:MGI:1859631]	chr3;chr3;chr3;chr3;chr3;chr3;chr3;chr3;chr3;chr3;chr3;chr3;chr3;chr3;chr3;chr3;chr3;chr3;chr3	81036416;81037172;81037424;81131018;81131018;81141405;81141405;81141405;81174816;81174816;81174816;81204235;81204235;81204235;81209044;81209044;81209044;81212462;81212462	81037554;81037554;81037554;81131076;81131076;81141600;81141600;81141600;81174996;81174996;81174996;81204442;81204442;81204442;81210770;81209261;81209261;81214034;81214040	+;+;+;+;+;+;+;+;+;+;+;+;+;+;+;+;+;+;+	5089	chr3:81036416-81214040	2008.04	2283.47	2334.63	460.066	511.056	532.835	1355.02	-2.12852	0.0954903	-22.2905	4.57291e-110	4.59127e-108
290	ENSMUSG00000020908.14	Myh3	myosin, heavy polypeptide 3, skeletal muscle, embryonic [Source:MGI Symbol;Acc:MGI:1339709]	chr11;chr11;chr11;chr11;chr11;chr11;chr11;chr11;chr11;chr11;chr11;chr11;chr11;chr11;chr11;chr11;chr11;chr11;chr11;chr11;chr11;chr11;chr11;chr11;chr11;chr11;chr11;chr11;chr11;chr11;chr11;chr11;chr11;chr11;chr11;chr11;chr11;chr11;chr11;chr11;chr11;chr11;chr11;chr11;chr11;chr11;chr11;chr11;chr11;chr11;chr11;chr11;chr11;chr11;chr11;chr11;chr11;chr11;chr11;chr11;chr11;chr11;chr11;chr11;chr11;chr11;chr…	67078300;67078300;67078300;67079095;67079978;67079988;67079991;67082282;67082282;67082282;67082851;67082851;67082851;67083399;67083399;67083399;67083750;67083750;67083750;67084075;67084075;67084075;67084795;67084795;67084795;67084943;67084943;67084943;67086345;67086345;67086345;67086528;67086528;67086528;67087245;67087245;67087245;67087449;67087449;67087449;67088558;67088558;67088558;67088818;670…	67078324;67078332;67078324;67079149;67080202;67080202;67080202;67082425;67082425;67082425;67083007;67083007;67083007;67083426;67083426;67083426;67083858;67083858;67083858;67084167;67084167;67084167;67084858;67084858;67084858;67085041;67085041;67085041;67086448;67086448;67086448;67086666;67086666;67086666;67087363;67087363;67087363;67087598;67087598;67087598;67088728;67088728;67088728;67089124;670…	+;+;+;+;+;+;+;+;+;+;+;+;+;+;+;+;+;+;+;+;+;+;+;+;+;+;+;+;+;+;+;+;+;+;+;+;+;+;+;+;+;+;+;+;+;+;+;+;+;+;+;+;+;+;+;+;+;+;+;+;+;+;+;+;+;+;+;+;+;+;+;+;+;+;+;+;+;+;+;+;+;+;+;+;+;+;+;+;+;+;+;+;+;+;+;+;+;+;+;+;+;+;+;+;+;+;+;+;+;+;+;+;+;+;+;+;+;+;+;+;+	6057	chr11:67078300-67102291	275261	252043	308796	76240.9	64682.8	66293	173886	-2.00455	0.0899576	-22.2833	5.36429e-110	5.36725e-108
291	ENSMUSG00000027398.13	Il1b	interleukin 1 beta [Source:MGI Symbol;Acc:MGI:96543]	chr2;chr2;chr2;chr2;chr2;chr2;chr2;chr2;chr2;chr2;chr2;chr2	129364570;129365122;129365960;129365960;129367240;129367240;129367957;129369703;129369729;129370284;129371068;129371068	129365238;129365238;129366090;129366109;129367351;129367410;129368158;129369751;129370345;129370345;129371139;129371139	-;-;-;-;-;-;-;-;-;-;-;-	1907	chr2:129364570-129371139	76.1583	79.7147	81.1478	819.527	967.059	737.61	460.203	3.37503	0.151504	22.2769	6.19548e-110	6.17759e-108
292	ENSMUSG00000026509.15	Capn2	calpain 2 [Source:MGI Symbol;Acc:MGI:88264]	chr1;chr1;chr1;chr1;chr1;chr1;chr1;chr1;chr1;chr1;chr1;chr1;chr1;chr1;chr1;chr1;chr1;chr1;chr1;chr1;chr1;chr1;chr1;chr1;chr1;chr1;chr1;chr1;chr1;chr1;chr1;chr1;chr1;chr1;chr1;chr1;chr1;chr1;chr1;chr1;chr1;chr1;chr1;chr1;chr1;chr1;chr1;chr1;chr1;chr1;chr1	182467260;182470179;182470214;182470679;182470679;182472521;182472521;182472539;182472924;182472924;182473882;182473882;182473882;182477251;182477251;182477251;182478548;182478548;182478548;182479706;182479706;182479706;182481447;182481447;182482536;182483900;182483905;182484203;182486544;182486544;182486544;182487715;182487715;182487715;182488994;182488994;182488994;182489965;182489965;182489965…	182468235;182470237;182470237;182470795;182470795;182472599;182472599;182472992;182472992;182472992;182473946;182473946;182473946;182477308;182477308;182477308;182478613;182478613;182478613;182479742;182479807;182479742;182481494;182481658;182482547;182484372;182484372;182484372;182486704;182486704;182486704;182487789;182487789;182487789;182489079;182489079;182489079;182490048;182491035;182490048…	-;-;-;-;-;-;-;-;-;-;-;-;-;-;-;-;-;-;-;-;-;-;-;-;-;-;-;-;-;-;-;-;-;-;-;-;-;-;-;-;-;-;-;-;-;-;-;-;-;-;-	6345	chr1:182467260-182517608	14621.5	15007.6	15162.5	7087.5	7195.29	6940.43	11002.5	-1.07631	0.0483794	-22.2473	1.1991e-109	1.19154e-107
293	ENSMUSG00000026605.14	Cenpf	centromere protein F [Source:MGI Symbol;Acc:MGI:1313302]	chr1;chr1;chr1;chr1;chr1;chr1;chr1;chr1;chr1;chr1;chr1;chr1;chr1;chr1;chr1;chr1;chr1;chr1;chr1;chr1;chr1;chr1;chr1;chr1;chr1;chr1;chr1;chr1;chr1;chr1;chr1;chr1;chr1;chr1;chr1;chr1;chr1;chr1;chr1	189640606;189642696;189646802;189646802;189648611;189648785;189650562;189651148;189652261;189656645;189658725;189661997;189661997;189667754;189668516;189668516;189671048;189671048;189672509;189672509;189678939;189678939;189680221;189680272;189682361;189682361;189682845;189682845;189683768;189683768;189683826;189684533;189684863;189684945;189684945;189687060;189687976;189687976;189687976	189642802;189642802;189646980;189646980;189649087;189648856;189650721;189651300;189655092;189660072;189660072;189662132;189662132;189671142;189668638;189668638;189671176;189671176;189672634;189672634;189679141;189679141;189680506;189680506;189682452;189682452;189682951;189682951;189683964;189683964;189683964;189684666;189685138;189685138;189685138;189688086;189688035;189688086;189688086	-;-;-;-;-;-;-;-;-;-;-;-;-;-;-;-;-;-;-;-;-;-;-;-;-;-;-;-;-;-;-;-;-;-;-;-;-;-;-	15433	chr1:189640606-189688086	1492.7	1778.95	1180.84	131.124	131.919	118.059	805.599	-3.50273	0.157543	-22.2335	1.62921e-109	1.61342e-107
294	ENSMUSG00000090222.2	Ifi203-ps	interferon activated gene 203, pseudogene [Source:MGI Symbol;Acc:MGI:3840117]	chr1;chr1;chr1;chr1;chr1;chr1;chr1;chr1	173776529;173777909;173780779;173782247;173794062;173795293;173796821;173798010	173776593;173778097;173781195;173783435;173794205;173795461;173796942;173798270	-;-;-;-;-;-;-;-	2556	chr1:173776529-173798270	5.07722	3.02714	10.2601	975.52	1086.51	752.237	472.106	6.85742	0.309006	22.1919	4.11583e-109	4.06207e-107
295	ENSMUSG00000079343.4	C1s2	complement component 1, s subcomponent 2 [Source:MGI Symbol;Acc:MGI:3644269]	chr6;chr6;chr6;chr6;chr6;chr6;chr6;chr6;chr6;chr6;chr6;chr6;chr6;chr6;chr6;chr6;chr6;chr6;chr6;chr6;chr6;chr6	124624625;124624625;124626758;124626758;124627491;124627491;124628291;124628291;124628754;124628754;124629999;124629999;124631018;124631018;124632062;124632062;124635015;124635015;124635482;124635482;124636027;124636027	124625962;124625962;124626832;124626832;124627619;124627619;124628369;124628369;124628869;124628869;124630152;124630152;124631217;124631217;124632187;124632187;124635192;124635192;124635689;124635689;124636085;124636085	-;-;-;-;-;-;-;-;-;-;-;-;-;-;-;-;-;-;-;-;-;-	2662	chr6:124624625-124636085	16.0779	16.1448	36.3766	2686.92	2710.05	3023.57	1414.86	6.61484	0.298135	22.1874	4.54293e-109	4.4684e-107
296	ENSMUSG00000090210.7	Itga10	integrin, alpha 10 [Source:MGI Symbol;Acc:MGI:2153482]	chr3;chr3;chr3;chr3;chr3;chr3;chr3;chr3;chr3;chr3;chr3;chr3;chr3;chr3;chr3;chr3;chr3;chr3;chr3;chr3;chr3;chr3;chr3;chr3;chr3;chr3;chr3;chr3;chr3;chr3;chr3;chr3;chr3;chr3;chr3;chr3;chr3;chr3;chr3;chr3;chr3;chr3;chr3;chr3;chr3;chr3;chr3;chr3;chr3;chr3;chr3;chr3;chr3;chr3;chr3;chr3;chr3;chr3;chr3;chr3;chr3;chr3;chr3;chr3;chr3;chr3	96645584;96645584;96647080;96647080;96647369;96647369;96647626;96647626;96648098;96648098;96649032;96649032;96649573;96649573;96650401;96650401;96651151;96651151;96651423;96651423;96651746;96651746;96652083;96652083;96652474;96652474;96652759;96652759;96653612;96653612;96654721;96654721;96654993;96654993;96655505;96655505;96655790;96655790;96656152;96656152;96656441;96656444;96656696;96656696;966…	96645686;96645686;96647191;96647191;96647478;96647478;96647717;96647717;96648212;96648212;96649159;96649159;96649721;96649721;96650551;96650551;96651316;96651316;96651496;96651496;96651890;96651890;96652231;96652231;96652617;96652617;96652962;96652962;96653742;96653742;96654887;96654887;96655135;96655135;96655618;96655618;96655875;96655875;96656293;96656293;96656533;96656533;96656772;96656772;966…	+;+;+;+;+;+;+;+;+;+;+;+;+;+;+;+;+;+;+;+;+;+;+;+;+;+;+;+;+;+;+;+;+;+;+;+;+;+;+;+;+;+;+;+;+;+;+;+;+;+;+;+;+;+;+;+;+;+;+;+;+;+;+;+;+;+	5186	chr3:96645584-96664519	904.591	935.387	1062.38	127.733	143.345	114.925	548.061	-2.88569	0.130138	-22.174	6.11732e-109	5.99663e-107
297	ENSMUSG00000030827.5	Fgf21	fibroblast growth factor 21 [Source:MGI Symbol;Acc:MGI:1861377]	chr7;chr7;chr7	45613886;45614866;45615069	45614310;45614969;45615490	-;-;-	951	chr7:45613886-45615490	1075.52	1140.22	805.882	40.6938	44.6654	64.776	528.627	-4.24722	0.191615	-22.1654	7.41358e-109	7.24285e-107
298	ENSMUSG00000079110.12	Capn3	calpain 3 [Source:MGI Symbol;Acc:MGI:107437]	chr2;chr2;chr2;chr2;chr2;chr2;chr2;chr2;chr2;chr2;chr2;chr2;chr2;chr2;chr2;chr2;chr2;chr2;chr2;chr2;chr2;chr2;chr2;chr2;chr2;chr2;chr2;chr2;chr2;chr2;chr2;chr2;chr2;chr2;chr2;chr2;chr2;chr2;chr2;chr2;chr2;chr2;chr2;chr2;chr2;chr2;chr2;chr2;chr2;chr2;chr2;chr2;chr2;chr2;chr2;chr2;chr2;chr2;chr2;chr2;chr2;chr2;chr2;chr2;chr2;chr2;chr2;chr2;chr2;chr2;chr2;chr2;chr2;chr2;chr2;chr2;chr2;chr2;chr2;chr2…	120463572;120463575;120463653;120463962;120476909;120476909;120476970;120476976;120480683;120480683;120480683;120480683;120480683;120480683;120480683;120480683;120482110;120482110;120482110;120482110;120482110;120482110;120482110;120482110;120484351;120484491;120484491;120484491;120484491;120484491;120484491;120484491;120484491;120484491;120485181;120485181;120485181;120485181;120485181;120485181…	120464181;120464181;120464181;120464181;120477230;120477230;120477230;120477230;120480752;120480752;120480752;120480752;120480752;120480752;120480752;120480752;120482228;120482228;120482228;120482228;120482228;120482228;120482228;120482228;120484406;120484624;120484624;120484624;120484624;120484624;120484624;120484624;120484624;120484624;120485205;120485349;120485349;120485349;120485349;120485594…	+;+;+;+;+;+;+;+;+;+;+;+;+;+;+;+;+;+;+;+;+;+;+;+;+;+;+;+;+;+;+;+;+;+;+;+;+;+;+;+;+;+;+;+;+;+;+;+;+;+;+;+;+;+;+;+;+;+;+;+;+;+;+;+;+;+;+;+;+;+;+;+;+;+;+;+;+;+;+;+;+;+;+;+;+;+;+;+;+;+;+;+;+;+;+;+;+;+;+;+;+;+;+;+;+;+;+;+;+;+;+;+;+;+;+;+;+;+;+;+;+;+;+;+;+;+;+;+;+;+;+;+;+;+;+;+;+;+;+;+;+;+;+;+;+;+;+;+;+;+;+;+;+;+;+;+;+;+;+;+;+;+;+;+;+;+;+;+;+;+;+;+;+;+;+;+;+;+;+;+;+;+;+;+;+;+;+;+;+;+;+;+;+;+;+;+;+;+;+;+…	4316	chr2:120463572-120504918	1502.86	1350.11	1402.83	308.594	271.109	321.79	859.548	-2.22892	0.100572	-22.1624	7.92817e-109	7.71959e-107
299	ENSMUSG00000042190.12	Cmklr1	chemokine-like receptor 1 [Source:MGI Symbol;Acc:MGI:109603]	chr5;chr5;chr5;chr5;chr5;chr5;chr5;chr5;chr5;chr5;chr5;chr5;chr5;chr5	113612354;113614036;113614927;113616528;113616528;113616528;113627529;113631306;113639154;113643112;113643568;113649387;113650221;113650221	113614940;113614940;113614940;113616616;113616616;113616616;113627615;113631380;113639305;113643211;113643603;113649462;113650396;113650426	-;-;-;-;-;-;-;-;-;-;-;-;-;-	3408	chr5:113612354-113650426	949.44	955.568	1295.57	4.52153	4.15492	11.4925	536.791	-6.89571	0.311339	-22.1486	1.07649e-108	1.04466e-106
300	ENSMUSG00000022504.10	Ciita	class II transactivator [Source:MGI Symbol;Acc:MGI:108445]	chr16;chr16;chr16;chr16;chr16;chr16;chr16;chr16;chr16;chr16;chr16;chr16;chr16;chr16;chr16;chr16;chr16;chr16;chr16;chr16;chr16;chr16;chr16;chr16;chr16;chr16;chr16;chr16;chr16;chr16;chr16;chr16;chr16;chr16;chr16;chr16;chr16;chr16;chr16;chr16;chr16;chr16;chr16;chr16;chr16;chr16;chr16;chr16;chr16;chr16;chr16;chr16;chr16;chr16;chr16;chr16;chr16;chr16;chr16;chr16;chr16;chr16;chr16;chr16;chr16;chr16;chr…	10480059;10480151;10480164;10488178;10488279;10489746;10489781;10489783;10490697;10493647;10493647;10501767;10501767;10501767;10501767;10501767;10501767;10501767;10502136;10502136;10502136;10502136;10502136;10502136;10502136;10503666;10503666;10503666;10503666;10503666;10503666;10503666;10503867;10503867;10503867;10503867;10503867;10503867;10503867;10506196;10506196;10506196;10506196;10506196;105…	10480426;10480426;10480426;10488424;10488424;10489864;10489864;10489864;10492234;10493874;10493874;10501913;10501913;10501913;10501913;10501913;10501913;10501913;10502231;10502231;10502231;10502231;10502231;10502231;10502231;10503728;10503728;10503728;10503728;10503728;10503728;10503728;10503947;10503893;10503947;10503947;10503947;10503947;10503947;10506240;10506240;10506240;10506240;10506240;105…	+;+;+;+;+;+;+;+;+;+;+;+;+;+;+;+;+;+;+;+;+;+;+;+;+;+;+;+;+;+;+;+;+;+;+;+;+;+;+;+;+;+;+;+;+;+;+;+;+;+;+;+;+;+;+;+;+;+;+;+;+;+;+;+;+;+;+;+;+;+;+;+;+;+;+;+;+;+;+;+;+;+;+;+;+;+;+;+;+;+;+;+;+;+;+;+;+;+;+;+;+;+;+;+;+;+;+;+;+;+	9535	chr16:10480059-10528418	0	1.00905	0	2599.88	2487.76	2831.34	1320	10.0161	0.453857	22.0689	6.28769e-108	6.08145e-106
301	ENSMUSG00000040918.12	Slc19a2	solute carrier family 19 (thiamine transporter), member 2 [Source:MGI Symbol;Acc:MGI:1928761]	chr1;chr1;chr1;chr1;chr1;chr1;chr1;chr1;chr1;chr1;chr1;chr1;chr1;chr1;chr1;chr1;chr1;chr1;chr1	164249046;164249055;164249253;164256747;164256747;164260792;164260792;164260792;164262047;164262047;164262047;164262353;164262620;164262620;164262620;164263390;164263390;164263390;164263390	164249456;164249456;164249456;164257235;164257349;164261017;164261017;164261017;164262239;164262239;164262239;164262761;164262761;164262761;164262761;164263518;164263451;164265369;164265385	+;+;+;+;+;+;+;+;+;+;+;+;+;+;+;+;+;+;+	3838	chr1:164249046-164265385	297.863	332.986	295.677	2160.16	2523.08	1810.59	1236.73	2.7881	0.126433	22.052	9.14502e-108	8.81568e-106
302	ENSMUSG00000050234.7	Gja4	gap junction protein, alpha 4 [Source:MGI Symbol;Acc:MGI:95715]	chr4;chr4	127311421;127313920	127312985;127314039	-;-	1685	chr4:127311421-127314039	26.2323	16.1448	22.3856	548.236	502.746	582.984	283.121	4.5407	0.20656	21.9825	4.23458e-107	4.06857e-105
303	ENSMUSG00000063286.7	Gm8995	predicted gene 8995 [Source:MGI Symbol;Acc:MGI:3644223]	chr7;chr7	106504239;106504392	106507728;106511671	-;-	7433	chr7:106504239-106511671	0	0	0	3055.42	3381.07	2741.49	1529.66	10.358	0.471506	21.9679	5.84308e-107	5.59548e-105
304	ENSMUSG00000026121.13	Sema4c	sema domain, immunoglobulin domain (Ig), transmembrane domain (TM) and short cytoplasmic domain, (semaphorin) 4C [Source:MGI Symbol;Acc:MGI:109252]	chr1;chr1;chr1;chr1;chr1;chr1;chr1;chr1;chr1;chr1;chr1;chr1;chr1;chr1;chr1;chr1;chr1;chr1;chr1;chr1;chr1;chr1;chr1;chr1;chr1;chr1;chr1;chr1;chr1;chr1;chr1;chr1;chr1;chr1;chr1;chr1;chr1;chr1;chr1;chr1;chr1;chr1;chr1;chr1;chr1;chr1;chr1;chr1;chr1;chr1;chr1;chr1;chr1;chr1;chr1;chr1;chr1;chr1;chr1;chr1;chr1;chr1;chr1;chr1;chr1;chr1;chr1;chr1;chr1;chr1;chr1;chr1;chr1;chr1;chr1	36548639;36548642;36548642;36548642;36550506;36550506;36550506;36550506;36550668;36550668;36550668;36550668;36551726;36551726;36551726;36551726;36551726;36551927;36551927;36551927;36551927;36552252;36552252;36552252;36552252;36552252;36552719;36552719;36552719;36552719;36552719;36552979;36552979;36552979;36552979;36553224;36553224;36553224;36553224;36553224;36553471;36553471;36553471;36553471;365…	36550368;36550368;36550368;36550368;36550576;36550576;36550576;36550576;36550828;36550828;36550828;36550828;36552149;36551838;36551838;36551838;36551838;36552149;36552149;36552149;36552149;36552396;36552396;36552396;36552396;36552396;36552894;36552894;36552894;36552894;36552894;36553130;36553130;36553130;36553130;36553340;36553340;36553340;36553340;36553340;36553567;36553567;36553567;36553567;365…	-;-;-;-;-;-;-;-;-;-;-;-;-;-;-;-;-;-;-;-;-;-;-;-;-;-;-;-;-;-;-;-;-;-;-;-;-;-;-;-;-;-;-;-;-;-;-;-;-;-;-;-;-;-;-;-;-;-;-;-;-;-;-;-;-;-;-;-;-;-;-;-;-;-;-	4593	chr1:36548639-36558349	3625.13	3382.33	3378.36	1001.52	1107.29	938.207	2238.81	-1.76357	0.0803332	-21.9532	8.06576e-107	7.69855e-105
305	ENSMUSG00000001020.8	S100a4	S100 calcium binding protein A4 [Source:MGI Symbol;Acc:MGI:1330282]	chr3;chr3;chr3;chr3;chr3	90603771;90604911;90604997;90605740;90605740	90603806;90605152;90605152;90606045;90605833	+;+;+;+;+	584	chr3:90603771-90606045	6774.7	7324.67	7268.79	2836.13	2943.76	2883.57	5005.27	-1.29992	0.0592986	-21.9216	1.61498e-106	1.5364e-104
306	ENSMUSG00000012519.14	Mlkl	mixed lineage kinase domain-like [Source:MGI Symbol;Acc:MGI:1921818]	chr8;chr8;chr8;chr8;chr8;chr8;chr8;chr8;chr8;chr8;chr8;chr8;chr8;chr8;chr8;chr8;chr8;chr8;chr8;chr8;chr8;chr8;chr8;chr8;chr8;chr8;chr8;chr8;chr8	111311797;111311800;111311802;111314941;111314965;111314965;111315493;111315493;111315493;111315908;111316363;111316363;111319378;111319378;111319717;111319717;111322703;111322703;111327815;111327815;111331817;111331817;111331817;111333322;111333322;111333322;111337706;111337824;111337824	111312077;111312077;111312077;111315105;111315105;111315105;111315542;111315542;111315542;111316119;111316514;111316514;111319453;111319453;111319852;111319852;111322800;111322800;111327998;111327998;111331890;111331890;111331890;111333752;111333754;111333754;111337793;111338177;111338177	-;-;-;-;-;-;-;-;-;-;-;-;-;-;-;-;-;-;-;-;-;-;-;-;-;-;-;-;-	2303	chr8:111311797-111338177	488.259	522.687	477.56	3601.4	4226.6	2855.37	2028.64	2.82056	0.128794	21.8997	2.61475e-106	2.4794e-104
307	ENSMUSG00000004221.16	Ikbkg	inhibitor of kappaB kinase gamma [Source:MGI Symbol;Acc:MGI:1338074]	chrX;chrX;chrX;chrX;chrX;chrX;chrX;chrX;chrX;chrX;chrX;chrX;chrX;chrX;chrX;chrX;chrX;chrX;chrX;chrX;chrX;chrX;chrX;chrX;chrX;chrX;chrX;chrX;chrX;chrX;chrX;chrX;chrX;chrX;chrX;chrX;chrX;chrX;chrX;chrX;chrX;chrX;chrX;chrX;chrX;chrX;chrX;chrX;chrX;chrX;chrX;chrX;chrX;chrX;chrX;chrX;chrX;chrX;chrX;chrX;chrX;chrX;chrX;chrX;chrX;chrX;chrX;chrX;chrX;chrX;chrX;chrX;chrX;chrX;chrX;chrX;chrX;chrX;chrX;chrX…	74393290;74393291;74393291;74393327;74424534;74424604;74424612;74424612;74424633;74424638;74427762;74427762;74427762;74427762;74427762;74427762;74427902;74429281;74429315;74429671;74429704;74429722;74429763;74432805;74432805;74432805;74432805;74432805;74432805;74432805;74432805;74432805;74432805;74432805;74432805;74432805;74432805;74432805;74432805;74433803;74433803;74433803;74433803;74433803;744…	74393405;74393405;74393405;74393405;74424715;74424715;74424715;74424715;74424715;74424710;74427902;74427902;74427902;74427902;74427874;74427874;74428207;74429377;74429377;74429821;74429821;74429821;74429821;74433355;74433006;74433006;74433006;74433006;74433006;74432868;74433006;74433006;74433006;74433006;74433006;74433006;74433006;74433006;74433006;74434014;74434014;74434014;74434014;74434014;744…	+;+;+;+;+;+;+;+;+;+;+;+;+;+;+;+;+;+;+;+;+;+;+;+;+;+;+;+;+;+;+;+;+;+;+;+;+;+;+;+;+;+;+;+;+;+;+;+;+;+;+;+;+;+;+;+;+;+;+;+;+;+;+;+;+;+;+;+;+;+;+;+;+;+;+;+;+;+;+;+;+;+;+;+;+;+;+;+;+;+;+;+;+;+;+;+;+;+;+;+;+;+;+;+;+;+;+;+;+;+;+;+;+;+;+;+;+;+;+;+;+;+;+;+;+;+;+;+;+;+;+;+;+;+;+;+;+;+;+	8110	chrX:74393290-74453854	2880.48	2878.81	3106.94	7726.16	8536.29	7935.06	5510.62	1.44546	0.0660307	21.8907	3.18351e-106	3.00888e-104
308	ENSMUSG00000059248.13	Sept9	septin 9 [Source:MGI Symbol;Acc:MGI:1858222]	chr11;chr11;chr11;chr11;chr11;chr11;chr11;chr11;chr11;chr11;chr11;chr11;chr11;chr11;chr11;chr11;chr11;chr11;chr11;chr11;chr11;chr11;chr11;chr11;chr11;chr11;chr11;chr11;chr11;chr11;chr11;chr11;chr11;chr11;chr11;chr11;chr11;chr11;chr11;chr11;chr11;chr11;chr11;chr11;chr11;chr11;chr11;chr11;chr11;chr11;chr11;chr11;chr11;chr11;chr11;chr11;chr11;chr11;chr11;chr11;chr11;chr11;chr11;chr11;chr11;chr11;chr…	117199661;117218875;117232285;117266246;117290398;117290398;117290398;117308154;117326433;117331720;117332345;117332428;117351429;117351429;117351429;117351429;117351429;117351429;117351429;117351429;117352149;117352149;117352149;117352149;117352149;117352149;117352149;117352149;117352607;117352607;117352607;117352607;117352607;117352607;117352607;117353088;117353088;117353088;117353088;117353088…	117199773;117218931;117232719;117266595;117291036;117291036;117291036;117308271;117326509;117331853;117332470;117332470;117351620;117351620;117351620;117351620;117351620;117351620;117351620;117351620;117352277;117352277;117352277;117352212;117352277;117352277;117352277;117352277;117352688;117352688;117352688;117352688;117352688;117352688;117352688;117353225;117353225;117353225;117353225;117353225…	+;+;+;+;+;+;+;+;+;+;+;+;+;+;+;+;+;+;+;+;+;+;+;+;+;+;+;+;+;+;+;+;+;+;+;+;+;+;+;+;+;+;+;+;+;+;+;+;+;+;+;+;+;+;+;+;+;+;+;+;+;+;+;+;+;+;+;+;+;+;+;+;+;+;+;+;+;+;+	7565	chr11:117199661-117362325	15704.7	15041.9	14453.6	6212.58	5674.59	5788.05	10479.2	-1.35225	0.0618611	-21.8594	6.32591e-106	5.9595e-104
309	ENSMUSG00000112627.1	4933412E12Rik	RIKEN cDNA 4933412E12 gene [Source:MGI Symbol;Acc:MGI:1918336]	chr10;chr10;chr10;chr10;chr10;chr10;chr10;chr10;chr10;chr10	116949757;116950567;116950588;116954513;116955528;116955528;116955528;116958885;116958885;116962030	116950051;116950692;116950692;116954725;116955657;116955657;116955657;116959304;116959098;116963279	+;+;+;+;+;+;+;+;+;+	2434	chr10:116949757-116963279	162.471	139.249	184.681	968.738	952.516	1018.65	571.052	2.57524	0.118294	21.7698	4.4812e-105	4.20798e-103
310	ENSMUSG00000041482.17	Piezo2	piezo-type mechanosensitive ion channel component 2 [Source:MGI Symbol;Acc:MGI:1918781]	chr18;chr18;chr18;chr18;chr18;chr18;chr18;chr18;chr18;chr18;chr18;chr18;chr18;chr18;chr18;chr18;chr18;chr18;chr18;chr18;chr18;chr18;chr18;chr18;chr18;chr18;chr18;chr18;chr18;chr18;chr18;chr18;chr18;chr18;chr18;chr18;chr18;chr18;chr18;chr18;chr18;chr18;chr18;chr18;chr18;chr18;chr18;chr18;chr18;chr18;chr18;chr18;chr18;chr18;chr18;chr18;chr18;chr18;chr18;chr18;chr18;chr18;chr18;chr18;chr18;chr18;chr…	63010213;63010214;63010848;63011434;63011548;63012630;63012630;63012630;63012630;63012630;63015740;63015740;63015740;63015740;63015740;63017525;63017525;63017525;63017525;63017525;63019004;63019191;63019191;63019191;63019191;63019267;63019451;63020617;63020617;63020617;63020617;63020617;63020617;63021144;63021144;63021144;63021144;63021144;63021144;63022398;63022398;63022398;63022398;63022398;630…	63011800;63011800;63011800;63011800;63011800;63012813;63012813;63012813;63012813;63012813;63015819;63015819;63015819;63015819;63015819;63017653;63017653;63017653;63017653;63017653;63019363;63019363;63019363;63019363;63019363;63019363;63020709;63020709;63020709;63020709;63020709;63020709;63020709;63022545;63021332;63021332;63021332;63021332;63021332;63022545;63022545;63022545;63022545;63022545;630…	-;-;-;-;-;-;-;-;-;-;-;-;-;-;-;-;-;-;-;-;-;-;-;-;-;-;-;-;-;-;-;-;-;-;-;-;-;-;-;-;-;-;-;-;-;-;-;-;-;-;-;-;-;-;-;-;-;-;-;-;-;-;-;-;-;-;-;-;-;-;-;-;-;-;-;-;-;-;-;-;-;-;-;-;-;-;-;-;-;-;-;-;-;-;-;-;-;-;-;-;-;-;-;-;-;-;-;-;-;-;-;-;-;-;-;-;-;-;-;-;-;-;-;-;-;-;-;-;-;-;-;-;-;-;-;-;-;-;-;-;-;-;-;-;-;-;-;-;-;-;-;-;-;-;-;-;-;-;-;-;-;-;-;-;-;-;-;-;-;-;-;-;-;-;-;-;-;-;-;-;-;-;-;-;-;-;-;-;-;-;-;-;-;-;-;-;-;-;-;-…	17162	chr18:63010213-63387183	924.054	1023.17	1242.4	117.56	96.602	107.612	585.234	-3.27356	0.150484	-21.7535	6.40189e-105	5.99217e-103
311	ENSMUSG00000026042.16	Col5a2	collagen, type V, alpha 2 [Source:MGI Symbol;Acc:MGI:88458]	chr1;chr1;chr1;chr1;chr1;chr1;chr1;chr1;chr1;chr1;chr1;chr1;chr1;chr1;chr1;chr1;chr1;chr1;chr1;chr1;chr1;chr1;chr1;chr1;chr1;chr1;chr1;chr1;chr1;chr1;chr1;chr1;chr1;chr1;chr1;chr1;chr1;chr1;chr1;chr1;chr1;chr1;chr1;chr1;chr1;chr1;chr1;chr1;chr1;chr1;chr1;chr1;chr1;chr1;chr1;chr1;chr1;chr1;chr1;chr1;chr1;chr1;chr1;chr1;chr1;chr1;chr1;chr1;chr1;chr1;chr1;chr1;chr1;chr1;chr1;chr1;chr1;chr1;chr1;chr1…	45374321;45376639;45378307;45380000;45382116;45383167;45383591;45384400;45384962;45386833;45388213;45389031;45389372;45390032;45391076;45391662;45391662;45391824;45391824;45392304;45392304;45392815;45392815;45393053;45393053;45394382;45394721;45396061;45396450;45400821;45402079;45403116;45403260;45403421;45404201;45404733;45405240;45406240;45406544;45407022;45407233;45407702;45411434;45413470;454…	45376230;45376878;45378494;45380291;45382223;45383220;45383698;45384453;45385069;45386886;45388320;45391129;45389479;45390193;45391129;45391715;45391715;45391931;45391931;45392357;45392357;45392868;45392868;45393634;45393106;45394435;45394828;45396159;45396494;45400874;45402132;45403169;45403313;45403519;45404254;45404831;45405293;45406347;45406597;45407120;45407277;45407800;45411487;45413514;454…	-;-;-;-;-;-;-;-;-;-;-;-;-;-;-;-;-;-;-;-;-;-;-;-;-;-;-;-;-;-;-;-;-;-;-;-;-;-;-;-;-;-;-;-;-;-;-;-;-;-;-;-;-;-;-;-;-;-;-;-;-;-;-;-;-;-;-;-;-;-;-;-;-;-;-;-;-;-;-;-;-	9591	chr1:45374321-45503282	39413.6	44352.7	43361.9	16935.4	17144.3	16622.3	29638.4	-1.32372	0.0609078	-21.7331	9.97454e-105	9.30615e-103
312	ENSMUSG00000054555.11	Adam12	a disintegrin and metallopeptidase domain 12 (meltrin alpha) [Source:MGI Symbol;Acc:MGI:105378]	chr7;chr7;chr7;chr7;chr7;chr7;chr7;chr7;chr7;chr7;chr7;chr7;chr7;chr7;chr7;chr7;chr7;chr7;chr7;chr7;chr7;chr7;chr7;chr7;chr7;chr7;chr7;chr7;chr7;chr7;chr7;chr7;chr7;chr7;chr7;chr7;chr7;chr7;chr7;chr7;chr7;chr7;chr7;chr7;chr7;chr7;chr7;chr7;chr7;chr7;chr7;chr7;chr7;chr7;chr7	133883199;133886196;133890174;133890174;133907504;133907504;133909094;133909094;133909827;133909827;133912816;133912816;133916412;133916412;133919504;133919504;133919807;133919807;133929893;133929893;133931732;133931732;133937422;133937422;133961084;133961084;133964721;133967831;133974336;133975463;133975475;133981404;133981404;133981412;133998158;133998158;133998158;134012277;134012277;134012277…	133887996;133887996;133890304;133890304;133907677;133907677;133909202;133909202;133909962;133909962;133912924;133912924;133916489;133916489;133919702;133919702;133919915;133919915;133930088;133930088;133931821;133931821;133937599;133937599;133961265;133961232;133964805;133968000;133974407;133975528;133975528;133981590;133981590;133981590;133998234;133998234;133998234;134012355;134012355;134012355…	-;-;-;-;-;-;-;-;-;-;-;-;-;-;-;-;-;-;-;-;-;-;-;-;-;-;-;-;-;-;-;-;-;-;-;-;-;-;-;-;-;-;-;-;-;-;-;-;-;-;-;-;-;-;-	10573	chr7:133883199-134232146	1058.6	1293.6	1201.36	179.731	181.778	207.91	687.163	-2.62104	0.120938	-21.6726	3.72377e-104	3.46311e-102
313	ENSMUSG00000031827.13	Cotl1	coactosin-like 1 (Dictyostelium) [Source:MGI Symbol;Acc:MGI:1919292]	chr8;chr8;chr8;chr8;chr8;chr8;chr8;chr8;chr8;chr8;chr8;chr8;chr8;chr8;chr8	119809222;119809225;119809558;119810101;119810183;119822654;119822654;119822654;119822748;119840142;119840142;119840142;119840324;119840324;119840324	119810355;119810049;119810062;119810355;119810355;119822717;119822811;119822811;119822811;119840224;119840224;119840224;119840522;119840544;119840497	-;-;-;-;-;-;-;-;-;-;-;-;-;-;-	1596	chr8:119809222-119840544	2108.74	1955.53	1819.76	400.155	291.883	335.372	1151.91	-2.50328	0.11571	-21.634	8.59203e-104	7.96506e-102
314	ENSMUSG00000051339.10	2900026A02Rik	RIKEN cDNA 2900026A02 gene [Source:MGI Symbol;Acc:MGI:1920194]	chr5;chr5;chr5;chr5;chr5;chr5;chr5;chr5;chr5;chr5;chr5;chr5;chr5;chr5;chr5;chr5;chr5;chr5;chr5;chr5;chr5;chr5;chr5;chr5;chr5;chr5;chr5;chr5;chr5	113086323;113086323;113086323;113092415;113092415;113092415;113093102;113093102;113093102;113093966;113093966;113093966;113095590;113095590;113095590;113097598;113097598;113097598;113101459;113101459;113101459;113137705;113163058;113175205;113182054;113188286;113190604;113193761;113221211	113091024;113091024;113091024;113092497;113092497;113092497;113093244;113093244;113093244;113094084;113094084;113094084;113095764;113095764;113095764;113097838;113097838;113097838;113101577;113101577;113101577;113137986;113163351;113175339;113184717;113188373;113192199;113193907;113221236	-;-;-;-;-;-;-;-;-;-;-;-;-;-;-;-;-;-;-;-;-;-;-;-;-;-;-;-;-	10814	chr5:113086323-113221236	5055.22	5288.42	5134.7	2064.08	1883.22	2045.67	3578.55	-1.36634	0.0632937	-21.5874	2.36038e-103	2.18117e-101
315	ENSMUSG00000067818.6	Myl9	myosin, light polypeptide 9, regulatory [Source:MGI Symbol;Acc:MGI:2138915]	chr2;chr2;chr2;chr2;chr2;chr2;chr2;chr2;chr2;chr2;chr2;chr2	156775420;156775454;156775457;156778517;156778519;156778519;156780482;156780482;156780482;156780990;156780990;156780990	156775506;156775538;156775538;156778728;156778728;156778728;156780643;156780643;156780534;156781164;156781658;156781361	+;+;+;+;+;+;+;+;+;+;+;+	1162	chr2:156775420-156781658	2553.84	2578.12	1868.27	167.297	181.778	257.014	1267.72	-3.48257	0.161557	-21.5563	4.62249e-103	4.25797e-101
316	ENSMUSG00000024424.15	Ttc39c	tetratricopeptide repeat domain 39C [Source:MGI Symbol;Acc:MGI:1919997]	chr18;chr18;chr18;chr18;chr18;chr18;chr18;chr18;chr18;chr18;chr18;chr18;chr18;chr18;chr18;chr18;chr18;chr18;chr18;chr18;chr18;chr18;chr18;chr18;chr18;chr18;chr18;chr18;chr18;chr18;chr18;chr18;chr18;chr18;chr18;chr18;chr18;chr18;chr18;chr18;chr18;chr18;chr18;chr18;chr18;chr18;chr18;chr18;chr18;chr18;chr18;chr18;chr18;chr18;chr18;chr18;chr18;chr18;chr18;chr18;chr18;chr18;chr18;chr18;chr18;chr18;chr…	12599896;12599896;12599926;12643344;12643344;12643362;12684837;12684837;12684837;12684837;12684837;12684837;12686952;12686952;12686952;12686952;12686952;12686952;12689728;12689773;12689773;12689773;12689773;12689773;12695236;12695236;12695236;12695236;12695236;12695236;12697891;12697891;12697891;12697891;12697891;12697891;12698335;12719950;12719950;12719950;12719950;12719950;12724939;12724939;127…	12600003;12600003;12600003;12644043;12644043;12643473;12684885;12684885;12684885;12684885;12684885;12684885;12687080;12689445;12687080;12687080;12687080;12687080;12689887;12689887;12689887;12689887;12689887;12689887;12695562;12695590;12695590;12695590;12695590;12695562;12698059;12698059;12698059;12698059;12698059;12698059;12698461;12720043;12720043;12720043;12720043;12720043;12725046;12725046;127…	+;+;+;+;+;+;+;+;+;+;+;+;+;+;+;+;+;+;+;+;+;+;+;+;+;+;+;+;+;+;+;+;+;+;+;+;+;+;+;+;+;+;+;+;+;+;+;+;+;+;+;+;+;+;+;+;+;+;+;+;+;+;+;+;+;+;+;+;+;+;+;+;+;+	7234	chr18:12599896-12738863	259.784	236.117	288.215	1303.33	1452.15	1254.77	799.061	2.3398	0.10865	21.5352	7.29358e-103	6.69716e-101
317	ENSMUSG00000081769.9	Gm12216	predicted gene 12216 [Source:MGI Symbol;Acc:MGI:3650088]	chr11;chr11;chr11;chr11;chr11;chr11;chr11;chr11;chr11;chr11;chr11;chr11;chr11;chr11;chr11;chr11;chr11;chr11;chr11;chr11;chr11;chr11;chr11;chr11;chr11;chr11;chr11;chr11;chr11;chr11	53783418;53784285;53784291;53785489;53785489;53786271;53786271;53795812;53803697;53804982;53804982;53809259;53812961;53813576;53813576;53813576;53813576;53813576;53813576;53850005;53850005;53850005;53850005;53850005;53850005;53859113;53859113;53859113;53859113;53859113	53783678;53784330;53784330;53786349;53786349;53786349;53786349;53795875;53803794;53805108;53805108;53809793;53813324;53813616;53813616;53813616;53813616;53813616;53813616;53850110;53850110;53850110;53850110;53850048;53850110;53859256;53859256;53859256;53859229;53859144	-;-;-;-;-;-;-;-;-;-;-;-;-;-;-;-;-;-;-;-;-;-;-;-;-;-;-;-;-;-	2647	chr11:53783418-53859256	16.9241	15.1357	31.7129	594.581	518.327	577.76	292.407	4.61636	0.214447	21.5268	8.74387e-103	8.00354e-101
318	ENSMUSG00000052698.15	Tln2	talin 2 [Source:MGI Symbol;Acc:MGI:1917799]	chr9;chr9;chr9;chr9;chr9;chr9;chr9;chr9;chr9;chr9;chr9;chr9;chr9;chr9;chr9;chr9;chr9;chr9;chr9;chr9;chr9;chr9;chr9;chr9;chr9;chr9;chr9;chr9;chr9;chr9;chr9;chr9;chr9;chr9;chr9;chr9;chr9;chr9;chr9;chr9;chr9;chr9;chr9;chr9;chr9;chr9;chr9;chr9;chr9;chr9;chr9;chr9;chr9;chr9;chr9;chr9;chr9;chr9;chr9;chr9;chr9;chr9;chr9;chr9;chr9;chr9;chr9;chr9;chr9;chr9;chr9;chr9;chr9;chr9;chr9;chr9;chr9;chr9;chr9;chr9…	67217087;67220654;67220909;67220909;67220911;67221138;67223976;67223976;67223976;67223976;67223976;67223976;67227063;67227063;67227108;67227108;67227108;67227108;67227382;67227382;67227382;67227382;67227382;67227382;67228043;67229332;67229332;67229332;67229332;67229332;67229332;67240680;67240680;67240680;67240680;67240680;67240680;67242327;67242327;67242327;67242327;67242327;67242327;67245182;672…	67221518;67221518;67221518;67221518;67221518;67221518;67224101;67224101;67224101;67224101;67224101;67224101;67227290;67227290;67227290;67227290;67227290;67227290;67227444;67227444;67227444;67227444;67227444;67227444;67231407;67229457;67229457;67229457;67229457;67229457;67229457;67240804;67240804;67240804;67240804;67240804;67240804;67242432;67242432;67242432;67242432;67242432;67242432;67247602;672…	-;-;-;-;-;-;-;-;-;-;-;-;-;-;-;-;-;-;-;-;-;-;-;-;-;-;-;-;-;-;-;-;-;-;-;-;-;-;-;-;-;-;-;-;-;-;-;-;-;-;-;-;-;-;-;-;-;-;-;-;-;-;-;-;-;-;-;-;-;-;-;-;-;-;-;-;-;-;-;-;-;-;-;-;-;-;-;-;-;-;-;-;-;-;-;-;-;-;-;-;-;-;-;-;-;-;-;-;-;-;-;-;-;-;-;-;-;-;-;-;-;-;-;-;-;-;-;-;-;-;-;-;-;-;-;-;-;-;-;-;-;-;-;-;-;-;-;-;-;-;-;-;-;-;-;-;-;-;-;-;-;-;-;-;-;-;-;-;-;-;-;-;-;-;-;-;-;-;-;-;-;-;-;-;-;-;-;-;-;-;-;-;-;-;-;-;-;-;-;-…	18357	chr9:67217087-67559703	3851.07	3889.88	3724.41	1010.56	805.017	1021.79	2383.79	-2.00645	0.0937185	-21.4093	1.09463e-101	9.988e-100
319	ENSMUSG00000025950.16	Idh1	isocitrate dehydrogenase 1 (NADP+), soluble [Source:MGI Symbol;Acc:MGI:96413]	chr1;chr1;chr1;chr1;chr1;chr1;chr1;chr1;chr1;chr1;chr1;chr1;chr1;chr1;chr1;chr1;chr1;chr1;chr1;chr1;chr1;chr1;chr1;chr1;chr1;chr1;chr1;chr1;chr1;chr1;chr1;chr1;chr1;chr1;chr1;chr1;chr1;chr1;chr1;chr1;chr1	65158616;65158618;65161050;65161050;65161800;65161800;65165100;65165100;65166107;65166107;65166199;65166244;65168499;65168499;65168499;65168499;65168589;65170959;65170959;65170959;65170959;65170959;65171120;65175231;65175231;65175231;65175231;65175231;65175231;65175296;65175512;65178990;65179763;65179763;65181628;65181628;65186209;65186305;65186305;65186305;65186305	65159555;65159555;65161212;65161212;65161940;65161940;65165251;65165251;65166284;65166284;65166284;65166284;65168604;65168604;65168604;65168604;65168604;65171250;65171250;65171250;65171250;65171250;65171250;65175368;65175368;65175368;65175368;65175368;65175368;65175368;65175564;65179181;65179815;65179815;65181698;65181698;65186459;65186479;65186500;65186438;65186479	-;-;-;-;-;-;-;-;-;-;-;-;-;-;-;-;-;-;-;-;-;-;-;-;-;-;-;-;-;-;-;-;-;-;-;-;-;-;-;-;-	2771	chr1:65158616-65186500	3805.38	3821.26	4132.01	1162.03	1068.85	1271.49	2543.5	-1.74162	0.0814284	-21.3884	1.71356e-101	1.55864e-99
320	ENSMUSG00000028885.8	Smpdl3b	sphingomyelin phosphodiesterase, acid-like 3B [Source:MGI Symbol;Acc:MGI:1916022]	chr4;chr4;chr4;chr4;chr4;chr4;chr4;chr4	132732966;132738019;132738237;132739629;132741388;132745088;132746478;132756985	132733759;132738152;132738417;132739801;132741531;132745185;132746691;132757252	-;-;-;-;-;-;-;-	2006	chr4:132732966-132757252	150.624	184.656	178.152	1110.04	1076.12	1337.31	672.817	2.75923	0.129086	21.3751	2.28044e-101	2.06779e-99
321	ENSMUSG00000026536.9	Ifi211	interferon activated gene 211 [Source:MGI Symbol;Acc:MGI:3041120]	chr1;chr1;chr1;chr1;chr1;chr1;chr1	173896345;173899344;173901620;173905473;173906132;173907597;173912814	173896643;173899532;173902042;173905631;173906328;173907881;173913046	-;-;-;-;-;-;-	1785	chr1:173896345-173913046	143.855	171.538	153.901	1212.9	1374.24	1023.88	680.052	2.91929	0.136752	21.3474	4.12544e-101	3.72909e-99
322	ENSMUSG00000038400.15	Pmepa1	prostate transmembrane protein, androgen induced 1 [Source:MGI Symbol;Acc:MGI:1929600]	chr2;chr2;chr2;chr2;chr2;chr2;chr2;chr2;chr2;chr2;chr2;chr2	173224458;173228046;173228211;173228576;173228576;173228576;173234307;173234307;173234307;173271567;173276088;173276088	173228343;173228343;173228343;173228626;173228626;173228626;173234722;173234461;173234461;173271680;173276189;173276533	-;-;-;-;-;-;-;-;-;-;-;-	4913	chr2:173224458-173276533	25009.5	24043.6	24709	10182.5	9508.54	8871.17	17054.1	-1.36613	0.0641412	-21.2989	1.16308e-100	1.04808e-98
323	ENSMUSG00000003779.16	Kif20a	kinesin family member 20A [Source:MGI Symbol;Acc:MGI:1201682]	chr18;chr18;chr18;chr18;chr18;chr18;chr18;chr18;chr18;chr18;chr18;chr18;chr18;chr18;chr18;chr18;chr18;chr18;chr18;chr18;chr18;chr18;chr18;chr18;chr18;chr18;chr18;chr18;chr18;chr18;chr18;chr18;chr18;chr18;chr18;chr18;chr18;chr18;chr18;chr18;chr18;chr18;chr18;chr18;chr18;chr18;chr18;chr18;chr18;chr18;chr18;chr18;chr18;chr18;chr18;chr18;chr18;chr18;chr18;chr18;chr18;chr18;chr18;chr18;chr18;chr18;chr…	34624613;34624735;34625007;34625033;34625451;34625458;34625458;34625458;34625458;34626716;34626716;34626716;34626716;34626716;34626895;34626895;34626895;34626895;34626895;34627553;34627553;34627553;34627553;34627785;34627785;34627785;34627785;34628053;34628053;34628053;34628053;34628385;34628385;34628385;34628385;34628505;34628675;34628675;34628675;34628675;34628885;34628885;34628885;34628923;346…	34624852;34625060;34625060;34625263;34625641;34625641;34625641;34625641;34625641;34626805;34626805;34626805;34626805;34626805;34627162;34627014;34627014;34627014;34627014;34627691;34627691;34627691;34627691;34627972;34627972;34627972;34627972;34628182;34628182;34628182;34628182;34628579;34628422;34628579;34628579;34628579;34628786;34628953;34628786;34628786;34628953;34628953;34628953;34628949;346…	+;+;+;+;+;+;+;+;+;+;+;+;+;+;+;+;+;+;+;+;+;+;+;+;+;+;+;+;+;+;+;+;+;+;+;+;+;+;+;+;+;+;+;+;+;+;+;+;+;+;+;+;+;+;+;+;+;+;+;+;+;+;+;+;+;+;+;+;+;+;+;+;+;+;+;+;+;+;+;+;+;+;+;+;+	4338	chr18:34624613-34633277	1677.17	1973.7	1190.17	111.908	117.377	88.8058	859.855	-3.86336	0.18182	-21.2482	3.42362e-100	3.07553e-98
324	ENSMUSG00000026946.9	Nmi	N-myc (and STAT) interactor [Source:MGI Symbol;Acc:MGI:1928368]	chr2;chr2;chr2;chr2;chr2;chr2;chr2;chr2;chr2;chr2;chr2;chr2;chr2;chr2;chr2;chr2;chr2;chr2;chr2;chr2;chr2;chr2;chr2;chr2;chr2;chr2;chr2;chr2;chr2;chr2;chr2;chr2;chr2;chr2	51948487;51948501;51948505;51948525;51949984;51949984;51949984;51952442;51952442;51952442;51952442;51952776;51952776;51952776;51955926;51955926;51955926;51956044;51958897;51958897;51958897;51958897;51960236;51960571;51960571;51960571;51960571;51972588;51972588;51972909;51972909;51972909;51972974;51972974	51948776;51948776;51948776;51948776;51950090;51950090;51950090;51952577;51952628;51952628;51952628;51952882;51952882;51952882;51956088;51956088;51956088;51956088;51958992;51958992;51958992;51958992;51960660;51960660;51960660;51960660;51960660;51972627;51972627;51972970;51973016;51973004;51973494;51973224	-;-;-;-;-;-;-;-;-;-;-;-;-;-;-;-;-;-;-;-;-;-;-;-;-;-;-;-;-;-;-;-;-;-	2001	chr2:51948487-51973494	49.0798	57.5157	41.973	613.798	627.394	533.879	320.607	3.53294	0.166601	21.206	8.40289e-100	7.5021e-98
325	ENSMUSG00000044456.16	Rin3	Ras and Rab interactor 3 [Source:MGI Symbol;Acc:MGI:2385708]	chr12;chr12;chr12;chr12;chr12;chr12;chr12;chr12;chr12;chr12;chr12;chr12;chr12;chr12;chr12;chr12;chr12;chr12;chr12;chr12;chr12;chr12;chr12;chr12;chr12;chr12;chr12;chr12;chr12;chr12;chr12;chr12;chr12;chr12;chr12;chr12;chr12;chr12	102283048;102283167;102283168;102283641;102312975;102312975;102312975;102312975;102325795;102325795;102325795;102325795;102326334;102350882;102350882;102350882;102354745;102354745;102354780;102358705;102358705;102358705;102358705;102358705;102358705;102361326;102361326;102368364;102368364;102368364;102373570;102373570;102382553;102382553;102387554;102387554;102389824;102389824	102283326;102283326;102283326;102283782;102313182;102313182;102313182;102313182;102325912;102325912;102325912;102325912;102326785;102350954;102350954;102350954;102354914;102354914;102354914;102358796;102359232;102358796;102358796;102358796;102358796;102361507;102363068;102368573;102369848;102369848;102373878;102373878;102382684;102382684;102387717;102387717;102390855;102390855	+;+;+;+;+;+;+;+;+;+;+;+;+;+;+;+;+;+;+;+;+;+;+;+;+;+;+;+;+;+;+;+;+;+;+;+;+;+	6835	chr12:102283048-102390855	2884.71	2767.82	2618.18	905.436	821.636	789.849	1797.94	-1.71177	0.0807205	-21.2061	8.38499e-100	7.5021e-98
326	ENSMUSG00000035042.2	Ccl5	chemokine (C-C motif) ligand 5 [Source:MGI Symbol;Acc:MGI:98262]	chr11;chr11;chr11;chr11;chr11	83525778;83528728;83529156;83530386;83530386	83526064;83529267;83529267;83530513;83530518	-;-;-;-;-	960	chr11:83525778-83530518	2.53861	0	0.932734	5987.64	4436.42	8648.64	3179.36	10.0698	0.475481	21.1781	1.519e-99	1.352e-97
327	ENSMUSG00000021565.16	Slc6a19	solute carrier family 6 (neurotransmitter transporter), member 19 [Source:MGI Symbol;Acc:MGI:1921588]	chr13;chr13;chr13;chr13;chr13;chr13;chr13;chr13;chr13;chr13;chr13;chr13;chr13;chr13;chr13;chr13;chr13;chr13;chr13;chr13;chr13;chr13;chr13;chr13;chr13;chr13;chr13;chr13;chr13;chr13;chr13;chr13;chr13;chr13;chr13;chr13;chr13;chr13;chr13;chr13;chr13;chr13;chr13;chr13;chr13;chr13;chr13;chr13;chr13;chr13;chr13	73679745;73679747;73679747;73681995;73681995;73681995;73683918;73683918;73683918;73684195;73684195;73684195;73685765;73685765;73685765;73686066;73686066;73686066;73689045;73689045;73689045;73689087;73689501;73689501;73689501;73689570;73689716;73689716;73689716;73689716;73689716;73689738;73689776;73691681;73691681;73691681;73691681;73691681;73691681;73691681;73691997;73692155;73692489;73692947;736…	73681832;73681832;73681832;73682157;73682157;73682157;73684077;73684077;73684077;73684399;73684399;73684399;73685921;73685921;73685921;73686194;73686194;73686194;73689611;73689157;73689157;73689157;73689611;73689611;73689611;73689611;73689897;73689897;73689897;73689897;73689897;73689897;73689897;73691818;73691818;73691818;73691818;73691818;73691818;73691818;73692379;73692254;73692636;73693005;736…	-;-;-;-;-;-;-;-;-;-;-;-;-;-;-;-;-;-;-;-;-;-;-;-;-;-;-;-;-;-;-;-;-;-;-;-;-;-;-;-;-;-;-;-;-;-;-;-;-;-;-	5006	chr13:73679745-73704865	433.256	416.736	484.089	1640.18	1584.07	1575.52	1022.31	1.8397	0.0870423	21.1357	3.73737e-99	3.31632e-97
328	ENSMUSG00000026589.14	Sec16b	SEC16 homolog B (S. cerevisiae) [Source:MGI Symbol;Acc:MGI:2148802]	chr1;chr1;chr1;chr1;chr1;chr1;chr1;chr1;chr1;chr1;chr1;chr1;chr1;chr1;chr1;chr1;chr1;chr1;chr1;chr1;chr1;chr1;chr1;chr1;chr1;chr1;chr1;chr1;chr1;chr1;chr1;chr1;chr1;chr1;chr1;chr1;chr1;chr1;chr1;chr1;chr1;chr1;chr1;chr1;chr1;chr1;chr1;chr1;chr1;chr1;chr1;chr1;chr1;chr1;chr1;chr1;chr1;chr1;chr1;chr1;chr1;chr1;chr1;chr1;chr1;chr1;chr1;chr1;chr1;chr1;chr1;chr1;chr1;chr1;chr1;chr1;chr1;chr1;chr1;chr1…	157506728;157506810;157507386;157524785;157524785;157526147;157529164;157529164;157529164;157531280;157531280;157531280;157532053;157532053;157532053;157533079;157533079;157533079;157533131;157534629;157534629;157534629;157534629;157535361;157535361;157535361;157535361;157535852;157535852;157535852;157535852;157537518;157537518;157537518;157537518;157538051;157538113;157538113;157538113;157538113…	157506860;157506860;157507553;157524853;157524853;157526224;157529504;157529504;157529504;157531392;157531392;157531392;157532173;157532173;157532173;157533178;157533178;157533178;157533178;157534773;157534773;157534773;157534773;157535512;157535512;157535512;157535512;157535913;157535913;157535913;157535913;157537653;157537653;157537653;157537653;157538343;157538343;157538343;157538343;157538343…	+;+;+;+;+;+;+;+;+;+;+;+;+;+;+;+;+;+;+;+;+;+;+;+;+;+;+;+;+;+;+;+;+;+;+;+;+;+;+;+;+;+;+;+;+;+;+;+;+;+;+;+;+;+;+;+;+;+;+;+;+;+;+;+;+;+;+;+;+;+;+;+;+;+;+;+;+;+;+;+;+;+;+;+;+;+;+;+;+;+;+;+;+;+;+;+;+;+;+	5410	chr1:157506728-157568425	981.596	1014.09	998.958	154.862	166.197	204.776	586.747	-2.49033	0.117834	-21.1343	3.8521e-99	3.4077e-97
329	ENSMUSG00000034161.8	Scx	scleraxis [Source:MGI Symbol;Acc:MGI:102934]	chr15;chr15;chr15	76457452;76457520;76459082	76459458;76458186;76459449	+;+;+	2007	chr15:76457452-76459458	6838.17	7718.2	6036.65	950.652	1169.61	779.401	3915.45	-2.80347	0.132684	-21.129	4.30497e-99	3.79675e-97
330	ENSMUSG00000033105.12	Lss	lanosterol synthase [Source:MGI Symbol;Acc:MGI:1336155]	chr10;chr10;chr10;chr10;chr10;chr10;chr10;chr10;chr10;chr10;chr10;chr10;chr10;chr10;chr10;chr10;chr10;chr10;chr10;chr10;chr10;chr10;chr10;chr10;chr10;chr10;chr10;chr10;chr10;chr10;chr10;chr10;chr10;chr10;chr10;chr10;chr10;chr10;chr10;chr10;chr10;chr10;chr10;chr10;chr10;chr10;chr10;chr10;chr10;chr10;chr10;chr10;chr10;chr10;chr10;chr10;chr10;chr10;chr10;chr10;chr10;chr10;chr10;chr10;chr10;chr10;chr…	76531588;76531607;76531607;76531612;76531682;76531850;76531850;76531850;76531850;76533513;76533513;76533513;76533513;76533513;76535559;76535559;76535559;76535559;76535559;76536244;76536244;76537569;76538352;76538352;76538352;76539785;76539785;76539785;76540312;76540312;76540312;76540846;76540846;76540846;76541819;76541819;76541819;76541882;76542468;76542468;76542468;76542468;76543851;76543851;765…	76531621;76531674;76531674;76531674;76532018;76532018;76532018;76532018;76532018;76533651;76533651;76533651;76533651;76533651;76535723;76536365;76535667;76535568;76535667;76536365;76536365;76537663;76538448;76538448;76538448;76539920;76539920;76539920;76540420;76540420;76540420;76540964;76540964;76540964;76541916;76541916;76541916;76541916;76542746;76542495;76542495;76542495;76543907;76543907;765…	+;+;+;+;+;+;+;+;+;+;+;+;+;+;+;+;+;+;+;+;+;+;+;+;+;+;+;+;+;+;+;+;+;+;+;+;+;+;+;+;+;+;+;+;+;+;+;+;+;+;+;+;+;+;+;+;+;+;+;+;+;+;+;+;+;+;+;+;+;+;+;+;+	10787	chr10:76531588-76557138	4426.49	4235.98	3818.61	1347.42	1327.5	1391.64	2757.94	-1.61333	0.0763678	-21.1258	4.60928e-99	4.05281e-97
331	ENSMUSG00000022707.16	Gbe1	glucan (1,4-alpha-), branching enzyme 1 [Source:MGI Symbol;Acc:MGI:1921435]	chr16;chr16;chr16;chr16;chr16;chr16;chr16;chr16;chr16;chr16;chr16;chr16;chr16;chr16;chr16;chr16;chr16;chr16;chr16;chr16;chr16;chr16;chr16;chr16;chr16;chr16;chr16;chr16;chr16;chr16;chr16;chr16;chr16;chr16;chr16;chr16;chr16;chr16;chr16;chr16;chr16;chr16;chr16;chr16;chr16;chr16;chr16;chr16;chr16;chr16;chr16;chr16;chr16;chr16;chr16;chr16;chr16;chr16;chr16;chr16;chr16;chr16;chr16;chr16;chr16;chr16;chr…	70313949;70314063;70314064;70314064;70314087;70314134;70360858;70360858;70360858;70360858;70360858;70360858;70401734;70401734;70401734;70401734;70401734;70433545;70433545;70433545;70433549;70433549;70434514;70434514;70434514;70434514;70434514;70436928;70436928;70436928;70436928;70436928;70441110;70441110;70441110;70441110;70441110;70478306;70478306;70478306;70478306;70478306;70483821;70483821;704…	70314295;70314295;70314295;70314295;70314295;70314295;70361027;70361027;70361027;70361650;70361027;70361027;70401849;70401849;70401853;70401849;70401853;70433670;70433670;70433670;70433670;70433670;70434649;70434649;70434649;70434649;70434649;70437018;70437018;70437018;70437018;70437018;70441319;70441319;70441319;70441319;70441319;70478421;70478421;70478421;70478421;70478421;70483948;70483948;704…	+;+;+;+;+;+;+;+;+;+;+;+;+;+;+;+;+;+;+;+;+;+;+;+;+;+;+;+;+;+;+;+;+;+;+;+;+;+;+;+;+;+;+;+;+;+;+;+;+;+;+;+;+;+;+;+;+;+;+;+;+;+;+;+;+;+;+;+;+;+;+;+;+;+;+;+;+;+;+;+;+;+;+	5352	chr16:70313949-70569716	658.346	728.532	827.335	2914.13	3371.72	3100.89	1933.49	2.07482	0.098257	21.1163	5.6338e-99	4.93868e-97
332	ENSMUSG00000079057.4	Cyp4v3	cytochrome P450, family 4, subfamily v, polypeptide 3 [Source:MGI Symbol;Acc:MGI:2142763]	chr8;chr8;chr8;chr8;chr8;chr8;chr8;chr8;chr8;chr8;chr8	45304944;45308380;45308657;45310183;45315535;45317667;45320091;45320527;45321703;45328113;45332765	45307108;45308559;45308791;45310285;45315720;45317793;45320160;45320717;45321788;45328225;45333216	-;-;-;-;-;-;-;-;-;-;-	3808	chr8:45304944-45333216	87.1589	97.8776	121.255	773.182	774.893	731.342	430.951	2.87181	0.136007	21.1152	5.76553e-99	5.03893e-97
333	ENSMUSG00000090231.10	Cfb	complement factor B [Source:MGI Symbol;Acc:MGI:105975]	chr17;chr17;chr17;chr17;chr17;chr17;chr17;chr17;chr17;chr17;chr17;chr17;chr17;chr17;chr17;chr17;chr17;chr17;chr17;chr17;chr17;chr17;chr17;chr17;chr17;chr17;chr17;chr17;chr17;chr17;chr17;chr17;chr17;chr17;chr17;chr17;chr17;chr17;chr17;chr17;chr17;chr17;chr17;chr17;chr17;chr17;chr17;chr17;chr17;chr17;chr17;chr17;chr17;chr17;chr17;chr17;chr17;chr17;chr17;chr17;chr17;chr17;chr17;chr17;chr17;chr17;chr…	34856374;34856374;34856379;34856384;34856384;34856391;34856412;34856574;34856880;34856880;34856880;34856880;34856880;34856880;34856880;34856880;34857004;34857004;34857004;34857004;34857004;34857004;34857004;34857219;34857219;34857219;34857219;34857219;34857219;34857219;34857219;34857492;34857492;34857492;34857492;34857492;34857492;34857492;34857492;34857668;34857668;34857668;34857668;34857668;348…	34856582;34856582;34856582;34856582;34856582;34856582;34856582;34856582;34856929;34856929;34856929;34857136;34856929;34856929;34856929;34856945;34857136;34857136;34857132;34857136;34857132;34857136;34857136;34857319;34857319;34857319;34857319;34857319;34857319;34857319;34857319;34857568;34857568;34857568;34857568;34857568;34857568;34857568;34857568;34857821;34857821;34857821;34857821;34857821;348…	-;-;-;-;-;-;-;-;-;-;-;-;-;-;-;-;-;-;-;-;-;-;-;-;-;-;-;-;-;-;-;-;-;-;-;-;-;-;-;-;-;-;-;-;-;-;-;-;-;-;-;-;-;-;-;-;-;-;-;-;-;-;-;-;-;-;-;-;-;-;-;-;-;-;-;-;-;-;-;-;-;-;-;-;-;-;-;-;-;-;-;-;-;-;-;-;-;-;-;-;-;-;-	2825	chr17:34856374-34862518	2.53861	0	3.73094	1159.77	1061.58	1536.86	627.415	8.22118	0.390365	21.0602	1.8424e-98	1.60538e-96
334	ENSMUSG00000029135.10	Fosl2	fos-like antigen 2 [Source:MGI Symbol;Acc:MGI:102858]	chr5;chr5;chr5;chr5;chr5;chr5;chr5;chr5	32135801;32136173;32146521;32146825;32150421;32150421;32152671;32152671	32136805;32139644;32147076;32147076;32150528;32150528;32153713;32157842	+;+;+;+;+;+;+;+	9680	chr5:32135801-32157842	3978	4122.97	4435.15	10227.7	10532.7	10054.9	7225.24	1.29529	0.0615089	21.0586	1.9073e-98	1.65695e-96
335	ENSMUSG00000060639.5	Hist1h4i	histone cluster 1, H4i [Source:MGI Symbol;Acc:MGI:2448432]	chr13	22040636	22041362	-	727	chr13:22040636-22041362	199.704	206.855	191.21	1086.3	1297.38	1052.09	672.255	2.50607	0.119149	21.033	3.27196e-98	2.834e-96
336	ENSMUSG00000026421.14	Csrp1	cysteine and glycine-rich protein 1 [Source:MGI Symbol;Acc:MGI:88549]	chr1;chr1;chr1;chr1;chr1;chr1;chr1;chr1;chr1;chr1;chr1;chr1	135720061;135729147;135739400;135739400;135745259;135745259;135746720;135746720;135750565;135750565;135751044;135751044	135720193;135729274;135739512;135739512;135745427;135745427;135746849;135746849;135750658;135750658;135752232;135752232	+;+;+;+;+;+;+;+;+;+;+;+	1956	chr1:135720061-135752232	6222.13	6980.59	5769.89	1856.09	1780.38	1948.5	4092.93	-1.75809	0.0836767	-21.0105	5.26011e-98	4.54248e-96
337	ENSMUSG00000046179.17	E2f8	E2F transcription factor 8 [Source:MGI Symbol;Acc:MGI:1922038]	chr7;chr7;chr7;chr7;chr7;chr7;chr7;chr7;chr7;chr7;chr7;chr7;chr7;chr7;chr7;chr7;chr7;chr7;chr7;chr7;chr7;chr7;chr7;chr7;chr7;chr7;chr7;chr7;chr7;chr7;chr7	48866429;48866429;48867654;48867654;48868159;48868159;48870691;48870691;48871813;48871813;48872086;48872086;48872107;48873260;48873260;48873260;48874972;48874972;48874972;48875457;48875457;48877942;48877942;48878425;48878425;48878833;48880278;48880278;48880661;48880661;48881408	48867229;48867229;48868039;48868039;48868291;48868291;48871216;48871216;48871900;48871900;48872286;48872286;48872286;48873397;48873397;48873397;48875251;48875133;48875133;48875771;48875771;48878098;48878098;48878703;48878703;48880401;48880401;48880401;48881004;48881041;48881596	-;-;-;-;-;-;-;-;-;-;-;-;-;-;-;-;-;-;-;-;-;-;-;-;-;-;-;-;-;-;-	5443	chr7:48866429-48881596	2621.54	2530.69	2071.6	493.977	518.327	532.835	1461.49	-2.21263	0.105328	-21.0071	5.6482e-98	4.86315e-96
338	ENSMUSG00000015653.13	Steap2	six transmembrane epithelial antigen of prostate 2 [Source:MGI Symbol;Acc:MGI:1921301]	chr5;chr5;chr5;chr5;chr5;chr5;chr5;chr5;chr5;chr5;chr5;chr5;chr5;chr5;chr5;chr5;chr5;chr5;chr5;chr5;chr5;chr5;chr5;chr5;chr5;chr5;chr5;chr5;chr5;chr5;chr5;chr5;chr5;chr5;chr5;chr5;chr5;chr5;chr5;chr5;chr5;chr5;chr5;chr5;chr5	5664829;5664831;5665954;5670938;5671491;5671725;5671730;5673505;5675841;5675841;5675841;5675841;5675841;5675841;5675841;5675841;5676095;5676952;5677317;5677317;5677317;5677317;5677317;5677317;5677317;5682534;5682534;5682534;5682534;5682534;5682534;5682534;5682534;5683292;5683292;5683292;5683292;5683292;5693603;5693958;5693958;5693958;5694286;5694380;5694380	5673696;5673696;5668105;5673696;5673696;5673696;5673696;5673696;5676005;5676005;5676005;5676005;5676005;5676005;5676005;5676005;5677844;5677285;5677844;5677844;5677844;5677844;5677844;5677844;5677844;5683055;5683055;5683055;5683055;5683055;5683055;5683063;5683055;5683417;5683417;5683417;5683417;5683417;5694052;5694060;5694067;5694060;5694326;5694533;5694578	-;-;-;-;-;-;-;-;-;-;-;-;-;-;-;-;-;-;-;-;-;-;-;-;-;-;-;-;-;-;-;-;-;-;-;-;-;-;-;-;-;-;-;-;-	12144	chr5:5664829-5694578	1517.24	1744.64	1708.77	4830.12	4860.22	4616.85	3212.98	1.52209	0.0726021	20.9648	1.37405e-97	1.17957e-95
339	ENSMUSG00000002227.15	Mov10	Moloney leukemia virus 10 [Source:MGI Symbol;Acc:MGI:97054]	chr3;chr3;chr3;chr3;chr3;chr3;chr3;chr3;chr3;chr3;chr3;chr3;chr3;chr3;chr3;chr3;chr3;chr3;chr3;chr3;chr3;chr3;chr3;chr3;chr3;chr3;chr3;chr3;chr3;chr3;chr3;chr3;chr3;chr3;chr3;chr3;chr3;chr3;chr3;chr3;chr3;chr3;chr3;chr3;chr3;chr3;chr3;chr3;chr3;chr3;chr3;chr3;chr3;chr3;chr3;chr3;chr3;chr3;chr3;chr3;chr3;chr3;chr3;chr3;chr3;chr3;chr3;chr3;chr3;chr3;chr3;chr3;chr3;chr3;chr3;chr3;chr3;chr3;chr3;chr3…	104794836;104794836;104794836;104794836;104794836;104795325;104795325;104795325;104795325;104795325;104795694;104795694;104795694;104795694;104795694;104795860;104795860;104795860;104795860;104795860;104796767;104796767;104796767;104796767;104796767;104796970;104796970;104796970;104796970;104796970;104797275;104797275;104797275;104797275;104797275;104799392;104799392;104799392;104799392;104799392…	104795240;104795240;104795240;104795240;104795240;104795446;104795446;104795446;104795446;104795446;104795782;104795782;104795782;104795782;104795782;104795985;104795985;104795985;104795985;104795985;104796841;104796841;104796841;104796841;104796841;104797161;104797161;104797161;104797161;104797161;104797392;104797392;104797392;104797392;104797392;104799608;104799608;104799608;104799608;104799608…	-;-;-;-;-;-;-;-;-;-;-;-;-;-;-;-;-;-;-;-;-;-;-;-;-;-;-;-;-;-;-;-;-;-;-;-;-;-;-;-;-;-;-;-;-;-;-;-;-;-;-;-;-;-;-;-;-;-;-;-;-;-;-;-;-;-;-;-;-;-;-;-;-;-;-;-;-;-;-;-;-;-;-;-;-;-;-;-;-;-;-;-;-;-;-;-;-;-;-;-;-;-;-;-;-;-;-;-;-;-;-;-;-;-;-;-	5607	chr3:104794836-104818563	264.862	324.913	279.82	1221.94	1292.18	1277.76	776.913	2.11719	0.101069	20.948	1.95766e-97	1.67562e-95
340	ENSMUSG00000027750.16	Postn	periostin, osteoblast specific factor [Source:MGI Symbol;Acc:MGI:1926321]	chr3;chr3;chr3;chr3;chr3;chr3;chr3;chr3;chr3;chr3;chr3;chr3;chr3;chr3;chr3;chr3;chr3;chr3;chr3;chr3;chr3;chr3;chr3;chr3;chr3;chr3;chr3;chr3;chr3;chr3;chr3;chr3;chr3;chr3;chr3;chr3;chr3;chr3;chr3;chr3;chr3;chr3;chr3;chr3;chr3;chr3;chr3;chr3;chr3;chr3;chr3;chr3;chr3;chr3;chr3;chr3;chr3;chr3;chr3;chr3;chr3;chr3;chr3;chr3;chr3;chr3;chr3;chr3;chr3;chr3;chr3;chr3;chr3;chr3;chr3;chr3;chr3;chr3;chr3;chr3…	54361109;54361109;54361125;54361143;54362627;54362627;54362627;54362627;54365904;54365904;54365904;54365904;54367501;54367501;54367501;54367501;54369149;54369149;54369149;54369149;54370198;54370198;54370198;54370198;54370831;54370831;54370831;54370831;54372004;54372004;54372004;54372004;54372770;54372770;54372770;54372770;54373705;54373705;54373705;54373705;54375018;54375018;54375018;54375018;543…	54361267;54361267;54361267;54361267;54362725;54362725;54362725;54362725;54365968;54365968;54365968;54365968;54367658;54367658;54367658;54367658;54369313;54369313;54369313;54369313;54370344;54370344;54370344;54370344;54370972;54370972;54370972;54370972;54372216;54372216;54372216;54372216;54372904;54372904;54372904;54372904;54373853;54373853;54373853;54373853;54375154;54375154;54375154;54375154;543…	+;+;+;+;+;+;+;+;+;+;+;+;+;+;+;+;+;+;+;+;+;+;+;+;+;+;+;+;+;+;+;+;+;+;+;+;+;+;+;+;+;+;+;+;+;+;+;+;+;+;+;+;+;+;+;+;+;+;+;+;+;+;+;+;+;+;+;+;+;+;+;+;+;+;+;+;+;+;+;+;+;+;+;+;+;+;+;+;+;+;+;+;+;+;+;+;+;+;+;+;+;+;+;+;+;+;+;+	8702	chr3:54361109-54391037	9858.27	9450.74	14281.1	227.207	175.546	275.82	5711.44	-5.43656	0.259603	-20.9418	2.22758e-97	1.90104e-95
341	ENSMUSG00000059895.13	Ptp4a3	protein tyrosine phosphatase 4a3 [Source:MGI Symbol;Acc:MGI:1277098]	chr15;chr15;chr15;chr15;chr15;chr15;chr15;chr15;chr15;chr15;chr15;chr15;chr15;chr15;chr15;chr15;chr15;chr15;chr15;chr15;chr15;chr15;chr15;chr15;chr15;chr15;chr15;chr15;chr15;chr15;chr15;chr15;chr15;chr15;chr15;chr15;chr15;chr15;chr15;chr15;chr15;chr15;chr15	73723145;73723145;73723145;73723170;73724798;73724930;73747634;73747718;73748026;73748374;73751129;73751129;73751129;73751129;73751129;73751129;73751129;73753756;73753756;73753756;73753756;73753756;73753756;73755294;73755294;73755294;73755294;73755294;73755294;73755294;73756028;73756028;73756028;73756028;73756028;73756028;73756028;73756797;73756797;73756797;73756797;73756797;73756797	73723515;73723515;73723515;73723515;73724848;73725569;73747771;73747923;73753848;73748465;73752027;73752027;73752027;73752027;73752027;73752027;73752027;73753848;73753848;73753848;73753848;73753848;73753848;73755424;73755424;73755424;73755424;73755424;73755424;73755424;73756102;73756102;73756102;73756102;73756102;73756102;73756071;73758766;73757226;73757228;73757227;73758766;73758766	+;+;+;+;+;+;+;+;+;+;+;+;+;+;+;+;+;+;+;+;+;+;+;+;+;+;+;+;+;+;+;+;+;+;+;+;+;+;+;+;+;+;+	9351	chr15:73723145-73758766	3963.62	3635.6	3779.44	9312.09	8746.12	8956.84	6398.95	1.24486	0.0595879	20.8911	6.44722e-97	5.486e-95
342	ENSMUSG00000038508.7	Gdf15	growth differentiation factor 15 [Source:MGI Symbol;Acc:MGI:1346047]	chr8;chr8;chr8;chr8;chr8	70629393;70629394;70631333;70631333;70632150	70630174;70630174;70631624;70632095;70632456	-;-;-;-;-	1852	chr8:70629393-70632456	187.011	151.357	107.264	1357.59	1557.06	1387.46	791.29	3.22905	0.154748	20.8666	1.07839e-96	9.14925e-95
343	ENSMUSG00000047443.14	Erfe	erythroferrone [Source:MGI Symbol;Acc:MGI:3606476]	chr1;chr1;chr1;chr1;chr1;chr1;chr1;chr1;chr1;chr1;chr1;chr1	91366430;91368365;91369371;91370086;91370415;91370625;91370694;91371382;91371382;91372378;91372378;91373533	91366648;91368481;91369473;91370342;91370523;91370715;91370715;91371460;91371460;91372431;91374217;91374092	+;+;+;+;+;+;+;+;+;+;+;+	2815	chr1:91366430-91374217	1188.91	1553.93	862.779	40.6938	52.9753	54.3282	625.604	-4.49498	0.215418	-20.8663	1.08334e-96	9.16451e-95
344	ENSMUSG00000049303.10	Syt12	synaptotagmin XII [Source:MGI Symbol;Acc:MGI:2159601]	chr19;chr19;chr19;chr19;chr19;chr19;chr19;chr19;chr19;chr19;chr19;chr19;chr19;chr19;chr19;chr19;chr19	4445908;4447717;4450929;4450929;4452046;4452277;4453765;4456495;4456837;4460617;4460666;4466055;4467907;4467907;4476935;4476935;4476935	4447860;4447860;4451062;4451033;4452151;4452397;4453980;4456887;4456887;4460810;4460810;4467963;4467963;4467963;4477156;4477126;4477447	-;-;-;-;-;-;-;-;-;-;-;-;-;-;-;-;-	5539	chr19:4445908-4477447	2001.27	1797.11	2186.33	422.763	356.285	438.805	1200.43	-2.28414	0.109488	-20.862	1.1862e-96	1.00054e-94
345	ENSMUSG00000016495.12	Plgrkt	plasminogen receptor, C-terminal lysine transmembrane protein [Source:MGI Symbol;Acc:MGI:1915009]	chr19;chr19;chr19;chr19;chr19;chr19;chr19;chr19;chr19;chr19;chr19;chr19;chr19;chr19;chr19;chr19;chr19;chr19;chr19;chr19;chr19;chr19;chr19;chr19;chr19;chr19;chr19;chr19;chr19;chr19;chr19;chr19;chr19;chr19;chr19;chr19;chr19;chr19	29348599;29348677;29348705;29350360;29350360;29350397;29351034;29351044;29351044;29351044;29351128;29358317;29358317;29358317;29358317;29358317;29358376;29360817;29360817;29360817;29360817;29360817;29360817;29360854;29361042;29361665;29361797;29361797;29361797;29361797;29361874;29362089;29363764;29363764;29364075;29364808;29367206;29367206	29349005;29349005;29349005;29350469;29350469;29350469;29351174;29351865;29351174;29351174;29351174;29358403;29358403;29358403;29358403;29358403;29358403;29360927;29360927;29361407;29360927;29360927;29360927;29360927;29361139;29361824;29362139;29361970;29361970;29361873;29362139;29362139;29363899;29364462;29364875;29364875;29367390;29367308	-;-;-;-;-;-;-;-;-;-;-;-;-;-;-;-;-;-;-;-;-;-;-;-;-;-;-;-;-;-;-;-;-;-;-;-;-;-	3799	chr19:29348599-29367390	680.347	783.021	701.416	2290.16	2289.36	2211.79	1492.68	1.64591	0.0789348	20.8516	1.47557e-96	1.24102e-94
346	ENSMUSG00000032440.13	Tgfbr2	transforming growth factor, beta receptor II [Source:MGI Symbol;Acc:MGI:98729]	chr9;chr9;chr9;chr9;chr9;chr9;chr9;chr9;chr9;chr9;chr9;chr9;chr9;chr9;chr9	116084293;116088929;116092946;116092946;116105034;116105034;116109504;116109504;116129816;116129816;116131545;116131545;116158271;116174944;116174944	116090557;116090557;116093073;116093073;116105175;116105175;116110303;116110303;116130006;116130006;116131713;116131713;116158345;116175360;116175265	-;-;-;-;-;-;-;-;-;-;-;-;-;-;-	8187	chr9:116084293-116175360	13742.3	15109.5	15750.1	5486.88	5129.25	5578.05	10132.7	-1.45808	0.0701129	-20.7962	4.68881e-96	3.93209e-94
347	ENSMUSG00000058914.12	C1qtnf3	C1q and tumor necrosis factor related protein 3 [Source:MGI Symbol;Acc:MGI:1932136]	chr15;chr15;chr15;chr15;chr15;chr15;chr15;chr15;chr15;chr15;chr15;chr15	10952332;10952357;10957957;10957957;10960628;10960628;10971981;10971981;10975591;10975591;10978516;10978516	10952537;10952756;10958068;10958068;10960782;10960782;10972110;10972110;10975690;10975690;10979706;10980150	+;+;+;+;+;+;+;+;+;+;+;+	2557	chr15:10952332-10980150	29005.3	33107.8	26453.3	7144.02	7845.54	6371.03	18321.2	-2.04205	0.098217	-20.7913	5.19378e-96	4.34302e-94
348	ENSMUSG00000032661.9	Oas3	2'-5' oligoadenylate synthetase 3 [Source:MGI Symbol;Acc:MGI:2180850]	chr5;chr5;chr5;chr5;chr5;chr5;chr5;chr5;chr5;chr5;chr5;chr5;chr5;chr5;chr5;chr5;chr5;chr5;chr5;chr5;chr5;chr5;chr5;chr5;chr5;chr5;chr5	120753098;120754216;120754556;120755399;120756027;120756027;120756905;120758713;120759921;120761125;120761581;120763917;120764244;120765998;120765998;120769041;120769041;120769851;120769851;120771011;120771011;120772881;120772881;120773867;120773867;120777451;120777451	120754375;120754703;120754703;120757655;120756265;120756259;120757080;120758998;120760094;120761269;120761831;120764419;120764419;120766277;120766277;120769547;120769547;120770004;120770004;120771246;120771246;120773056;120773056;120774149;120774149;120777640;120777661	-;-;-;-;-;-;-;-;-;-;-;-;-;-;-;-;-;-;-;-;-;-;-;-;-;-;-	7069	chr5:120753098-120777661	0.846203	0	0	1883.22	2026.56	1740.59	941.87	9.57984	0.461268	20.7685	8.34661e-96	6.9394e-94
349	ENSMUSG00000040212.12	Emp3	epithelial membrane protein 3 [Source:MGI Symbol;Acc:MGI:1098729]	chr7;chr7;chr7;chr7;chr7;chr7;chr7;chr7;chr7;chr7;chr7;chr7;chr7;chr7;chr7;chr7;chr7;chr7;chr7;chr7;chr7;chr7	45918023;45918028;45918031;45918161;45918183;45919318;45919318;45919318;45919318;45919318;45919935;45919935;45919935;45919935;45919935;45920289;45920289;45920289;45920636;45921127;45921242;45921242	45918235;45918235;45918235;45918235;45918235;45919458;45919458;45919458;45919458;45919458;45920120;45920037;45920037;45920037;45920037;45920404;45920404;45920404;45920851;45921162;45921302;45921404	-;-;-;-;-;-;-;-;-;-;-;-;-;-;-;-;-;-;-;-;-;-	1071	chr7:45918023-45921404	4266.56	4432.74	3972.51	1446.89	1436.57	1282.98	2806.38	-1.60023	0.0770507	-20.7686	8.32501e-96	6.9394e-94
350	ENSMUSG00000027715.9	Ccna2	cyclin A2 [Source:MGI Symbol;Acc:MGI:108069]	chr3;chr3;chr3;chr3;chr3;chr3;chr3;chr3;chr3;chr3;chr3;chr3;chr3;chr3;chr3;chr3;chr3;chr3;chr3;chr3;chr3;chr3;chr3;chr3;chr3;chr3;chr3;chr3;chr3	36564865;36565635;36565978;36565978;36566541;36566541;36566541;36566541;36567000;36567000;36567000;36567724;36567724;36567724;36568588;36568588;36568588;36568980;36568980;36568980;36570076;36570076;36570451;36570736;36570736;36570736;36571638;36571638;36571638	36566282;36566282;36566282;36566282;36566674;36566674;36566674;36566845;36567113;36567113;36567113;36567931;36567931;36567931;36568811;36568811;36568811;36569089;36569089;36569089;36570165;36570165;36570979;36570979;36571551;36570979;36571927;36571964;36572150	-;-;-;-;-;-;-;-;-;-;-;-;-;-;-;-;-;-;-;-;-;-;-;-;-;-;-;-;-	4083	chr3:36564865-36572150	1560.4	1817.29	1054.92	93.8217	97.6407	76.2685	783.391	-3.97537	0.191457	-20.7637	9.20994e-96	7.6353e-94
351	ENSMUSG00000006398.15	Cdc20	cell division cycle 20 [Source:MGI Symbol;Acc:MGI:1859866]	chr4;chr4;chr4;chr4;chr4;chr4;chr4;chr4;chr4;chr4;chr4;chr4;chr4;chr4;chr4;chr4;chr4;chr4;chr4;chr4	118432901;118433105;118433481;118433481;118433548;118434751;118434751;118434751;118435473;118435473;118435777;118435777;118435969;118435969;118436260;118436260;118436510;118436510;118436694;118436941	118433141;118433141;118433598;118433598;118433598;118434876;118434876;118434876;118435821;118435701;118435871;118435871;118436165;118436165;118436388;118436388;118436578;118436606;118436842;118437352	-;-;-;-;-;-;-;-;-;-;-;-;-;-;-;-;-;-;-;-	1868	chr4:118432901-118437352	939.285	1107.93	657.577	25.9988	36.3556	27.1641	465.719	-4.78014	0.230379	-20.7491	1.24969e-95	1.03308e-93
352	ENSMUSG00000004040.16	Stat3	signal transducer and activator of transcription 3 [Source:MGI Symbol;Acc:MGI:103038]	chr11;chr11;chr11;chr11;chr11;chr11;chr11;chr11;chr11;chr11;chr11;chr11;chr11;chr11;chr11;chr11;chr11;chr11;chr11;chr11;chr11;chr11;chr11;chr11;chr11;chr11;chr11;chr11;chr11;chr11;chr11;chr11;chr11;chr11;chr11;chr11;chr11;chr11;chr11;chr11;chr11;chr11;chr11;chr11;chr11;chr11;chr11;chr11;chr11;chr11;chr11;chr11;chr11;chr11;chr11;chr11;chr11;chr11;chr11;chr11;chr11;chr11;chr11;chr11;chr11;chr11;chr…	100885098;100886810;100888222;100888236;100888681;100889478;100889478;100889478;100889478;100889478;100889478;100889886;100889886;100889886;100889886;100889886;100889886;100893029;100893074;100893074;100893074;100893074;100893077;100893524;100893665;100893665;100893665;100893665;100893665;100893891;100893891;100893891;100893891;100893891;100893971;100894164;100894164;100894164;100894164;100894164…	100888760;100888760;100888760;100888760;100888760;100889590;100889590;100889590;100889590;100889590;100889540;100889928;100889928;100889928;100890312;100889928;100889928;100893286;100893743;100893286;100893286;100893286;100893286;100893804;100893802;100893804;100893804;100893804;100893804;100893985;100893985;100893985;100893985;100893985;100893985;100894216;100894433;100894216;100894216;100894216…	-;-;-;-;-;-;-;-;-;-;-;-;-;-;-;-;-;-;-;-;-;-;-;-;-;-;-;-;-;-;-;-;-;-;-;-;-;-;-;-;-;-;-;-;-;-;-;-;-;-;-;-;-;-;-;-;-;-;-;-;-;-;-;-;-;-;-;-;-;-;-;-;-;-;-;-;-;-;-;-;-;-;-;-;-;-;-;-;-;-;-;-;-;-;-;-;-;-;-;-;-;-;-;-;-;-;-;-;-;-;-;-;-;-;-;-;-;-;-;-;-;-;-;-;-;-;-;-;-;-	9527	chr11:100885098-100939540	9448.7	9653.56	9663.12	18166.4	18669.1	18466.4	14011.2	0.942122	0.0454816	20.7144	2.57018e-95	2.11865e-93
353	ENSMUSG00000032193.9	Ldlr	low density lipoprotein receptor [Source:MGI Symbol;Acc:MGI:96765]	chr9;chr9;chr9;chr9;chr9;chr9;chr9;chr9;chr9;chr9;chr9;chr9;chr9;chr9;chr9;chr9;chr9;chr9;chr9;chr9;chr9;chr9;chr9;chr9;chr9;chr9;chr9;chr9;chr9;chr9;chr9;chr9;chr9;chr9;chr9;chr9;chr9;chr9;chr9;chr9;chr9;chr9;chr9;chr9;chr9;chr9;chr9;chr9;chr9;chr9;chr9;chr9;chr9;chr9;chr9;chr9;chr9;chr9;chr9;chr9;chr9;chr9;chr9;chr9;chr9	21723483;21723599;21723632;21723639;21723641;21731747;21731747;21731747;21731747;21731747;21732312;21732312;21732312;21732312;21732312;21733491;21733491;21733491;21733491;21733491;21735237;21735237;21735237;21735237;21735237;21736107;21737220;21737220;21737220;21737220;21737220;21737874;21737874;21737874;21737874;21737874;21738855;21738855;21738855;21738855;21739386;21739386;21739386;21739649;217…	21723844;21723844;21723844;21723844;21723844;21731869;21731869;21731869;21731869;21731869;21732434;21732434;21732434;21732434;21732434;21733874;21733874;21733874;21733874;21733874;21735359;21735359;21735359;21735359;21735359;21740086;21737342;21737342;21737342;21737342;21737342;21738532;21737993;21737993;21737993;21737993;21738980;21738980;21739557;21738980;21739557;21739557;21739557;21741002;217…	+;+;+;+;+;+;+;+;+;+;+;+;+;+;+;+;+;+;+;+;+;+;+;+;+;+;+;+;+;+;+;+;+;+;+;+;+;+;+;+;+;+;+;+;+;+;+;+;+;+;+;+;+;+;+;+;+;+;+;+;+;+;+;+;+	9622	chr9:21723483-21749919	12517	12130.8	11427.9	4351.97	4254.64	3736.11	8069.73	-1.54331	0.0745647	-20.6976	3.64379e-95	2.99513e-93
354	ENSMUSG00000097145.5	9230114K14Rik	RIKEN cDNA 9230114K14 gene [Source:MGI Symbol;Acc:MGI:3041212]	chr5;chr5;chr5;chr5;chr5;chr5;chr5;chr5;chr5;chr5;chr5;chr5;chr5;chr5;chr5;chr5;chr5	52190672;52190679;52190679;52190713;52192918;52192918;52192918;52194398;52194801;52194801;52196893;52196893;52196893;52212043;52212043;52245677;52278840	52190937;52190937;52190937;52190937;52192978;52192978;52193596;52194507;52194890;52194890;52197023;52197023;52197984;52212152;52212152;52245896;52279034	+;+;+;+;+;+;+;+;+;+;+;+;+;+;+;+;+	2762	chr5:52190672-52279034	213.243	220.981	200.538	914.48	925.509	989.401	577.359	2.14554	0.103958	20.6385	1.23788e-94	1.01464e-92
355	ENSMUSG00000031639.12	Tlr3	toll-like receptor 3 [Source:MGI Symbol;Acc:MGI:2156367]	chr8;chr8;chr8;chr8;chr8;chr8;chr8;chr8;chr8;chr8;chr8;chr8;chr8;chr8;chr8;chr8;chr8;chr8;chr8;chr8;chr8;chr8;chr8;chr8;chr8;chr8;chr8;chr8;chr8;chr8;chr8;chr8;chr8;chr8;chr8;chr8;chr8	45395665;45395784;45395870;45395878;45397370;45397370;45397370;45400646;45400646;45400646;45402698;45402698;45402698;45402863;45403096;45403120;45408666;45408666;45408666;45408666;45408666;45408666;45409796;45409796;45409796;45409820;45409844;45410120;45410120;45410120;45410300;45410453;45410453;45410453;45410453;45410453;45410963	45397141;45397141;45398286;45397141;45399222;45399222;45399222;45400837;45400837;45400837;45403150;45403150;45403150;45403150;45403150;45403150;45408735;45408735;45408735;45408735;45408735;45408735;45409978;45409978;45409990;45409990;45409978;45410299;45410377;45410376;45410380;45410812;45410558;45410618;45410619;45410619;45411080	-;-;-;-;-;-;-;-;-;-;-;-;-;-;-;-;-;-;-;-;-;-;-;-;-;-;-;-;-;-;-;-;-;-;-;-;-	5207	chr8:45395665-45411080	89.6975	117.049	89.5424	854.569	1015.88	786.715	492.242	3.1337	0.151843	20.6378	1.25683e-94	1.02727e-92
356	ENSMUSG00000027663.12	Zmat3	zinc finger matrin type 3 [Source:MGI Symbol;Acc:MGI:1195270]	chr3;chr3;chr3;chr3;chr3;chr3;chr3;chr3;chr3;chr3;chr3;chr3;chr3;chr3;chr3;chr3	32334792;32334796;32340487;32343334;32343334;32343552;32343552;32345458;32345458;32360890;32360890;32361072;32362202;32365166;32365504;32365504	32341695;32340423;32341695;32343434;32343434;32343718;32343718;32345580;32345580;32361216;32361216;32361216;32366014;32365460;32365620;32365678	-;-;-;-;-;-;-;-;-;-;-;-;-;-;-;-	11435	chr3:32334792-32366014	1045.06	1026.2	864.644	3838.78	3760.21	3380.89	2319.3	1.89483	0.0918601	20.6274	1.55862e-94	1.27036e-92
357	ENSMUSG00000020641.16	Rsad2	radical S-adenosyl methionine domain containing 2 [Source:MGI Symbol;Acc:MGI:1929628]	chr12;chr12;chr12;chr12;chr12;chr12;chr12;chr12;chr12;chr12;chr12;chr12;chr12;chr12;chr12;chr12	26442746;26442753;26447152;26447152;26448583;26448583;26450546;26450546;26450626;26451973;26454018;26454018;26454018;26454725;26456071;26456071	26445570;26445570;26447184;26447184;26448732;26448732;26450775;26450775;26450775;26452407;26454179;26454179;26454179;26454842;26456431;26456452	-;-;-;-;-;-;-;-;-;-;-;-;-;-;-;-	4335	chr12:26442746-26456452	0.846203	1.00905	0	1443.5	1683.78	1649.7	796.472	9.20403	0.446481	20.6146	2.03067e-94	1.65048e-92
358	ENSMUSG00000026278.14	Bok	BCL2-related ovarian killer [Source:MGI Symbol;Acc:MGI:1858494]	chr1;chr1;chr1;chr1;chr1;chr1;chr1;chr1;chr1;chr1;chr1;chr1;chr1;chr1;chr1;chr1;chr1;chr1;chr1;chr1	93685660;93685702;93686263;93686407;93686418;93689157;93689157;93689157;93689208;93693817;93694060;93694060;93694060;93694060;93694060;93694876;93695037;93695037;93695037;93695037	93685854;93685854;93686669;93686669;93686669;93689285;93689285;93689285;93689285;93693968;93694223;93694223;93694070;93694223;93694223;93694940;93695455;93695469;93695210;93695764	+;+;+;+;+;+;+;+;+;+;+;+;+;+;+;+;+;+;+;+	1840	chr1:93685660-93695764	2206.05	2094.78	1937.29	648.84	607.658	620.596	1352.54	-1.72732	0.0838223	-20.607	2.37585e-94	1.92563e-92
359	ENSMUSG00000023832.14	Acat2	acetyl-Coenzyme A acetyltransferase 2 [Source:MGI Symbol;Acc:MGI:87871]	chr17;chr17;chr17;chr17;chr17;chr17;chr17;chr17;chr17;chr17;chr17;chr17;chr17;chr17;chr17;chr17;chr17;chr17;chr17;chr17;chr17;chr17;chr17;chr17;chr17;chr17;chr17;chr17;chr17;chr17;chr17;chr17	12942890;12943038;12943443;12944400;12944400;12944400;12944403;12946261;12946261;12946261;12946261;12946816;12947357;12947357;12947357;12947357;12948514;12948514;12948514;12952252;12952252;12952252;12952252;12956219;12956219;12956219;12956219;12959995;12959995;12959995;12960609;12960609	12944032;12944032;12944032;12944510;12944510;12944510;12944510;12946415;12946415;12946415;12946415;12946867;12947479;12947479;12947479;12947479;12948657;12948657;12948657;12952369;12952369;12952369;12952369;12956345;12956400;12956400;12956400;12960371;12960129;12960129;12960720;12960747	-;-;-;-;-;-;-;-;-;-;-;-;-;-;-;-;-;-;-;-;-;-;-;-;-;-;-;-;-;-;-;-	2544	chr17:12942890-12960747	2250.9	2264.3	1982.99	612.667	606.619	652.984	1395.08	-1.78842	0.0869084	-20.5782	4.30373e-94	3.47847e-92
360	ENSMUSG00000029661.16	Col1a2	collagen, type I, alpha 2 [Source:MGI Symbol;Acc:MGI:88468]	chr6;chr6;chr6;chr6;chr6;chr6;chr6;chr6;chr6;chr6;chr6;chr6;chr6;chr6;chr6;chr6;chr6;chr6;chr6;chr6;chr6;chr6;chr6;chr6;chr6;chr6;chr6;chr6;chr6;chr6;chr6;chr6;chr6;chr6;chr6;chr6;chr6;chr6;chr6;chr6;chr6;chr6;chr6;chr6;chr6;chr6;chr6;chr6;chr6;chr6;chr6;chr6;chr6;chr6;chr6;chr6;chr6;chr6;chr6;chr6;chr6;chr6;chr6;chr6;chr6;chr6;chr6;chr6;chr6;chr6;chr6;chr6;chr6;chr6;chr6;chr6;chr6;chr6;chr6;chr6…	4504814;4505240;4505493;4505702;4505702;4505704;4508335;4508335;4508335;4508335;4508940;4508940;4508940;4508940;4509604;4509604;4509604;4510684;4510684;4510684;4510684;4512361;4512361;4512361;4512361;4515210;4515210;4515481;4515481;4515629;4515629;4515961;4515961;4516392;4516392;4516900;4518474;4518791;4518948;4519292;4519830;4520038;4520171;4520596;4520624;4520772;4521231;4521231;4521396;4521396…	4504865;4505369;4505909;4505909;4505909;4505909;4508345;4508345;4508345;4508345;4508954;4509639;4508954;4508954;4509639;4509639;4509639;4510794;4510794;4510794;4510794;4514529;4515019;4512414;4512414;4515254;4515254;4515534;4515534;4515682;4515682;4516014;4516014;4516445;4516419;4516953;4518518;4518844;4518992;4519345;4519928;4520082;4520269;4520649;4520879;4520879;4521284;4521284;4521494;4521494…	+;+;+;+;+;+;+;+;+;+;+;+;+;+;+;+;+;+;+;+;+;+;+;+;+;+;+;+;+;+;+;+;+;+;+;+;+;+;+;+;+;+;+;+;+;+;+;+;+;+;+;+;+;+;+;+;+;+;+;+;+;+;+;+;+;+;+;+;+;+;+;+;+;+;+;+;+;+;+;+;+;+;+;+;+;+;+;+;+;+;+;+;+;+;+;+;+;+;+;+	12426	chr6:4504814-4541544	58607.2	65252.1	67055.2	9180.97	8409.57	12710.7	36869.3	-2.63395	0.128128	-20.5572	6.64133e-94	5.35291e-92
361	ENSMUSG00000050014.8	Apol10b	apolipoprotein L 10B [Source:MGI Symbol;Acc:MGI:3043522]	chr15;chr15;chr15;chr15	77583819;77588689;77592076;77595995	77585811;77588815;77592149;77596125	-;-;-;-	2325	chr15:77583819-77596125	253.015	294.642	191.21	1708.01	1889.45	1606.86	990.531	2.79224	0.135851	20.5537	7.13667e-94	5.73622e-92
362	ENSMUSG00000007655.16	Cav1	caveolin 1, caveolae protein [Source:MGI Symbol;Acc:MGI:102709]	chr6;chr6;chr6;chr6;chr6;chr6;chr6;chr6;chr6;chr6;chr6;chr6;chr6;chr6;chr6;chr6;chr6;chr6;chr6;chr6;chr6;chr6;chr6;chr6;chr6;chr6;chr6;chr6;chr6	17306335;17306345;17306410;17306411;17306411;17306423;17307048;17307278;17307640;17307723;17307881;17307881;17307881;17307881;17307881;17307881;17307881;17307914;17317723;17327238;17327238;17339113;17339113;17339113;17339113;17339113;17339113;17339113;17340098	17306479;17306479;17306479;17306479;17306489;17306479;17307164;17307318;17308045;17308045;17308045;17308203;17308045;17308045;17308045;17308045;17308045;17308045;17317918;17327259;17327268;17339153;17339519;17339351;17341452;17339475;17339296;17341324;17340429	+;+;+;+;+;+;+;+;+;+;+;+;+;+;+;+;+;+;+;+;+;+;+;+;+;+;+;+;+	3444	chr6:17306335-17341452	4055.85	5024.05	5348.3	959.695	1104.17	1031.19	2920.54	-2.20767	0.10755	-20.5269	1.23893e-93	9.93059e-92
363	ENSMUSG00000026173.15	Plcd4	phospholipase C, delta 4 [Source:MGI Symbol;Acc:MGI:107469]	chr1;chr1;chr1;chr1;chr1;chr1;chr1;chr1;chr1;chr1;chr1;chr1;chr1;chr1;chr1;chr1;chr1;chr1;chr1;chr1;chr1;chr1;chr1;chr1;chr1;chr1;chr1;chr1;chr1;chr1;chr1;chr1;chr1;chr1;chr1;chr1;chr1;chr1;chr1;chr1;chr1;chr1;chr1;chr1;chr1;chr1;chr1;chr1;chr1;chr1;chr1;chr1;chr1;chr1;chr1;chr1;chr1;chr1;chr1;chr1;chr1;chr1;chr1;chr1;chr1;chr1;chr1;chr1;chr1;chr1;chr1;chr1;chr1;chr1;chr1;chr1;chr1;chr1;chr1;chr1…	74542888;74542888;74542888;74542903;74542903;74542903;74544360;74544364;74544364;74547913;74547913;74547913;74547913;74547913;74547913;74547913;74547913;74548105;74548105;74548105;74548105;74548105;74548105;74548105;74548105;74549175;74549175;74549175;74549175;74549175;74549175;74549175;74549175;74551020;74551020;74551020;74551020;74551020;74551020;74551021;74551021;74551988;74551988;74551988;745…	74543028;74543028;74543028;74543028;74543028;74543028;74546271;74544650;74544650;74547968;74547968;74547968;74547968;74547968;74547968;74547968;74547968;74548263;74548263;74548263;74548263;74548263;74548263;74548263;74548263;74549403;74549403;74549403;74549403;74549403;74549404;74549404;74549403;74551149;74551149;74551149;74551149;74551149;74551149;74551149;74551149;74552219;74552219;74552219;745…	+;+;+;+;+;+;+;+;+;+;+;+;+;+;+;+;+;+;+;+;+;+;+;+;+;+;+;+;+;+;+;+;+;+;+;+;+;+;+;+;+;+;+;+;+;+;+;+;+;+;+;+;+;+;+;+;+;+;+;+;+;+;+;+;+;+;+;+;+;+;+;+;+;+;+;+;+;+;+;+;+;+;+;+;+;+;+;+;+;+;+;+;+;+;+;+;+;+;+;+;+;+;+;+;+;+;+;+;+;+;+;+;+;+;+;+;+;+;+;+;+;+;+;+;+;+;+;+;+;+;+;+;+;+;+;+;+;+;+;+;+	7045	chr1:74542888-74567794	16.9241	24.2171	20.5201	486.065	490.281	635.222	278.872	4.59751	0.224305	20.4967	2.3057e-93	1.84304e-91
364	ENSMUSG00000045679.14	Pqlc3	PQ loop repeat containing [Source:MGI Symbol;Acc:MGI:2444067]	chr12;chr12;chr12;chr12;chr12;chr12;chr12;chr12;chr12;chr12;chr12;chr12;chr12;chr12;chr12;chr12;chr12;chr12;chr12;chr12;chr12;chr12;chr12;chr12;chr12;chr12;chr12;chr12;chr12;chr12;chr12;chr12;chr12;chr12;chr12;chr12;chr12;chr12;chr12	16988648;16988648;16988698;16992278;16992278;16992278;16992961;16993453;16993453;16993510;16993655;16995614;16995614;16995614;16995614;16995642;16995642;16997496;16997634;16997634;16997634;16997634;16997634;16997634;16997774;16997774;16997774;16997774;16997774;16997774;16997774;16999813;16999813;16999813;16999813;16999813;16999813;17000229;17000229	16989895;16989895;16989895;16992319;16992319;16993573;16993337;16993573;16993573;16993573;16995644;16995671;16995671;16995671;16995671;16995671;16995671;16997703;16997656;16997703;16997703;16997703;16997703;16997856;16997856;16997856;16997856;16997856;16997856;16997856;16997856;17000116;17000026;17000025;17000067;17000118;17000032;17000408;17000408	-;-;-;-;-;-;-;-;-;-;-;-;-;-;-;-;-;-;-;-;-;-;-;-;-;-;-;-;-;-;-;-;-;-;-;-;-;-;-	5408	chr12:16988648-17000408	555.956	620.564	630.528	1902.43	2061.88	1948.5	1286.64	1.70585	0.0833594	20.4639	4.52212e-93	3.60477e-91
365	ENSMUSG00000010663.5	Fads1	fatty acid desaturase 1 [Source:MGI Symbol;Acc:MGI:1923517]	chr19;chr19;chr19;chr19;chr19;chr19;chr19;chr19;chr19;chr19;chr19;chr19;chr19;chr19;chr19;chr19;chr19;chr19;chr19;chr19;chr19;chr19;chr19;chr19;chr19;chr19;chr19;chr19;chr19;chr19;chr19;chr19;chr19;chr19;chr19;chr19;chr19;chr19;chr19;chr19;chr19;chr19;chr19;chr19;chr19;chr19;chr19;chr19;chr19;chr19;chr19;chr19	10182888;10182939;10182985;10183039;10183554;10184927;10184927;10184927;10184927;10185578;10185685;10185685;10185685;10185685;10186378;10186378;10186378;10186378;10186378;10186755;10186755;10186755;10186755;10186755;10191440;10191440;10191440;10191440;10192912;10192912;10192912;10192973;10193319;10193701;10193701;10193701;10193701;10193701;10193996;10193996;10193996;10193996;10194318;10194318;101…	10183264;10183264;10183264;10183264;10183709;10185037;10185037;10185037;10185037;10185882;10185882;10185882;10185882;10185882;10186479;10186479;10186479;10186479;10186479;10186883;10186883;10187373;10186883;10186883;10191485;10191500;10191500;10191500;10192988;10192988;10192988;10192988;10193429;10193798;10193798;10194460;10193798;10193798;10194092;10194092;10194092;10194092;10194397;10194397;101…	+;+;+;+;+;+;+;+;+;+;+;+;+;+;+;+;+;+;+;+;+;+;+;+;+;+;+;+;+;+;+;+;+;+;+;+;+;+;+;+;+;+;+;+;+;+;+;+;+;+;+;+	4812	chr19:10182888-10196877	4084.62	4278.36	4058.32	1553.15	1520.7	1687.31	2863.74	-1.38007	0.0675306	-20.4362	7.97464e-93	6.33951e-91
366	ENSMUSG00000032690.16	Oas2	2'-5' oligoadenylate synthetase 2 [Source:MGI Symbol;Acc:MGI:2180852]	chr5;chr5;chr5;chr5;chr5;chr5;chr5;chr5;chr5;chr5;chr5;chr5;chr5;chr5;chr5;chr5;chr5;chr5;chr5;chr5;chr5;chr5;chr5;chr5;chr5;chr5;chr5;chr5;chr5;chr5	120730333;120730334;120730336;120733137;120733282;120733414;120733414;120733414;120734980;120734980;120734980;120734980;120735997;120735997;120735997;120738295;120738295;120738295;120738670;120738670;120741149;120741149;120743045;120743045;120745677;120745677;120748538;120748538;120749459;120749459	120731958;120731958;120731958;120733229;120733567;120733567;120733567;120733567;120735218;120735575;120735218;120735218;120736184;120736184;120736184;120738408;120738577;120738577;120738843;120738843;120741293;120741293;120743283;120743283;120745855;120745855;120748784;120748784;120749853;120749853	-;-;-;-;-;-;-;-;-;-;-;-;-;-;-;-;-;-;-;-;-;-;-;-;-;-;-;-;-;-	4451	chr5:120730333-120749853	0	0	0	2283.37	2351.69	1700.89	1055.99	9.85861	0.482468	20.4337	8.38697e-93	6.64908e-91
367	ENSMUSG00000022090.10	Pdlim2	PDZ and LIM domain 2 [Source:MGI Symbol;Acc:MGI:2384850]	chr14;chr14;chr14;chr14;chr14;chr14;chr14;chr14;chr14;chr14;chr14;chr14;chr14;chr14;chr14;chr14;chr14;chr14;chr14;chr14;chr14;chr14;chr14;chr14;chr14;chr14;chr14;chr14;chr14;chr14;chr14;chr14;chr14;chr14;chr14;chr14;chr14;chr14;chr14;chr14;chr14;chr14;chr14;chr14;chr14;chr14;chr14;chr14;chr14;chr14;chr14;chr14;chr14;chr14;chr14	70164218;70164231;70164362;70164547;70164598;70166090;70166090;70166090;70166090;70166090;70167661;70167661;70167661;70167661;70167661;70167764;70167790;70167940;70167965;70167965;70167965;70167965;70169413;70171220;70171220;70171220;70171220;70171434;70171460;70171460;70171460;70171460;70171512;70171715;70171715;70171715;70171715;70171715;70171715;70171715;70174337;70174337;70174337;70174337;701…	70164793;70164793;70164793;70164793;70164793;70166207;70166207;70166207;70166207;70166207;70167785;70167785;70167839;70167788;70167788;70167788;70168044;70167973;70168044;70168394;70168044;70168044;70171611;70171298;70171298;70171298;70171298;70171611;70171611;70171611;70171611;70171611;70171611;70171784;70171986;70171784;70171784;70171784;70171784;70171784;70174488;70174488;70174488;70174488;701…	-;-;-;-;-;-;-;-;-;-;-;-;-;-;-;-;-;-;-;-;-;-;-;-;-;-;-;-;-;-;-;-;-;-;-;-;-;-;-;-;-;-;-;-;-;-;-;-;-;-;-;-;-;-;-	4486	chr14:70164218-70177681	6684.16	6543.67	6944.2	2913	2835.74	3039.25	4826.67	-1.19676	0.0586417	-20.408	1.41921e-92	1.12207e-90
368	ENSMUSG00000029093.14	Sorcs2	sortilin-related VPS10 domain containing receptor 2 [Source:MGI Symbol;Acc:MGI:1932289]	chr5;chr5;chr5;chr5;chr5;chr5;chr5;chr5;chr5;chr5;chr5;chr5;chr5;chr5;chr5;chr5;chr5;chr5;chr5;chr5;chr5;chr5;chr5;chr5;chr5;chr5;chr5;chr5;chr5;chr5;chr5;chr5;chr5;chr5;chr5;chr5;chr5;chr5;chr5;chr5;chr5;chr5;chr5;chr5;chr5;chr5;chr5;chr5;chr5;chr5;chr5	36017180;36021229;36023992;36024567;36025820;36026659;36027862;36029052;36031152;36035697;36037406;36038121;36039311;36042092;36043443;36046482;36047801;36050448;36055970;36061081;36062538;36065339;36065339;36065376;36068088;36068088;36068088;36071326;36071326;36071326;36077874;36077874;36077874;36150203;36151233;36153823;36153823;36153823;36153823;36153823;36229145;36229145;36229145;36229145;362…	36019392;36021332;36024094;36024666;36025945;36026771;36027985;36029185;36031338;36035868;36037534;36038254;36039431;36042199;36043534;36046558;36047903;36050594;36056149;36062627;36062627;36065457;36065457;36065457;36068152;36068152;36068152;36071399;36071399;36071399;36078038;36078038;36078038;36151549;36151549;36153922;36153922;36153922;36153922;36153922;36229212;36229212;36229212;36229212;362…	-;-;-;-;-;-;-;-;-;-;-;-;-;-;-;-;-;-;-;-;-;-;-;-;-;-;-;-;-;-;-;-;-;-;-;-;-;-;-;-;-;-;-;-;-;-;-;-;-;-;-	8802	chr5:36017180-36398139	8264.87	8476	7262.26	2882.48	2737.06	2786.41	5401.51	-1.50973	0.0742149	-20.3427	5.38464e-92	4.24567e-90
369	ENSMUSG00000044951.17	Mylk4	myosin light chain kinase family, member 4 [Source:MGI Symbol;Acc:MGI:3643758]	chr13;chr13;chr13;chr13;chr13;chr13;chr13;chr13;chr13;chr13;chr13;chr13;chr13;chr13;chr13;chr13;chr13;chr13;chr13;chr13;chr13;chr13;chr13;chr13;chr13;chr13;chr13;chr13;chr13;chr13;chr13;chr13;chr13;chr13;chr13;chr13;chr13;chr13;chr13;chr13;chr13;chr13	32700827;32700834;32708880;32708880;32712758;32712758;32715859;32715859;32716656;32716656;32717550;32717550;32717575;32720460;32720460;32720460;32721958;32721958;32721958;32722143;32722143;32722143;32724779;32724779;32724779;32726843;32726843;32727867;32728335;32728335;32729076;32729076;32729076;32729076;32766514;32776161;32776161;32781558;32781558;32781558;32783779;32783779	32705215;32705215;32708946;32708946;32712836;32712836;32716011;32716011;32716784;32716784;32717620;32717620;32717620;32720601;32720601;32720601;32722067;32722067;32722067;32722236;32722236;32722236;32724884;32724884;32724884;32727132;32727132;32728755;32728755;32728755;32729154;32729154;32729154;32729154;32766775;32776549;32776413;32781828;32781828;32781779;32783954;32783954	-;-;-;-;-;-;-;-;-;-;-;-;-;-;-;-;-;-;-;-;-;-;-;-;-;-;-;-;-;-;-;-;-;-;-;-;-;-;-;-;-;-	7696	chr13:32700827-32783954	4793.74	4644.65	3479.1	652.231	491.32	665.521	2454.43	-2.80971	0.138192	-20.3319	6.71026e-92	5.27655e-90
370	ENSMUSG00000021306.11	Gpr137b	G protein-coupled receptor 137B [Source:MGI Symbol;Acc:MGI:1891463]	chr13;chr13;chr13;chr13;chr13;chr13;chr13;chr13;chr13;chr13;chr13;chr13;chr13;chr13;chr13;chr13;chr13;chr13;chr13;chr13;chr13;chr13;chr13;chr13;chr13;chr13;chr13;chr13;chr13;chr13;chr13;chr13;chr13;chr13;chr13;chr13;chr13;chr13;chr13	13357620;13357644;13358435;13358616;13360828;13361298;13361298;13361298;13361298;13363444;13363444;13363444;13363444;13365003;13365046;13365046;13365046;13365046;13365111;13365132;13367589;13367589;13367589;13367589;13367589;13367589;13367589;13374359;13374359;13374359;13374359;13374359;13374359;13391583;13393078;13393125;13393125;13393125;13393855	13359423;13359423;13359423;13361072;13361072;13361422;13361422;13361422;13361422;13363572;13363572;13363572;13363572;13365195;13365195;13365195;13365195;13365195;13365195;13365195;13367811;13367811;13367805;13367811;13367811;13367811;13367811;13374408;13374408;13374408;13374408;13374408;13374408;13391728;13393595;13393624;13393564;13393614;13394014	-;-;-;-;-;-;-;-;-;-;-;-;-;-;-;-;-;-;-;-;-;-;-;-;-;-;-;-;-;-;-;-;-;-;-;-;-;-;-	5026	chr13:13357620-13394014	422.255	474.252	422.528	1833.48	2084.73	1705.07	1157.05	2.0824	0.10261	20.2943	1.44525e-91	1.13339e-89
371	ENSMUSG00000026177.11	Slc11a1	solute carrier family 11 (proton-coupled divalent metal ion transporters), member 1 [Source:MGI Symbol;Acc:MGI:1345275]	chr1;chr1;chr1;chr1;chr1;chr1;chr1;chr1;chr1;chr1;chr1;chr1;chr1;chr1;chr1;chr1;chr1;chr1;chr1;chr1;chr1;chr1;chr1;chr1;chr1;chr1;chr1;chr1;chr1;chr1;chr1;chr1;chr1;chr1;chr1;chr1;chr1;chr1;chr1;chr1;chr1;chr1;chr1;chr1;chr1;chr1;chr1;chr1;chr1;chr1;chr1;chr1;chr1;chr1;chr1;chr1;chr1;chr1;chr1;chr1;chr1;chr1;chr1;chr1;chr1;chr1;chr1;chr1;chr1;chr1;chr1;chr1;chr1;chr1;chr1;chr1;chr1;chr1;chr1;chr1…	74375195;74375203;74375203;74375225;74375253;74375572;74375602;74375718;74375718;74375718;74375770;74376657;74376793;74376793;74376793;74376793;74376793;74377157;74377157;74377157;74377157;74377157;74377157;74379783;74379783;74379783;74379783;74379783;74379783;74380197;74380197;74380197;74380197;74380609;74380609;74380609;74380609;74380609;74380842;74380842;74380842;74380842;74380842;74381651;743…	74375321;74375321;74375321;74375321;74375321;74375851;74375851;74375851;74375851;74375851;74375851;74376793;74376890;74376915;74376915;74376915;74376915;74377276;74377276;74377276;74377276;74377276;74377276;74379856;74379889;74380267;74379889;74379889;74379889;74380267;74380267;74380267;74380267;74380676;74380676;74380676;74380676;74380676;74380997;74380997;74380997;74380997;74380997;74381894;743…	+;+;+;+;+;+;+;+;+;+;+;+;+;+;+;+;+;+;+;+;+;+;+;+;+;+;+;+;+;+;+;+;+;+;+;+;+;+;+;+;+;+;+;+;+;+;+;+;+;+;+;+;+;+;+;+;+;+;+;+;+;+;+;+;+;+;+;+;+;+;+;+;+;+;+;+;+;+;+;+;+;+	3705	chr1:74375195-74386062	42.3102	40.3619	58.7622	574.234	599.348	508.805	303.97	3.51818	0.173377	20.2921	1.51149e-91	1.18214e-89
372	ENSMUSG00000021185.16	Dglucy	D-glutamate cyclase [Source:MGI Symbol;Acc:MGI:2444813]	chr12;chr12;chr12;chr12;chr12;chr12;chr12;chr12;chr12;chr12;chr12;chr12;chr12;chr12;chr12;chr12;chr12;chr12;chr12;chr12;chr12;chr12;chr12;chr12;chr12;chr12;chr12;chr12;chr12;chr12;chr12;chr12;chr12;chr12;chr12;chr12;chr12;chr12;chr12;chr12;chr12;chr12;chr12;chr12;chr12;chr12;chr12;chr12;chr12;chr12;chr12;chr12;chr12;chr12;chr12;chr12;chr12;chr12;chr12;chr12;chr12;chr12;chr12;chr12;chr12;chr12;chr…	100779057;100779078;100779086;100779095;100779136;100786138;100786142;100787616;100787616;100787616;100829599;100829599;100829599;100829599;100829599;100829599;100835185;100835185;100835185;100835185;100835185;100838500;100838500;100838500;100838500;100838500;100838500;100841371;100841371;100841371;100841371;100841371;100841371;100842643;100842643;100842643;100842643;100842643;100844730;100844730…	100779310;100779310;100779310;100779310;100779310;100786246;100786246;100787672;100787672;100787672;100829725;100829725;100829725;100829725;100829725;100829725;100835335;100835335;100835335;100835335;100835335;100838698;100838698;100838698;100838698;100838698;100838698;100841521;100841383;100841521;100841521;100841521;100841521;100842765;100842765;100842765;100842765;100842765;100844930;100844930…	+;+;+;+;+;+;+;+;+;+;+;+;+;+;+;+;+;+;+;+;+;+;+;+;+;+;+;+;+;+;+;+;+;+;+;+;+;+;+;+;+;+;+;+;+;+;+;+;+;+;+;+;+;+;+;+;+;+;+;+;+;+;+;+;+;+;+;+;+;+;+;+;+;+;+;+;+;+;+;+;+;+;+;+;+;+	4599	chr12:100779057-100896981	854.665	844.573	687.425	2870.04	2858.59	2982.83	1849.69	1.86005	0.0917285	20.2778	2.01995e-91	1.57556e-89
373	ENSMUSG00000026494.12	Kif26b	kinesin family member 26B [Source:MGI Symbol;Acc:MGI:2447076]	chr1;chr1;chr1;chr1;chr1;chr1;chr1;chr1;chr1;chr1;chr1;chr1;chr1;chr1;chr1;chr1;chr1;chr1;chr1;chr1;chr1;chr1;chr1;chr1;chr1;chr1;chr1;chr1;chr1;chr1;chr1	178529125;178529125;178530389;178530389;178678826;178678826;178715803;178715803;178798438;178821483;178821483;178864846;178864846;178869346;178869346;178870597;178870597;178873972;178873972;178883915;178883915;178913689;178913689;178914762;178914762;178928159;178928159;178928844;178928844;178932080;178932080	178529625;178529625;178530790;178530790;178679359;178679359;178715969;178716500;178798853;178821666;178821666;178865052;178865052;178869439;178869439;178870859;178870859;178874155;178874155;178884074;178884074;178913851;178913851;178918176;178918176;178928361;178928361;178928994;178928994;178932855;178939200	+;+;+;+;+;+;+;+;+;+;+;+;+;+;+;+;+;+;+;+;+;+;+;+;+;+;+;+;+;+;+	14696	chr1:178529125-178939200	1408.08	1393.49	1310.49	380.939	345.897	394.925	872.305	-1.86672	0.0921214	-20.2637	2.68766e-91	2.09075e-89
374	ENSMUSG00000005667.8	Mthfd2	methylenetetrahydrofolate dehydrogenase (NAD+ dependent), methenyltetrahydrofolate cyclohydrolase [Source:MGI Symbol;Acc:MGI:1338850]	chr6;chr6;chr6;chr6;chr6;chr6;chr6;chr6;chr6;chr6;chr6;chr6;chr6;chr6;chr6;chr6;chr6;chr6;chr6;chr6;chr6;chr6;chr6;chr6;chr6;chr6;chr6;chr6;chr6	83305691;83306402;83306558;83308933;83308933;83308933;83309334;83309462;83309462;83309552;83310412;83310412;83310412;83310412;83311210;83311210;83311210;83311345;83311812;83311812;83311812;83311871;83312746;83313362;83313362;83313362;83317429;83317429;83325715	83306809;83306809;83306809;83309058;83309307;83309058;83309554;83309554;83309554;83309554;83310519;83310548;83310519;83310519;83311593;83311362;83311362;83311362;83312405;83311934;83311934;83311934;83312845;83313546;83313546;83313546;83317553;83317606;83325908	-;-;-;-;-;-;-;-;-;-;-;-;-;-;-;-;-;-;-;-;-;-;-;-;-;-;-;-;-	3487	chr6:83305691-83325908	5971.66	5848.44	4853.95	937.087	973.291	1249.55	3305.66	-2.38292	0.117664	-20.2519	3.41456e-91	2.64912e-89
375	ENSMUSG00000043336.14	Filip1l	filamin A interacting protein 1-like [Source:MGI Symbol;Acc:MGI:1925999]	chr16;chr16;chr16;chr16;chr16;chr16;chr16;chr16;chr16;chr16;chr16;chr16	57353093;57353277;57506599;57506599;57507549;57507549;57513266;57513266;57514906;57549242;57569650;57569650	57353458;57353458;57506854;57506854;57507722;57507722;57513444;57513444;57515690;57549339;57572804;57573126	+;+;+;+;+;+;+;+;+;+;+;+	5335	chr16:57353093-57573126	4665.12	5230.9	5114.18	1847.05	1776.23	1920.29	3425.63	-1.43327	0.0708415	-20.2321	5.10822e-91	3.95254e-89
376	ENSMUSG00000038943.16	Prc1	protein regulator of cytokinesis 1 [Source:MGI Symbol;Acc:MGI:1858961]	chr7;chr7;chr7;chr7;chr7;chr7;chr7;chr7;chr7;chr7;chr7;chr7;chr7;chr7;chr7;chr7;chr7;chr7;chr7;chr7;chr7;chr7;chr7;chr7;chr7;chr7;chr7;chr7;chr7;chr7;chr7;chr7;chr7;chr7;chr7;chr7;chr7;chr7;chr7;chr7;chr7;chr7;chr7;chr7;chr7;chr7;chr7;chr7;chr7;chr7;chr7;chr7;chr7;chr7;chr7;chr7;chr7;chr7;chr7;chr7;chr7;chr7;chr7;chr7;chr7;chr7;chr7;chr7;chr7;chr7;chr7;chr7;chr7;chr7;chr7;chr7;chr7;chr7;chr7;chr7…	80294450;80294451;80294465;80294473;80294474;80294479;80294505;80294513;80300301;80300301;80300301;80300301;80300301;80300301;80300301;80300301;80301037;80301037;80301037;80301037;80301037;80301037;80301037;80304361;80304361;80304361;80304361;80304361;80304361;80304361;80304394;80304681;80304681;80304681;80304681;80304681;80304681;80304728;80305918;80305918;80305918;80305918;80305918;80305918;803…	80294591;80294591;80294591;80294591;80294591;80294591;80294591;80294591;80300433;80300433;80300433;80300433;80300433;80300433;80300433;80300433;80301159;80301159;80301159;80304430;80301159;80301159;80301159;80304620;80304594;80304594;80304594;80304594;80304594;80304594;80304851;80304851;80304851;80304851;80304851;80304851;80304851;80304851;80305956;80306067;80306067;80306067;80306067;80306067;803…	+;+;+;+;+;+;+;+;+;+;+;+;+;+;+;+;+;+;+;+;+;+;+;+;+;+;+;+;+;+;+;+;+;+;+;+;+;+;+;+;+;+;+;+;+;+;+;+;+;+;+;+;+;+;+;+;+;+;+;+;+;+;+;+;+;+;+;+;+;+;+;+;+;+;+;+;+;+;+;+;+;+;+;+;+;+;+;+;+;+;+;+;+;+;+;+;+;+;+;+;+;+;+;+;+;+;+;+;+;+;+;+;+;+	8225	chr7:80294450-80316259	1536.7	1773.9	1122.08	150.341	140.229	149.403	812.11	-3.28889	0.162834	-20.1978	1.02279e-90	7.89287e-89
377	ENSMUSG00000025812.18	Pard3	par-3 family cell polarity regulator [Source:MGI Symbol;Acc:MGI:2135608]	chr8;chr8;chr8;chr8;chr8;chr8;chr8;chr8;chr8;chr8;chr8;chr8;chr8;chr8;chr8;chr8;chr8;chr8;chr8;chr8;chr8;chr8;chr8;chr8;chr8;chr8;chr8;chr8;chr8;chr8;chr8;chr8;chr8;chr8;chr8;chr8;chr8;chr8;chr8;chr8;chr8;chr8;chr8;chr8;chr8;chr8;chr8;chr8;chr8;chr8;chr8;chr8;chr8;chr8;chr8;chr8;chr8;chr8;chr8;chr8;chr8;chr8;chr8;chr8;chr8;chr8;chr8;chr8;chr8;chr8;chr8;chr8;chr8;chr8;chr8;chr8;chr8;chr8;chr8;chr8…	127063893;127064056;127064056;127064070;127064098;127064245;127064259;127064259;127064295;127064295;127064345;127064345;127064345;127064345;127064345;127064347;127073240;127140410;127161210;127161210;127161210;127161210;127161210;127161210;127161210;127161210;127161210;127161210;127161210;127161210;127161210;127161210;127161210;127161210;127171404;127277021;127277021;127277021;127277021;127277021…	127064473;127064473;127064473;127064473;127064473;127064473;127064473;127064473;127064473;127064473;127064473;127064473;127064473;127064473;127064473;127064473;127073286;127140527;127161311;127161311;127161311;127161311;127161311;127161311;127161311;127161311;127161311;127161311;127161311;127161311;127161311;127161311;127161311;127161311;127171746;127277043;127277201;127277201;127277201;127277201…	+;+;+;+;+;+;+;+;+;+;+;+;+;+;+;+;+;+;+;+;+;+;+;+;+;+;+;+;+;+;+;+;+;+;+;+;+;+;+;+;+;+;+;+;+;+;+;+;+;+;+;+;+;+;+;+;+;+;+;+;+;+;+;+;+;+;+;+;+;+;+;+;+;+;+;+;+;+;+;+;+;+;+;+;+;+;+;+;+;+;+;+;+;+;+;+;+;+;+;+;+;+;+;+;+;+;+;+;+;+;+;+;+;+;+;+;+;+;+;+;+;+;+;+;+;+;+;+;+;+;+;+;+;+;+;+;+;+;+;+;+;+;+;+;+;+;+;+;+;+;+;+;+;+;+;+;+;+;+;+;+;+;+;+;+;+;+;+;+;+;+;+;+;+;+;+;+;+;+;+;+;+;+;+;+;+;+;+;+;+;+;+;+;+;+;+;+;+;+;+…	14849	chr8:127063893-127612286	4858.05	5032.12	5203.72	2005.3	1938.27	2130.29	3527.96	-1.31042	0.0650352	-20.1493	2.7274e-90	2.09916e-88
378	ENSMUSG00000020150.13	Gamt	guanidinoacetate methyltransferase [Source:MGI Symbol;Acc:MGI:1098221]	chr10;chr10;chr10;chr10;chr10;chr10;chr10;chr10;chr10;chr10;chr10;chr10;chr10;chr10;chr10;chr10;chr10;chr10;chr10	80258151;80258164;80258577;80258793;80258940;80258940;80259177;80259177;80259177;80259177;80259601;80259601;80259601;80259768;80259768;80259768;80260721;80260721;80260721	80258457;80258457;80259050;80259050;80259098;80259050;80259289;80259244;80259244;80259244;80259664;80259664;80259664;80259913;80259913;80259913;80260918;80260968;80261012	-;-;-;-;-;-;-;-;-;-;-;-;-;-;-;-;-;-;-	1444	chr10:80258151-80261012	2528.45	2528.67	2259.08	782.225	767.622	699.998	1594.34	-1.69576	0.0841896	-20.1422	3.15082e-90	2.41863e-88
379	ENSMUSG00000021273.11	Fdft1	farnesyl diphosphate farnesyl transferase 1 [Source:MGI Symbol;Acc:MGI:102706]	chr14;chr14;chr14;chr14;chr14;chr14;chr14;chr14;chr14;chr14;chr14;chr14;chr14;chr14;chr14;chr14;chr14;chr14;chr14;chr14;chr14;chr14;chr14;chr14;chr14;chr14;chr14;chr14;chr14;chr14;chr14;chr14;chr14;chr14	63145150;63145150;63145153;63151150;63151150;63151150;63152327;63152327;63152327;63156559;63156559;63156559;63156591;63159018;63159018;63159018;63159018;63159238;63159274;63163302;63163302;63163302;63163302;63163302;63164532;63164532;63164532;63164532;63164532;63177683;63177683;63177683;63178893;63179527	63146968;63146968;63146968;63151302;63151302;63151302;63152503;63152503;63152503;63156750;63156750;63156750;63156750;63159146;63159146;63159146;63159146;63159359;63159359;63163485;63163485;63163485;63163485;63163485;63164925;63164629;63164629;63164629;63164925;63177797;63177793;63178491;63178977;63179578	-;-;-;-;-;-;-;-;-;-;-;-;-;-;-;-;-;-;-;-;-;-;-;-;-;-;-;-;-;-;-;-;-;-	4116	chr14:63145150-63179578	5553.63	5418.58	4839.95	1946.52	1866.6	1914.03	3589.89	-1.46154	0.0725796	-20.1371	3.49401e-90	2.675e-88
380	ENSMUSG00000023175.15	Bsg	basigin [Source:MGI Symbol;Acc:MGI:88208]	chr10;chr10;chr10;chr10;chr10;chr10;chr10;chr10;chr10;chr10;chr10;chr10;chr10;chr10;chr10;chr10;chr10;chr10;chr10;chr10;chr10;chr10;chr10;chr10;chr10;chr10;chr10;chr10;chr10;chr10;chr10;chr10;chr10;chr10;chr10;chr10;chr10;chr10	79704491;79704500;79704508;79704570;79708697;79709598;79709671;79709671;79709671;79709671;79710058;79710058;79710058;79710058;79710058;79710105;79710260;79710260;79710260;79710260;79710260;79710625;79710625;79710638;79710638;79710638;79710638;79710840;79711256;79711256;79711256;79711256;79711256;79711494;79711494;79711494;79711494;79711494	79704584;79704584;79704584;79704584;79709044;79709827;79709827;79709827;79709827;79709827;79710140;79710140;79710140;79710140;79710140;79710402;79710402;79710402;79710402;79710402;79710402;79710920;79710728;79710724;79710920;79710920;79710920;79710920;79711280;79711280;79711280;79711280;79711280;79711710;79711823;79711969;79711969;79711895	+;+;+;+;+;+;+;+;+;+;+;+;+;+;+;+;+;+;+;+;+;+;+;+;+;+;+;+;+;+;+;+;+;+;+;+;+;+	1814	chr10:79704491-79711969	16957.1	16808.7	18310.5	39480.9	38387.3	37341.3	27881	1.14373	0.0568035	20.1349	3.64909e-90	2.78637e-88
381	ENSMUSG00000029177.9	Cenpa	centromere protein A [Source:MGI Symbol;Acc:MGI:88375]	chr5;chr5;chr5;chr5;chr5;chr5;chr5;chr5;chr5;chr5;chr5;chr5;chr5;chr5;chr5;chr5;chr5;chr5;chr5;chr5;chr5;chr5;chr5;chr5;chr5;chr5;chr5;chr5;chr5;chr5;chr5;chr5;chr5;chr5;chr5;chr5;chr5;chr5;chr5;chr5;chr5;chr5;chr5;chr5;chr5;chr5	30666777;30666897;30666912;30666935;30666943;30666957;30666960;30666974;30666998;30667581;30668999;30668999;30669692;30669692;30669692;30669738;30671955;30672464;30672464;30672464;30672464;30672464;30672464;30672464;30672982;30672982;30672982;30672982;30672982;30672982;30672982;30672982;30673267;30673293;30673293;30673293;30673293;30673293;30674038;30674038;30674038;30674038;30674038;30674038;306…	30667113;30667113;30667113;30667113;30667113;30667113;30670765;30667113;30667113;30667687;30669052;30669052;30669759;30669828;30669828;30669828;30672570;30672570;30672570;30672570;30672570;30672570;30672570;30672570;30673059;30673059;30673059;30673059;30673059;30673443;30673059;30673059;30673443;30673443;30673443;30673443;30673443;30673443;30674386;30674202;30674409;30674064;30674409;30674315;306…	+;+;+;+;+;+;+;+;+;+;+;+;+;+;+;+;+;+;+;+;+;+;+;+;+;+;+;+;+;+;+;+;+;+;+;+;+;+;+;+;+;+;+;+;+;+	5860	chr5:30666777-30674830	739.582	906.125	562.438	23.738	16.6197	27.1641	379.278	-4.87991	0.242394	-20.1321	3.8591e-90	2.93899e-88
382	ENSMUSG00000008167.14	Fbxw9	F-box and WD-40 domain protein 9 [Source:MGI Symbol;Acc:MGI:1915878]	chr8;chr8;chr8;chr8;chr8;chr8;chr8;chr8;chr8;chr8;chr8;chr8;chr8;chr8;chr8;chr8;chr8;chr8;chr8;chr8;chr8;chr8;chr8;chr8;chr8;chr8;chr8;chr8;chr8;chr8;chr8;chr8;chr8;chr8;chr8;chr8;chr8;chr8;chr8;chr8;chr8;chr8;chr8;chr8;chr8;chr8;chr8;chr8;chr8;chr8;chr8;chr8;chr8	85060055;85060056;85060097;85060529;85060567;85061946;85061946;85061946;85061946;85061946;85062172;85062172;85062172;85062172;85062172;85064384;85064384;85064384;85064384;85064384;85064581;85064581;85064595;85065568;85065622;85065821;85065821;85065821;85065821;85065821;85065821;85066056;85066056;85066056;85066056;85066056;85066056;85066056;85066063;85066273;85066273;85066273;85066273;85066273;850…	85060536;85060536;85060536;85061350;85061350;85062085;85062085;85062085;85062085;85062085;85062300;85062300;85062300;85062300;85062300;85064496;85064812;85064672;85064672;85064496;85064672;85064672;85064672;85065618;85065969;85065969;85065969;85065969;85065969;85065969;85065969;85066325;85066169;85066364;85066169;85066169;85066169;85066169;85066510;85066362;85066362;85066362;85066362;85066362;850…	+;+;+;+;+;+;+;+;+;+;+;+;+;+;+;+;+;+;+;+;+;+;+;+;+;+;+;+;+;+;+;+;+;+;+;+;+;+;+;+;+;+;+;+;+;+;+;+;+;+;+;+;+	3383	chr8:85060055-85067124	1392	1338	1359.93	3583.31	3627.25	3306.71	2434.53	1.35916	0.0675627	20.1171	5.23024e-90	3.97279e-88
383	ENSMUSG00000034687.8	Fras1	Fraser extracellular matrix complex subunit 1 [Source:MGI Symbol;Acc:MGI:2385368]	chr5;chr5;chr5;chr5;chr5;chr5;chr5;chr5;chr5;chr5;chr5;chr5;chr5;chr5;chr5;chr5;chr5;chr5;chr5;chr5;chr5;chr5;chr5;chr5;chr5;chr5;chr5;chr5;chr5;chr5;chr5;chr5;chr5;chr5;chr5;chr5;chr5;chr5;chr5;chr5;chr5;chr5;chr5;chr5;chr5;chr5;chr5;chr5;chr5;chr5;chr5;chr5;chr5;chr5;chr5;chr5;chr5;chr5;chr5;chr5;chr5;chr5;chr5;chr5;chr5;chr5;chr5;chr5;chr5;chr5;chr5;chr5;chr5;chr5;chr5;chr5;chr5;chr5;chr5;chr5…	96373955;96374206;96374435;96386069;96386069;96386069;96528501;96528501;96534859;96534859;96543233;96543233;96544950;96544950;96552723;96554785;96555166;96559882;96567993;96569433;96570981;96572911;96588079;96596783;96598889;96600625;96614775;96617364;96617581;96618359;96618359;96618359;96630119;96636058;96636058;96636058;96636058;96636732;96636732;96636732;96636732;96642488;96645078;96645828;966…	96374885;96374885;96374885;96387634;96386100;96386100;96528608;96528608;96534951;96534951;96543392;96543392;96545149;96545083;96552806;96554886;96555357;96559971;96568028;96569580;96571124;96573045;96588222;96596923;96599029;96600801;96614915;96617458;96617689;96618502;96618502;96618502;96630175;96636210;96636210;96636210;96636210;96636878;96636766;96636766;96636878;96642634;96645218;96645968;966…	+;+;+;+;+;+;+;+;+;+;+;+;+;+;+;+;+;+;+;+;+;+;+;+;+;+;+;+;+;+;+;+;+;+;+;+;+;+;+;+;+;+;+;+;+;+;+;+;+;+;+;+;+;+;+;+;+;+;+;+;+;+;+;+;+;+;+;+;+;+;+;+;+;+;+;+;+;+;+;+;+;+;+;+;+;+;+;+;+;+;+;+;+	17709	chr5:96373955-96784728	656.654	625.609	502.743	31.6507	14.5422	17.7612	308.16	-4.68216	0.233055	-20.0904	8.96167e-90	6.78934e-88
384	ENSMUSG00000002797.9	Ggct	gamma-glutamyl cyclotransferase [Source:MGI Symbol;Acc:MGI:95700]	chr6;chr6;chr6;chr6;chr6;chr6;chr6;chr6;chr6;chr6;chr6;chr6;chr6;chr6;chr6;chr6;chr6;chr6;chr6	54982580;54985648;54985932;54985956;54986481;54986833;54986833;54986833;54986833;54989116;54989412;54989500;54989500;54989500;54992570;54992695;54992695;54992695;54992695	54986001;54986001;54986001;54986001;54986968;54986968;54986968;54986960;54986968;54992624;54989557;54989557;54989557;54989557;54992707;54992863;54992861;54992863;54992950	-;-;-;-;-;-;-;-;-;-;-;-;-;-;-;-;-;-;-	7745	chr6:54982580-54992950	261.477	232.081	309.668	1575.75	1570.56	1322.68	878.704	2.4565	0.122402	20.0691	1.37493e-89	1.03894e-87
385	ENSMUSG00000025089.15	Gfra1	glial cell line derived neurotrophic factor family receptor alpha 1 [Source:MGI Symbol;Acc:MGI:1100842]	chr19;chr19;chr19;chr19;chr19;chr19;chr19;chr19;chr19;chr19;chr19;chr19;chr19;chr19;chr19;chr19;chr19;chr19;chr19;chr19;chr19;chr19;chr19;chr19;chr19;chr19;chr19;chr19;chr19;chr19;chr19;chr19;chr19;chr19;chr19;chr19;chr19;chr19;chr19;chr19;chr19;chr19;chr19;chr19;chr19;chr19;chr19;chr19;chr19;chr19;chr19;chr19;chr19;chr19;chr19;chr19;chr19;chr19;chr19;chr19;chr19;chr19;chr19	58235604;58235612;58236692;58238162;58238162;58239254;58239254;58239254;58239254;58239254;58257728;58263912;58263912;58263912;58263912;58263912;58266999;58266999;58266999;58266999;58266999;58270054;58270054;58270054;58270054;58270054;58300242;58300242;58300242;58300242;58300242;58392573;58392573;58392573;58392573;58451969;58451969;58451969;58451969;58451969;58453164;58453164;58453164;58453164;584…	58238546;58238546;58238546;58238546;58238546;58239307;58239307;58239307;58239307;58239307;58257813;58264093;58264093;58264093;58264093;58264093;58267133;58267133;58267133;58267133;58267133;58270163;58270163;58270163;58270163;58270163;58300578;58300578;58300578;58300578;58300578;58392587;58392587;58392587;58392587;58452052;58452052;58452052;58452052;58452052;58453457;58453457;58453457;58453457;584…	-;-;-;-;-;-;-;-;-;-;-;-;-;-;-;-;-;-;-;-;-;-;-;-;-;-;-;-;-;-;-;-;-;-;-;-;-;-;-;-;-;-;-;-;-;-;-;-;-;-;-;-;-;-;-;-;-;-;-;-;-;-;-	5476	chr19:58235604-58455909	1022.21	1014.09	1371.12	135.646	135.035	149.403	637.918	-2.98633	0.148858	-20.0616	1.59813e-89	1.20445e-87
386	ENSMUSG00000042622.14	Maff	v-maf musculoaponeurotic fibrosarcoma oncogene family, protein F (avian) [Source:MGI Symbol;Acc:MGI:96910]	chr15;chr15;chr15;chr15;chr15;chr15;chr15;chr15;chr15;chr15;chr15;chr15	79346621;79347520;79348064;79348402;79356967;79356967;79356967;79356967;79357421;79357421;79357421;79357421	79346774;79347754;79348246;79348700;79357033;79357033;79357033;79357033;79359072;79357687;79359072;79359076	+;+;+;+;+;+;+;+;+;+;+;+	2594	chr15:79346621-79359076	669.347	670.007	706.079	3354.97	3641.79	2681.93	1954.02	2.22865	0.11154	19.9808	8.09328e-89	6.0838e-87
387	ENSMUSG00000022075.7	Rhobtb2	Rho-related BTB domain containing 2 [Source:MGI Symbol;Acc:MGI:2180557]	chr14;chr14;chr14;chr14;chr14;chr14;chr14;chr14;chr14;chr14;chr14;chr14;chr14;chr14;chr14;chr14;chr14;chr14;chr14;chr14;chr14;chr14;chr14;chr14;chr14;chr14;chr14;chr14;chr14	69784990;69787858;69788632;69789773;69790393;69793904;69793904;69795579;69795900;69795900;69795900;69796274;69796274;69796274;69796274;69798139;69798139;69798139;69799678;69799678;69799678;69799678;69800618;69800618;69800618;69800618;69805037;69805037;69805037	69787735;69787963;69788720;69789893;69794054;69794054;69794054;69796018;69796018;69796018;69796018;69798324;69797292;69797292;69797292;69798324;69798324;69798324;69799781;69799781;69799781;69799781;69800819;69800819;69800822;69800819;69805225;69805526;69805636	-;-;-;-;-;-;-;-;-;-;-;-;-;-;-;-;-;-;-;-;-;-;-;-;-;-;-;-;-	10124	chr14:69784990-69805636	6526.77	6622.38	7327.56	2726.48	2563.59	2571.19	4722.99	-1.37808	0.0689771	-19.9788	8.42122e-89	6.31396e-87
388	ENSMUSG00000037851.13	Iars	isoleucine-tRNA synthetase [Source:MGI Symbol;Acc:MGI:2145219]	chr13;chr13;chr13;chr13;chr13;chr13;chr13;chr13;chr13;chr13;chr13;chr13;chr13;chr13;chr13;chr13;chr13;chr13;chr13;chr13;chr13;chr13;chr13;chr13;chr13;chr13;chr13;chr13;chr13;chr13;chr13;chr13;chr13;chr13;chr13;chr13;chr13;chr13;chr13;chr13;chr13;chr13;chr13;chr13;chr13;chr13;chr13;chr13;chr13;chr13;chr13;chr13;chr13;chr13;chr13;chr13;chr13;chr13;chr13;chr13;chr13;chr13;chr13;chr13;chr13;chr13;chr…	49682100;49682130;49682191;49687386;49687386;49687386;49687393;49688157;49688157;49688157;49688157;49688524;49688524;49688524;49690448;49690448;49690448;49691494;49691494;49691494;49693024;49693024;49693024;49701844;49701844;49701844;49702488;49702488;49702488;49703167;49703167;49703167;49704271;49704271;49704271;49704833;49704833;49704833;49705787;49705787;49705787;49705806;49706557;49706679;497…	49682203;49682203;49682308;49687511;49687511;49687511;49687511;49688313;49688313;49688313;49688313;49688643;49688643;49688643;49690530;49690530;49690530;49691611;49691611;49691611;49693171;49693171;49693171;49701931;49701931;49701931;49702548;49702548;49702548;49703262;49703262;49703262;49704393;49704393;49704393;49704924;49704924;49704924;49705885;49705885;49705885;49705885;49706805;49706805;497…	+;+;+;+;+;+;+;+;+;+;+;+;+;+;+;+;+;+;+;+;+;+;+;+;+;+;+;+;+;+;+;+;+;+;+;+;+;+;+;+;+;+;+;+;+;+;+;+;+;+;+;+;+;+;+;+;+;+;+;+;+;+;+;+;+;+;+;+;+;+;+;+;+;+;+;+;+;+;+;+;+;+;+;+;+;+;+;+;+;+;+;+;+;+;+;+;+;+;+;+;+;+;+;+;+;+;+;+;+;+;+;+;+;+;+;+;+;+;+;+;+;+;+;+;+;+;+;+	5272	chr13:49682100-49734267	10341.5	10464.8	9451.39	3968.77	4238.02	4210.44	7112.48	-1.2822	0.0644254	-19.902	3.90914e-88	2.9234e-86
389	ENSMUSG00000025076.11	Casp7	caspase 7 [Source:MGI Symbol;Acc:MGI:109383]	chr19;chr19;chr19;chr19;chr19;chr19;chr19;chr19;chr19;chr19;chr19;chr19;chr19;chr19;chr19;chr19;chr19;chr19;chr19;chr19;chr19;chr19;chr19;chr19;chr19	56397129;56397260;56397278;56404416;56404416;56408353;56425685;56427198;56433242;56433242;56433242;56433802;56433802;56433802;56436227;56436227;56436227;56436696;56436719;56436719;56436719;56440866;56440866;56440866;56440866	56397317;56398600;56397317;56404525;56404525;56408721;56425864;56427395;56433378;56433378;56433378;56433930;56433930;56433930;56436402;56436402;56436402;56436848;56436848;56436848;56436848;56440937;56442315;56440900;56442344	+;+;+;+;+;+;+;+;+;+;+;+;+;+;+;+;+;+;+;+;+;+;+;+;+	4403	chr19:56397129-56442344	238.629	273.452	224.789	1096.47	1039.77	1168.06	673.528	2.15449	0.108317	19.8906	4.90779e-88	3.66078e-86
390	ENSMUSG00000001642.18	Akr1b3	aldo-keto reductase family 1, member B3 (aldose reductase) [Source:MGI Symbol;Acc:MGI:1353494]	chr6;chr6;chr6;chr6;chr6;chr6;chr6;chr6;chr6;chr6;chr6;chr6;chr6;chr6;chr6;chr6;chr6;chr6;chr6;chr6;chr6;chr6;chr6;chr6;chr6;chr6;chr6;chr6;chr6;chr6	34302434;34303934;34303934;34306540;34306540;34307623;34308979;34309576;34309576;34309793;34309961;34310513;34310513;34310605;34310925;34310925;34310925;34311922;34311922;34311922;34311929;34312640;34312640;34312640;34312640;34316581;34317340;34317340;34317340;34317340	34307457;34304339;34304339;34306622;34306687;34309062;34309062;34311002;34309657;34310067;34310067;34310635;34310635;34310635;34311002;34311002;34311002;34312038;34312038;34312038;34312038;34312807;34312807;34312807;34312807;34316649;34317459;34317430;34317441;34317478	-;-;-;-;-;-;-;-;-;-;-;-;-;-;-;-;-;-;-;-;-;-;-;-;-;-;-;-;-;-	8384	chr6:34302434-34317478	2089.28	2280.45	2033.36	9891.98	11246.3	8101.18	5940.43	2.17832	0.109536	19.8869	5.2874e-88	3.93383e-86
391	ENSMUSG00000030134.11	Rasgef1a	RasGEF domain family, member 1A [Source:MGI Symbol;Acc:MGI:1917977]	chr6;chr6;chr6;chr6;chr6;chr6;chr6;chr6;chr6;chr6;chr6;chr6;chr6;chr6;chr6;chr6;chr6;chr6;chr6;chr6;chr6;chr6;chr6;chr6;chr6;chr6;chr6;chr6;chr6;chr6;chr6;chr6;chr6;chr6;chr6;chr6;chr6;chr6;chr6	118011438;118066419;118066419;118080358;118080358;118080358;118083014;118083014;118083014;118084421;118084421;118084421;118085237;118085264;118085264;118085773;118085773;118085773;118086217;118086217;118086217;118087027;118087027;118087027;118087207;118087207;118087207;118088109;118088109;118088109;118089103;118089103;118089103;118089435;118089435;118089435;118089816;118089816;118089816	118011563;118066462;118066462;118080561;118080561;118080561;118083136;118083136;118083136;118084558;118084558;118084558;118085485;118085485;118085485;118085847;118085847;118085847;118086309;118086309;118086309;118087129;118087129;118087129;118087286;118087286;118087286;118088300;118088300;118088300;118089226;118089226;118089226;118089507;118089507;118089507;118090571;118090500;118091546	+;+;+;+;+;+;+;+;+;+;+;+;+;+;+;+;+;+;+;+;+;+;+;+;+;+;+;+;+;+;+;+;+;+;+;+;+;+;+	3355	chr6:118011438-118091546	20.3089	29.2624	25.1838	408.068	417.57	422.089	220.414	3.98966	0.200718	19.877	6.43761e-88	4.77733e-86
392	ENSMUSG00000050912.15	Tmem123	transmembrane protein 123 [Source:MGI Symbol;Acc:MGI:1919179]	chr9;chr9;chr9;chr9;chr9;chr9;chr9;chr9;chr9;chr9;chr9;chr9;chr9;chr9;chr9	7764041;7764149;7764165;7768290;7768290;7768290;7785211;7789300;7790842;7790842;7790842;7791311;7791311;7792171;7792171	7764312;7764312;7764312;7768340;7768340;7768340;7785326;7789385;7791048;7791108;7791108;7791464;7791464;7794328;7794333	+;+;+;+;+;+;+;+;+;+;+;+;+;+;+	3109	chr9:7764041-7794333	11201.2	12722.1	12381.1	3975.55	4071.83	4546.85	8149.77	-1.52276	0.0767051	-19.8521	1.05635e-87	7.81918e-86
393	ENSMUSG00000023092.16	Fhl1	four and a half LIM domains 1 [Source:MGI Symbol;Acc:MGI:1298387]	chrX;chrX;chrX;chrX;chrX;chrX;chrX;chrX;chrX;chrX;chrX;chrX;chrX;chrX;chrX;chrX;chrX;chrX;chrX;chrX;chrX;chrX;chrX;chrX;chrX;chrX;chrX;chrX;chrX;chrX;chrX;chrX;chrX;chrX;chrX;chrX;chrX;chrX;chrX;chrX;chrX;chrX;chrX;chrX;chrX;chrX;chrX;chrX;chrX;chrX;chrX;chrX	56731787;56731865;56732129;56754335;56754335;56754335;56779437;56779723;56779730;56779819;56786527;56787725;56787989;56787989;56787989;56787989;56787989;56787989;56787989;56787989;56787989;56787998;56789144;56789144;56789144;56789144;56789144;56789144;56789144;56789144;56789144;56789144;56789877;56789877;56789877;56789877;56789877;56789877;56789877;56790464;56790464;56790464;56790464;56790464;567…	56731868;56732168;56732168;56754391;56754391;56754391;56779523;56779794;56779794;56779908;56786582;56787836;56788170;56788170;56788170;56788170;56788170;56788170;56788170;56788170;56788170;56788170;56789255;56789743;56789205;56789318;56789318;56789318;56789318;56789318;56789318;56789318;56790046;56790046;56790046;56790046;56790046;56790046;56790046;56790666;56790650;56790650;56790650;56790650;567…	+;+;+;+;+;+;+;+;+;+;+;+;+;+;+;+;+;+;+;+;+;+;+;+;+;+;+;+;+;+;+;+;+;+;+;+;+;+;+;+;+;+;+;+;+;+;+;+;+;+;+;+	3714	chrX:56731787-56793346	17406.4	16148.8	17495.3	4940.9	4228.67	5448.49	10944.8	-1.79696	0.090576	-19.8393	1.3637e-87	1.00685e-85
394	ENSMUSG00000027951.16	Adar	adenosine deaminase, RNA-specific [Source:MGI Symbol;Acc:MGI:1889575]	chr3;chr3;chr3;chr3;chr3;chr3;chr3;chr3;chr3;chr3;chr3;chr3;chr3;chr3;chr3;chr3;chr3;chr3;chr3;chr3;chr3;chr3;chr3;chr3;chr3;chr3;chr3;chr3;chr3;chr3;chr3;chr3;chr3;chr3;chr3;chr3;chr3;chr3;chr3;chr3;chr3;chr3;chr3;chr3;chr3;chr3;chr3;chr3;chr3;chr3;chr3;chr3;chr3;chr3;chr3;chr3;chr3;chr3;chr3;chr3;chr3;chr3;chr3;chr3;chr3;chr3;chr3;chr3;chr3;chr3;chr3;chr3;chr3;chr3;chr3;chr3;chr3;chr3;chr3;chr3…	89715022;89715022;89715332;89730748;89730748;89730748;89730748;89734842;89734842;89734842;89734842;89737586;89737990;89737990;89737990;89737990;89737990;89739170;89739170;89739170;89739170;89739170;89739170;89739833;89739833;89739833;89739833;89739833;89740094;89740094;89740094;89740094;89740094;89745376;89745376;89745376;89745376;89745376;89745645;89745820;89745820;89745820;89745820;89745820;897…	89716689;89715150;89715538;89730838;89730838;89730838;89730838;89736273;89735153;89736273;89736273;89738173;89738173;89738173;89738173;89738173;89738173;89739289;89739318;89739318;89739318;89739318;89739318;89739971;89739971;89739971;89739971;89739971;89740278;89740278;89740278;89740278;89740278;89745601;89745601;89745523;89745523;89745601;89745991;89745991;89745991;89745991;89745991;89745991;897…	+;+;+;+;+;+;+;+;+;+;+;+;+;+;+;+;+;+;+;+;+;+;+;+;+;+;+;+;+;+;+;+;+;+;+;+;+;+;+;+;+;+;+;+;+;+;+;+;+;+;+;+;+;+;+;+;+;+;+;+;+;+;+;+;+;+;+;+;+;+;+;+;+;+;+;+;+;+;+;+;+	8118	chr3:89715022-89753446	1069.6	1197.74	1149.13	4355.36	4676.37	3720.44	2694.77	1.8922	0.0953915	19.8362	1.4502e-87	1.06799e-85
395	ENSMUSG00000021065.16	Fut8	fucosyltransferase 8 [Source:MGI Symbol;Acc:MGI:1858901]	chr12;chr12;chr12;chr12;chr12;chr12;chr12;chr12;chr12;chr12;chr12;chr12;chr12;chr12;chr12;chr12;chr12;chr12;chr12;chr12;chr12;chr12;chr12;chr12;chr12;chr12;chr12;chr12;chr12;chr12;chr12;chr12;chr12;chr12;chr12;chr12;chr12;chr12;chr12;chr12;chr12;chr12;chr12;chr12;chr12;chr12;chr12;chr12;chr12;chr12;chr12;chr12;chr12;chr12;chr12;chr12;chr12;chr12;chr12;chr12	77238125;77238148;77238813;77239043;77239065;77277361;77277361;77277361;77277361;77277361;77278944;77323845;77323845;77323845;77323845;77331896;77331896;77331896;77331896;77364969;77364969;77364969;77364969;77365197;77365197;77365197;77365197;77388864;77393723;77393723;77393723;77393723;77393723;77410141;77412712;77412712;77412712;77412712;77412712;77412712;77448473;77448473;77448473;77448473;774…	77238199;77238199;77239253;77239253;77239253;77277455;77280473;77277455;77277455;77277455;77279032;77323937;77323937;77323937;77323937;77332329;77332329;77332329;77332329;77365084;77365084;77365084;77365084;77365359;77365359;77365359;77365359;77389023;77393837;77393837;77393837;77393837;77393837;77410435;77412949;77412949;77412949;77413693;77412949;77412949;77448719;77448719;77448719;77448719;774…	+;+;+;+;+;+;+;+;+;+;+;+;+;+;+;+;+;+;+;+;+;+;+;+;+;+;+;+;+;+;+;+;+;+;+;+;+;+;+;+;+;+;+;+;+;+;+;+;+;+;+;+;+;+;+;+;+;+;+;+	7902	chr12:77238125-77476338	2464.99	2534.73	2413.91	734.749	729.189	859.849	1622.9	-1.66736	0.0841018	-19.8255	1.79361e-87	1.31755e-85
396	ENSMUSG00000030399.2	Ckm	creatine kinase, muscle [Source:MGI Symbol;Acc:MGI:88413]	chr7;chr7;chr7;chr7;chr7;chr7;chr7;chr7;chr7;chr7;chr7;chr7;chr7;chr7;chr7;chr7;chr7;chr7;chr7;chr7	19404776;19408033;19411025;19411063;19414119;19414119;19414897;19414897;19414897;19415401;19415401;19415401;19416719;19416719;19419439;19419439;19420107;19420107;19421208;19421208	19404873;19408105;19411146;19411146;19414330;19414330;19415051;19415051;19415051;19415533;19415533;19415533;19416890;19416890;19419562;19419562;19420296;19420296;19421584;19422841	+;+;+;+;+;+;+;+;+;+;+;+;+;+;+;+;+;+;+;+	2913	chr7:19404776-19422841	15354.4	14318.4	15532.8	4574.66	4064.55	5123.57	9828.06	-1.7095	0.086282	-19.8129	2.3031e-87	1.68755e-85
397	ENSMUSG00000022463.8	Srebf2	sterol regulatory element binding factor 2 [Source:MGI Symbol;Acc:MGI:107585]	chr15;chr15;chr15;chr15;chr15;chr15;chr15;chr15;chr15;chr15;chr15;chr15;chr15;chr15;chr15;chr15;chr15;chr15;chr15;chr15;chr15;chr15;chr15;chr15;chr15;chr15;chr15;chr15;chr15;chr15;chr15;chr15;chr15;chr15;chr15;chr15;chr15;chr15;chr15;chr15;chr15;chr15;chr15;chr15;chr15;chr15;chr15;chr15;chr15;chr15;chr15;chr15;chr15;chr15;chr15;chr15;chr15;chr15	82147181;82147204;82147246;82147251;82148013;82148025;82169738;82169738;82169738;82169738;82169738;82169738;82169939;82171102;82171102;82171102;82171102;82172753;82172753;82172753;82172753;82175097;82175097;82177156;82177156;82177406;82177406;82178717;82178717;82179366;82179366;82181981;82181981;82185264;82185264;82192206;82192206;82194045;82194045;82194915;82194915;82194972;82196160;82196160;821…	82147490;82147490;82147490;82147490;82148177;82148177;82170161;82170154;82170154;82171283;82169818;82170154;82170154;82171283;82171267;82171283;82171283;82173894;82173625;82172899;82172899;82175318;82175318;82177270;82177270;82177587;82177587;82178909;82178909;82179547;82179547;82182257;82182257;82185433;82185433;82192374;82192374;82194162;82194162;82195024;82195024;82195024;82196292;82196292;821…	+;+;+;+;+;+;+;+;+;+;+;+;+;+;+;+;+;+;+;+;+;+;+;+;+;+;+;+;+;+;+;+;+;+;+;+;+;+;+;+;+;+;+;+;+;+;+;+;+;+;+;+;+;+;+;+;+;+	7184	chr15:82147181-82205379	16294.5	16351.6	16382.5	8501.61	8042.9	8452.22	12337.6	-0.970798	0.0490653	-19.7858	3.94414e-87	2.8827e-85
398	ENSMUSG00000004885.5	Crabp2	cellular retinoic acid binding protein II [Source:MGI Symbol;Acc:MGI:88491]	chr3;chr3;chr3;chr3;chr3;chr3	87948666;87952115;87952144;87952478;87952478;87952987	87948910;87952293;87952293;87952594;87952985;87953376	+;+;+;+;+;+	1322	chr3:87948666-87953376	2225.51	2327.87	2604.19	627.362	692.834	580.894	1509.78	-1.90366	0.096266	-19.775	4.89215e-87	3.5666e-85
399	ENSMUSG00000020593.16	Lpin1	lipin 1 [Source:MGI Symbol;Acc:MGI:1891340]	chr12;chr12;chr12;chr12;chr12;chr12;chr12;chr12;chr12;chr12;chr12;chr12;chr12;chr12;chr12;chr12;chr12;chr12;chr12;chr12;chr12;chr12;chr12;chr12;chr12;chr12;chr12;chr12;chr12;chr12;chr12;chr12;chr12;chr12;chr12;chr12;chr12;chr12;chr12;chr12;chr12;chr12;chr12;chr12;chr12;chr12;chr12;chr12;chr12;chr12;chr12;chr12;chr12;chr12;chr12;chr12;chr12;chr12;chr12;chr12;chr12;chr12;chr12;chr12;chr12;chr12;chr…	16535669;16535954;16535954;16535954;16537040;16537188;16538373;16540914;16540914;16540914;16540914;16540914;16540914;16540914;16541714;16541714;16541714;16541714;16541714;16541714;16541714;16544644;16544644;16544644;16544644;16544644;16544644;16544644;16546721;16546721;16546721;16546721;16546721;16546721;16546721;16547486;16547486;16547486;16547486;16547486;16547486;16547486;16548877;16548877;165…	16538572;16538572;16538572;16538572;16538572;16538572;16538572;16541017;16541017;16541017;16541017;16541017;16541017;16541017;16541828;16541828;16541828;16541828;16541828;16541828;16541828;16544796;16544796;16544796;16544796;16544796;16544796;16544796;16546807;16546807;16546807;16546807;16546807;16546807;16546807;16547634;16547634;16547634;16547634;16547634;16547634;16547634;16549003;16549003;165…	-;-;-;-;-;-;-;-;-;-;-;-;-;-;-;-;-;-;-;-;-;-;-;-;-;-;-;-;-;-;-;-;-;-;-;-;-;-;-;-;-;-;-;-;-;-;-;-;-;-;-;-;-;-;-;-;-;-;-;-;-;-;-;-;-;-;-;-;-;-;-;-;-;-;-;-;-;-;-;-;-;-;-;-;-;-;-;-;-;-;-;-;-;-;-;-;-;-;-;-;-;-;-;-;-;-;-;-;-;-;-;-;-;-;-;-;-;-;-;-;-;-;-;-;-;-;-;-;-;-;-;-;-;-;-;-;-;-;-;-;-;-;-;-;-;-;-;-;-;-;-;-;-;-;-;-;-;-	9930	chr12:16535669-16646966	990.904	910.161	1028.81	3080.29	3186.83	2797.9	1999.15	1.62344	0.0820972	19.7746	4.93193e-87	3.58658e-85
400	ENSMUSG00000036052.14	Dnajb5	DnaJ heat shock protein family (Hsp40) member B5 [Source:MGI Symbol;Acc:MGI:1930018]	chr4;chr4;chr4;chr4;chr4;chr4;chr4;chr4;chr4;chr4;chr4;chr4;chr4;chr4;chr4;chr4;chr4;chr4;chr4;chr4;chr4;chr4;chr4	42949814;42949867;42949914;42950351;42950396;42950440;42950476;42950799;42953094;42953141;42953141;42953141;42953141;42956526;42956526;42956526;42956526;42956526;42957318;42957318;42957318;42957318;42957318	42950004;42950004;42950004;42953385;42950742;42950943;42950744;42950943;42953385;42953385;42953302;42953385;42953385;42957127;42957127;42957127;42957127;42957127;42958723;42959425;42958732;42959425;42959425	+;+;+;+;+;+;+;+;+;+;+;+;+;+;+;+;+;+;+;+;+;+;+	5936	chr4:42949814-42959425	3917.92	3815.21	3745.86	1700.1	1661.97	1598.5	2739.93	-1.20855	0.0611893	-19.751	7.86762e-87	5.70717e-85
401	ENSMUSG00000025328.9	Padi3	peptidyl arginine deiminase, type III [Source:MGI Symbol;Acc:MGI:1338891]	chr4;chr4;chr4;chr4;chr4;chr4;chr4;chr4;chr4;chr4;chr4;chr4;chr4;chr4;chr4;chr4;chr4;chr4;chr4;chr4;chr4;chr4;chr4;chr4;chr4;chr4;chr4;chr4;chr4;chr4;chr4	140785365;140785369;140788837;140788837;140789713;140789713;140791163;140791163;140791358;140791358;140792978;140792978;140793837;140793837;140795613;140795613;140795813;140795813;140796337;140796337;140798049;140798049;140798905;140798905;140800081;140800081;140801545;140801545;140803467;140803467;140810516	140786634;140786634;140788962;140788962;140789792;140789792;140791265;140791265;140791502;140791502;140793129;140793129;140793944;140793944;140795724;140795724;140795916;140795916;140796515;140796515;140798174;140798174;140799022;140799022;140800142;140800142;140801617;140801617;140804022;140803647;140810648	-;-;-;-;-;-;-;-;-;-;-;-;-;-;-;-;-;-;-;-;-;-;-;-;-;-;-;-;-;-;-	3447	chr4:140785365-140810648	660.038	695.234	692.088	5.65191	3.11619	4.1791	343.385	-6.79155	0.344092	-19.7376	1.02549e-86	7.42034e-85
402	ENSMUSG00000033685.13	Ucp2	uncoupling protein 2 (mitochondrial, proton carrier) [Source:MGI Symbol;Acc:MGI:109354]	chr7;chr7;chr7;chr7;chr7;chr7;chr7;chr7;chr7;chr7;chr7;chr7;chr7;chr7;chr7;chr7;chr7;chr7;chr7;chr7;chr7;chr7;chr7;chr7;chr7;chr7;chr7;chr7;chr7;chr7;chr7;chr7;chr7;chr7;chr7;chr7;chr7;chr7;chr7;chr7;chr7;chr7;chr7;chr7;chr7;chr7;chr7	100493337;100493354;100493364;100493386;100493795;100494067;100494214;100494214;100494214;100494214;100494252;100496079;100496726;100496726;100496726;100496726;100496726;100496726;100497095;100497095;100497095;100497095;100497095;100497095;100497196;100497268;100498078;100498078;100498078;100498078;100498078;100498141;100498346;100498348;100498348;100498348;100498348;100498348;100498348;100498569…	100493465;100493465;100493465;100493465;100494010;100494375;100494375;100494375;100496948;100494375;100494375;100496207;100496948;100496948;100496948;100496948;100496803;100496948;100497305;100497163;100497305;100497305;100497098;100497305;100497305;100497305;100498272;100498256;100498272;100498272;100498272;100498272;100498449;100498449;100498611;100498449;100498449;100498449;100498449;100498916…	+;+;+;+;+;+;+;+;+;+;+;+;+;+;+;+;+;+;+;+;+;+;+;+;+;+;+;+;+;+;+;+;+;+;+;+;+;+;+;+;+;+;+;+;+;+;+	6989	chr7:100493337-100502020	5363.24	4840.4	5283.94	1729.48	1408.52	1595.37	3370.16	-1.7045	0.0865136	-19.7021	2.06667e-86	1.49171e-84
[truncated: 54,999 more rows]
